# Supplementary material for: RNA Pol IV induces antagonistic parent-of-origin effects on Arabidopsis endosperm
Source: PLoS Biol. 2022 Apr 7;20(4):e3001602. doi: 10.1371/journal.pbio.3001602 (PMC9017945; doi:10.1371/journal.pbio.3001602)
Supplement: S1 Table — (XLSX) [file pbio.3001602.s010.xlsx]

## Sheet: Table S1
Supplementary Table 1: List of sequenced libraries
Genotype	Label	Technique	Library construction method	Quality filitered reads	Comments
mRNA-Seq
Lerx Col-0 _1	Wild-type	RNA-Seq	SMART-Seq	34900985	Published in (Erdmann et al 2017) GSE94792
Lerx Col-0 _2	Wild-type	RNA-Seq	SMART-Seq	40350680	Published in (Erdmann et al 2017) GSE94792
Lerx Col-0 _3	Wild-type	RNA-Seq	SMART-Seq	29017076	Published in (Erdmann et al 2017) GSE94792
Lerx Col-0 _4	Wild-type	RNA-Seq	SMART-Seq	43242309	80bp single read
Lerx Col-0 _5	Wild-type	RNA-Seq	SMART-Seq	48446256	80bp single read
Ler nrpd1 xCol-0_1	mat nrpd1	RNA-Seq	SMART-Seq	82839178	40bp single read
Ler nrpd1 xCol-0_2	mat nrpd1	RNA-Seq	SMART-Seq	67046623	40bp single read
Ler nrpd1 xCol-0_3	mat nrpd1	RNA-Seq	SMART-Seq	68336047	40bp single read
Ler x Col-0 nrpd1_1	pat nrpd1	RNA-Seq	SMART-Seq	43217358	Published in (Erdmann et al 2017) GSE94792
Ler x Col-0 nrpd1_2	pat nrpd1	RNA-Seq	SMART-Seq	42358138	Published in (Erdmann et al 2017) GSE94792
Ler x Col-0 nrpd1_3	pat nrpd1	RNA-Seq	SMART-Seq	38482132	Published in (Erdmann et al 2017) GSE94792
Ler nrpd1 x Col0 nrpd1_1	nrpd1-/-	RNA-Seq	SMART-Seq	76896888	100bp single read
Ler nrpd1 x Col0 nrpd1_2	nrpd1-/-	RNA-Seq	SMART-Seq	74527268	100bp single read
Ler nrpd1 x Col0 nrpd1_3	nrpd1-/-	RNA-Seq	SMART-Seq	68904729	100bp single read
small RNA-seq
Lerx Col-0 _1	Wild-type	small RNA-seq	Nextflex	27365189	Published in (Erdmann et al 2017) GSE94792
Lerx Col-0 _2	Wild-type	small RNA-seq	Nextflex	29814672	Published in (Erdmann et al 2017) GSE94792
Lerx Col-0 _3	Wild-type	small RNA-seq	Nextflex	18699534	Published in (Erdmann et al 2017) GSE94792
Ler nrpd1 xCol-0_1	mat nrpd1	small RNA-seq	Nextflex	21190348	40bp single read
Ler nrpd1 xCol-0_2	mat nrpd1	small RNA-seq	Nextflex	19262465	40bp single read
Ler nrpd1 xCol-0_3	mat nrpd1	small RNA-seq	Nextflex	16600278	40bp single read
Ler x Col-0 nrpd1_1	pat nrpd1	small RNA-seq	Nextflex	36443366	40bp single read
Ler x Col-0 nrpd1_2	pat nrpd1	small RNA-seq	Nextflex	17745482	40bp single read
Ler nrpd1 x Col0 nrpd1_1	nrpd1-/-	small RNA-seq	Nextflex	8068637	40bp single read
Ler nrpd1 x Col0 nrpd1_2	nrpd1-/-	small RNA-seq	Nextflex	7373871	40bp single read
Ler nrpd1 x Col0 nrpd1_3	nrpd1-/-	small RNA-seq	Nextflex	7057950	40bp single read
NanoPARE
Lerx Col-0 _1	Wild-type	NanoPARE	Schon et al 2018	35865727	80bp single read
Lerx Col-0 _2	Wild-type	NanoPARE	Schon et al 2018	43250407	80bp single read
Ler nrpd1 x Col0 nrpd1_1	nrpd1-/-	NanoPARE	Schon et al 2018	48471875	100bp single read
Ler nrpd1 x Col0 nrpd1_2	nrpd1-/-	NanoPARE	Schon et al 2018	57050955	100bp single read
Ler nrpd1 x Col0 nrpd1_3	nrpd1-/-	NanoPARE	Schon et al 2018	60755380	100bp single read
Bisulfite Sequencing
Lerx Col-0 _1	Wild-type	Bisulfite sequencing	Zymo Research	85534248	60 bp Paired end but aligned as single read
Lerx Col-0 _2	Wild-type	Bisulfite sequencing	Zymo Research	74867306	60 bp Paired end but aligned as single read
Ler nrpd1 xCol-0_1	mat nrpd1	Bisulfite sequencing	Zymo Research	62262108	60 bp Paired end but aligned as single read
Ler nrpd1 xCol-0_2	mat nrpd1	Bisulfite sequencing	Zymo Research	88668359	60 bp Paired end but aligned as single read
Ler x Col-0 nrpd1_1	pat nrpd1	Bisulfite sequencing	Zymo Research	83953530	60 bp Paired end but aligned as single read
Ler x Col-0 nrpd1_2	pat nrpd1	Bisulfite sequencing	Zymo Research	70207269	60 bp Paired end but aligned as single read
