# Supplementary material for: RNA Pol IV induces antagonistic parent-of-origin effects on Arabidopsis endosperm
Source: PLoS Biol. 2022 Apr 7;20(4):e3001602. doi: 10.1371/journal.pbio.3001602 (PMC9017945; doi:10.1371/journal.pbio.3001602)
Supplement: S1 Data — sRNA, small RNA. (XLSX) [file pbio.3001602.s022.xlsx]

## Sheet: Figure S1
Figure S1: Maternal and paternal Pol IV activity have opposing effects on paternal excess seed abortion. Loss of maternal Pol IV decreases paternal excess seed viability while loss of paternal Pol IV increases seed viability. Each data point here is represented in the aligned dot plot and represents seed viability from one paternal excess cross (biological replicate). Signficance of difference be…
	% normal seed
Cross#	2N Col-0 x 4N Col-0	2N nrpd1-/- x 4N Col-0	2N Col-0 x 4N nrpd1-/-	nrpd1-/- x 4N nrpd1-/-
1	22.2222	0	42.3077	47.0588
2	10.7143	1.73913	77.1429	60
3	5.40541	4.54545	44.6809	17.6471
4	2.63158	3.57143	65.1515	57.1429
5	7.14286	5.12821	51.2195	41.6667
6	0	7.40741	69.2308	35.8025
7	0	0	74.1935	21.8182
8	10.7143	0	64.5161	92.8571
9	6.89655	0		28.5714
10	3.7037	3.6036		42.8571
11	6.25	0		19.2308
12	35.3846	5.12821		54.2857
13	81.25	4		14
14	8.82353	4.7619		32.3944
15	9.52381	6.32911		21.5385
16		12.2807		45.6522
17		8.95522		41.1765
18				15.942
19				37.5

## Sheet: Fig S2A
Fig S2A: Size (nt) of all sRNAs in endosperm small RNA peaks dominated by 21, 22, 23, or 24 nt sRNAs. Each value is the fraction of reads from a peak at the indicated size.
21nt clusters							22nt clusters							23nt clusters							24nt clusters
20	21	22	23	24	25		20	21	22	23	24	25		20	21	22	23	24	25		20	21	22	23	24	25
0.0408719	0.618529	0.133515	0.111717	0.0953679	0		0.0277778	0.361111	0.583333	0.0277778	0	0		0.0348837	0.0930233	0.0930233	0.395349	0.313953	0.0697674		20	21	22	23	24	25
0.0162531	0.9072	0.052604	0.0178259	0.00541769	0.00069906		0.0112045	0.369748	0.459384	0.0532213	0.103641	0.00280112		0.0227273	0.113636	0.0681818	0.431818	0.295455	0.0681818		0.0165418	0.0305868	0.0299626	0.281211	0.620787	0.0209114
0.03125	0.4375	0.1875	0.0625	0.28125	0		0.0641158	0.380041	0.503619	0.0105998	0.0090486	0.032575		0.0510204	0.214286	0.214286	0.357143	0.153061	0.0102041		0.0322581	0.112903	0.0806452	0.193548	0.548387	0.0322581
0.0263158	0.473684	0	0.157895	0.315789	0.0263158		0.0115703	0.464463	0.479339	0.00495868	0.0280992	0.0115703		0.0384615	0.134615	0.0384615	0.538462	0.211538	0.0384615		0.05	0.1	0.025	0.25	0.55	0.025
0.0432099	0.574074	0.0432099	0.0864198	0.231481	0.0216049		0.0394737	0.320175	0.508772	0.0614035	0.0701754	0		0	0.0869565	0.152174	0.434783	0.326087	0		0	0.0722892	0.0481928	0.289157	0.566265	0.0240964
0.434783	0.492754	0.0434783	0.0144928	0.0144928	0		0.0344828	0.114943	0.367816	0.149425	0.275862	0.0574713		0.0103627	0.0362694	0.0569948	0.637306	0.248705	0.0103627		0.010989	0.0549451	0.043956	0.225275	0.637363	0.0274725
0.18	0.4	0.04	0.16	0.2	0.02		0.0101657	0.0429217	0.685994	0.0967621	0.152108	0.0120482		0.0277778	0.0833333	0.0555556	0.486111	0.319444	0.0277778		0.0251572	0.0503145	0.0849057	0.179245	0.632075	0.0283019
0.0387097	0.548387	0.167742	0.109677	0.109677	0.0258065		0.0110484	0.0495986	0.438836	0.143709	0.335903	0.0209045		0.0555556	0.166667	0.0925926	0.314815	0.314815	0.0555556		0.0169075	0.0261297	0.0381187	0.268675	0.624347	0.0258223
0.0151515	0.772727	0.030303	0.0454546	0.121212	0.0151515		0.242424	0.181818	0.484848	0.0606061	0.030303	0		0.0681818	0.136364	0	0.409091	0.363636	0.0227273		0	0.135135	0.027027	0.351351	0.459459	0.027027
0.0183674	0.869388	0.0571429	0.0102041	0.0387755	0.00612245		0.0465116	0.27907	0.302326	0.0697674	0.27907	0.0232558		0.0232558	0.27907	0.116279	0.395349	0.162791	0.0232558		0.0188679	0.0377359	0.0754717	0.188679	0.622642	0.0566038
0.0546448	0.431694	0.10929	0.0273224	0.371585	0.00546448		0.054054	0	0.486486	0.216216	0.135135	0.108108		0	0.0882353	0.264706	0.558824	0.0882353	0		0.0163934	0.0163934	0.0491803	0.278689	0.590164	0.0491803
0.0398671	0.488372	0.0664452	0.0332226	0.355482	0.0166113		0	0.25	0.590909	0.0909091	0.0454546	0.0227273		0.0188679	0.150943	0.150943	0.339623	0.301887	0.0377359		0.0184049	0.0797546	0.0368098	0.349693	0.490798	0.0245399
0.194444	0.305556	0.111111	0.0555556	0.305556	0.0277778		0.025481	0.271451	0.525741	0.0468019	0.125845	0.00468019		0.0243902	0.0487805	0.0406504	0.520325	0.333333	0.0325203		0.00372439	0.0297952	0.0335196	0.292365	0.620112	0.0204842
0.142857	0.761905	0.0714286	0	0.0238095	0		0.0190114	0.39924	0.403042	0.0456274	0.121673	0.0114068		0.0294118	0.105882	0.0823529	0.347059	0.323529	0.111765		0.0168254	0.0384127	0.04	0.272381	0.602857	0.0295238
0.15	0.675	0.075	0	0.1	0		0.0451781	0.243267	0.648132	0.0251955	0.0312771	0.00695048		0.0645161	0.225806	0.0967742	0.451613	0.129032	0.0322581		0.0166667	0.0583333	0.025	0.3	0.583333	0.0166667
0.0276498	0.81106	0.0829493	0.00460829	0.0737327	0		0.0333333	0.266667	0.333333	0.0333333	0.266667	0.0666667		0.0576923	0.0384615	0.0576923	0.480769	0.288462	0.0769231		0.0327869	0.0491803	0.0327869	0.360656	0.459016	0.0655738
0.0361041	0.879933	0.0654912	0.00755668	0.0100756	0.00083963		0.00895715	0.111333	0.847259	0.0217908	0.00904526	0.00161522		0.03125	0.0625	0.09375	0.375	0.375	0.0625		0.0166185	0.0339595	0.0361272	0.257225	0.627168	0.0289017
0.017403	0.696118	0.124498	0.0334672	0.124498	0.00401606		0.282631	0.0684583	0.460925	0.159736	0.024469	0.00378033		0.0454546	0.0681818	0.0227273	0.386364	0.386364	0.0909091		0.0769231	0.134615	0.0384615	0.288462	0.423077	0.0384615
0.0265655	0.474383	0.11575	0.102467	0.260911	0.0199241		0.0909091	0.113636	0.318182	0.136364	0.318182	0.0227273		0	0.0652174	0.0434783	0.5	0.347826	0.0434783		0.0925926	0.0555556	0.203704	0.185185	0.444444	0.0185185
0.010989	0.384615	0.164835	0.10989	0.296703	0.032967		0.0277778	0.0694444	0.75	0.0416667	0.0972222	0.0138889		0	0.130435	0.0869565	0.543478	0.23913	0		0.0888889	0.0444444	0.0444444	0.311111	0.511111	0
0.0228852	0.753984	0.175317	0.0163466	0.0286065	0.00286065		0.0645161	0.0645161	0.580645	0.0967742	0.193548	0		0.0809249	0.0346821	0.0867052	0.780347	0.017341	0		0.0857143	0.0571429	0.0571429	0.171429	0.628571	0
0.0366412	0.757252	0.10687	0.0122137	0.0778626	0.00916031		0.00387597	0.414729	0.445736	0.0465116	0.0697674	0.0193798		0.0289855	0.0434783	0.0289855	0.797101	0.101449	0		0.0208333	0.104167	0.0833333	0.25	0.4375	0.104167
0.0588235	0.576471	0.211765	0.0235294	0.105882	0.0235294		0.0517241	0.0517241	0.344828	0.189655	0.327586	0.0344828		0.030303	0.111111	0.0808081	0.383838	0.323232	0.0707071		0.0186869	0.0287879	0.0401515	0.310101	0.573737	0.0285354
0.0476191	0.333333	0.214286	0.119048	0.238095	0.0476191		0.0862069	0.344828	0.534483	0.0172414	0.0172414	0		0	0.0789474	0.0263158	0.894737	0	0		0.029661	0.0381356	0.0423729	0.29661	0.572034	0.0211864
0.027027	0.324324	0.162162	0.189189	0.297297	0		0.0294118	0.235294	0.352941	0.0588235	0.294118	0.0294118		0.00847458	0.0338983	0.0677966	0.525424	0.364407	0		0.015964	0.038068	0.0360213	0.242734	0.63815	0.0290626
0.142857	0.339286	0.0892857	0.107143	0.25	0.0714286		0.0714286	0.238095	0.47619	0.0714286	0.142857	0		0.0277778	0.0555556	0.0555556	0.416667	0.361111	0.0833333		0.0195122	0.0601626	0.0390244	0.266667	0.58374	0.0308943
0.0254237	0.483051	0.0423729	0.0338983	0.415254	0		0.0172414	0.37931	0.413793	0	0.172414	0.0172414		0.0967742	0.0967742	0.0645161	0.451613	0.258065	0.0322581		0.0167313	0.0291777	0.0342787	0.27423	0.615793	0.0297898
0.0336146	0.911015	0.0494658	0.00308637	0.00246574	0.00035225		0.00191676	0.0468237	0.913472	0.0276561	0.0084885	0.00164294		0.0491803	0.147541	0.213115	0.491803	0.0983607	0		0.0555556	0.122222	0.177778	0.172222	0.4	0.0722222
0.0294118	0.823529	0.0294118	0.0588235	0.0294118	0.0294118		0	0.0289855	0.449275	0.15942	0.333333	0.0289855		0.0229885	0.183908	0.126437	0.333333	0.298851	0.0344828		0.02	0.06	0.1	0.3	0.42	0.1
0.0322581	0.435484	0.0483871	0.129032	0.33871	0.016129		0.188527	0.0996666	0.526212	0.168401	0.0155465	0.00164705		0	0.0588235	0.117647	0.411765	0.382353	0.0294118		0.0666667	0.0666667	0.0333333	0.233333	0.6	0
0.0508475	0.65678	0.105932	0.0466102	0.122881	0.0169491		0	0	0.756098	0.121951	0.0731707	0.0487805		0	0.0428571	0.0714286	0.442857	0.442857	0		0.0153075	0.0321985	0.0353655	0.242544	0.641858	0.0327263
0.054054	0.513514	0.175676	0.0405405	0.216216	0		0.157895	0.289474	0.447368	0.105263	0	0		0.155452	0.199536	0.0417633	0.573086	0.025522	0.00464037		0	0.0925926	0.0925926	0.203704	0.611111	0
0.0327869	0.508197	0.122951	0.0983607	0.204918	0.0327869		0	0.205882	0.294118	0.205882	0.294118	0		0.0526316	0.0263158	0.0526316	0.447368	0.394737	0.0263158		0.04	0.0266667	0.0533333	0.173333	0.706667	0
0.0198777	0.850153	0.0978593	0.00917431	0.0168196	0.00611621		0.054054	0.351351	0.567568	0.027027	0	0		0.024735	0.0388693	0.0706714	0.734982	0.109541	0.0212014		0	0.111111	0.0277778	0.194444	0.638889	0.0277778
0.030303	0.454545	0.181818	0.0909091	0.151515	0.0909091		0.0512821	0.367521	0.393162	0.0598291	0.119658	0.00854701		0.0633803	0.0985916	0.105634	0.401408	0.302817	0.028169		0	0.0434783	0.0217391	0.23913	0.695652	0
0.0615385	0.461538	0.138462	0.0769231	0.230769	0.0307692		0.00940439	0.269592	0.382445	0.275862	0.0626959	0		0.015873	0.031746	0.015873	0.47619	0.428571	0.031746		0.0366089	0.0327553	0.0346821	0.188825	0.687861	0.0192678
0.0867769	0.367769	0.0413223	0.157025	0.338843	0.00826446		0.0693069	0.128713	0.346535	0.0891089	0.19802	0.168317		0.0555556	0.138889	0	0.611111	0.194444	0		0.0888889	0.133333	0.111111	0.155556	0.488889	0.0222222
0.0689655	0.482759	0.12069	0.310345	0.0172414	0		0.00634292	0.0288876	0.547486	0.17631	0.229307	0.011667		0	0.0857143	0.0571429	0.4	0.314286	0.142857		0.017658	0.027881	0.0306691	0.267658	0.627323	0.0288104
0.2	0.4	0.0857143	0.0571429	0.228571	0.0285714		0.0447725	0.212669	0.503366	0.11331	0.0693487	0.0565334		0.0697674	0.0697674	0.0232558	0.418605	0.418605	0		0.0498615	0.0554017	0.0360111	0.268698	0.559557	0.0304709
0	0.365854	0.121951	0.0731707	0.341463	0.097561									0.0609756	0.0853658	0.0365854	0.414634	0.365854	0.0365854		0.0137607	0.0359262	0.0374094	0.222561	0.657136	0.033207
0.0652174	0.826087	0	0.0217391	0.0869565	0									0.0447761	0.0746269	0.119403	0.38806	0.358209	0.0149254		0	0.0681818	0	0.295455	0.590909	0.0454546
0.0212766	0.638298	0.12766	0.0851064	0.106383	0.0212766									0.0487805	0.097561	0.0731707	0.634146	0.146341	0		0.0217574	0.107575	0.0879054	0.101748	0.660907	0.0201071
0.0765957	0.812766	0.00851064	0.0340425	0.0595745	0.00851064									0.056338	0.0704225	0.0140845	0.464789	0.380282	0.0140845		0.0444444	0.0222222	0.0222222	0.244444	0.644444	0.0222222
0.105263	0.666667	0.0350877	0.0350877	0.140351	0.0175439									0.0131579	0.0394737	0.0131579	0.460526	0.460526	0.0131579		0	0.0869565	0.0217391	0.23913	0.543478	0.108696
0.0943396	0.641509	0.0188679	0.0943396	0.150943	0									0.0102041	0.102041	0.0408163	0.612245	0.234694	0		0	0.173913	0.0434783	0.23913	0.543478	0
0.243902	0.292683	0.121951	0.097561	0.219512	0.0243902									0.184211	0.184211	0.131579	0.263158	0.210526	0.0263158		0	0.157895	0.105263	0.157895	0.552632	0.0263158
0.306792	0.508197	0.128806	0.030445	0.0234192	0.00234192									0	0.0365854	0	0.463415	0.45122	0.0487805		0.0192308	0.0769231	0.0384615	0.230769	0.634615	0
0.0344828	0.431034	0.224138	0.258621	0.0517241	0									0.0234375	0.171875	0.0625	0.46875	0.257812	0.015625		0	0.027027	0.0810811	0.27027	0.594595	0.027027
0.00401606	0.959839	0.0200803	0.00401606	0.0120482	0									0.117647	0.156863	0.196078	0.372549	0.156863	0		0.0183599	0.0302938	0.0410037	0.272338	0.614749	0.0232558
0.0612245	0.326531	0.142857	0.122449	0.326531	0.0204082									0.0196078	0.127451	0.0490196	0.490196	0.245098	0.0686275		0.0285714	0	0.0285714	0.2	0.714286	0.0285714
0.0195531	0.941341	0.0195531	0.00558659	0.0139665	0									0.02	0.06	0.08	0.58	0.24	0.02		0.0149172	0.0323813	0.0318355	0.255048	0.631435	0.0343824
0.0327869	0.502732	0.213115	0.0546448	0.185792	0.010929									0.025	0.05	0.1	0.725	0.1	0		0.0476191	0.142857	0.111111	0.15873	0.539683	0
0.025641	0.448718	0.102564	0.128205	0.25641	0.0384615									0.0625	0.0625	0.0208333	0.541667	0.291667	0.0208333		0.0714286	0.142857	0	0.190476	0.595238	0
0.0243902	0.536585	0.0243902	0.097561	0.292683	0.0243902									0.0144928	0.0144928	0.0144928	0.855072	0.0869565	0.0144928		0.0344828	0.0517241	0.0172414	0.258621	0.62069	0.0172414
0.0357143	0.428571	0.0892857	0.0892857	0.339286	0.0178571									0.0188679	0.0566038	0.132075	0.396226	0.358491	0.0377359		0.0132026	0.0252735	0.0369672	0.269332	0.630705	0.0245191
0.0487805	0.756098	0.0243902	0.0487805	0.097561	0.0243902									0.0263158	0.0526316	0.131579	0.631579	0.131579	0.0263158		0.046875	0.109375	0.046875	0.25	0.53125	0.015625
0.0769231	0.846154	0.0512821	0	0.025641	0									0.0377359	0.0188679	0.0566038	0.471698	0.415094	0		0.016092	0.0237548	0.0268199	0.236782	0.667433	0.0291188
0.0273973	0.390411	0.342466	0.0753425	0.157534	0.00684932									0.0909091	0.0909091	0.0909091	0.363636	0.363636	0		0.0373832	0.0373832	0.046729	0.224299	0.616822	0.0373832
0.0187668	0.396783	0.0268097	0.158177	0.37176	0.0277033									0.0212766	0.0425532	0.0212766	0.446809	0.361702	0.106383		0.0294118	0.0882353	0	0.205882	0.676471	0
0.0677966	0.491525	0.254237	0.135593	0.0508475	0									0.0243902	0.0731707	0.0487805	0.512195	0.317073	0.0243902		0.0184672	0.0369344	0.0387812	0.243767	0.638966	0.023084
0.0755671	0.8912	0.0254359	0.00343639	0.00383739	0.00052353									0	0.025	0.325	0.575	0.05	0.025		0.0296296	0.17037	0.0814815	0.237037	0.466667	0.0148148
0.015873	0.492063	0.174603	0.126984	0.15873	0.031746									0.111111	0.138889	0.0277778	0.416667	0.277778	0.0277778		0.0166667	0.0583333	0.05	0.183333	0.658333	0.0333333
0	0.515152	0.181818	0.030303	0.151515	0.121212									0.0275482	0.322314	0.0909091	0.336088	0.198347	0.0247934		0.025641	0.0512821	0.025641	0.282051	0.615385	0
0.025641	0.769231	0.128205	0.0128205	0.0448718	0.0192308									0.03125	0.046875	0.015625	0.4375	0.421875	0.046875		0	0.0925926	0.037037	0.166667	0.685185	0.0185185
0.0227273	0.842727	0.0890909	0.0118182	0.02	0.0136364									0.0882353	0.176471	0.147059	0.470588	0.117647	0		0.0150992	0.0396894	0.0375324	0.269629	0.608714	0.0293356
0.0182927	0.609756	0.134146	0.0792683	0.146341	0.0121951									0.194444	0.0833333	0.0277778	0.444444	0.25	0		0.0158192	0.0344633	0.0333333	0.242938	0.632203	0.0412429
0.0138638	0.830621	0.0964436	0.021097	0.0355636	0.00241109									0.114286	0.171429	0.142857	0.314286	0.257143	0		0.0131579	0.0526316	0.0263158	0.236842	0.671053	0
0.0375674	0.628231	0.0766227	0.0887112	0.159569	0.00929887									0.0566038	0.0377359	0.0566038	0.509434	0.320755	0.0188679		0.028169	0.0422535	0.056338	0.309859	0.535211	0.028169
0.0231023	0.750825	0.0165016	0.00990099	0.188119	0.0115512									0.0190736	0.0163488	0.0408719	0.520436	0.384196	0.0190736		0.0214067	0.0366973	0.0458716	0.284404	0.577982	0.0336391
0.103448	0.706897	0.0517241	0.0172414	0.12069	0									0.0526316	0.0789474	0.0263158	0.421053	0.421053	0		0.0384615	0.0961538	0.0769231	0.134615	0.615385	0.0384615
0.0642202	0.458716	0.110092	0.155963	0.211009	0									0.0888889	0.0222222	0.0444444	0.444444	0.4	0		0.0327869	0.0819672	0.0409836	0.262295	0.57377	0.00819672
0.0612245	0.386243	0.103553	0.0695389	0.362812	0.0166289									0	0.0833333	0.0555556	0.611111	0.222222	0.0277778		0	0.05	0.025	0.275	0.6	0.05
0.0455927	0.586626	0.0547113	0.148936	0.155015	0.00911854									0.155279	0.217391	0.0372671	0.341615	0.217391	0.0310559		0	0.0465116	0	0.372093	0.534884	0.0465116
0.0359281	0.355289	0.0778443	0.137725	0.351297	0.0419162									0.0119761	0.215569	0.143713	0.335329	0.293413	0		0.02	0.05	0.06	0.16	0.68	0.03
0.0597015	0.440299	0.268657	0.0373134	0.179104	0.0149254									0.0222222	0.0888889	0.0444444	0.488889	0.355556	0		0.0207317	0.0335366	0.022561	0.217073	0.668902	0.0371951
0.0714286	0.357143	0.0714286	0.142857	0.333333	0.0238095									0	0.0666667	0	0.577778	0.333333	0.0222222		0.017316	0.034632	0.0476191	0.309524	0.560606	0.030303
0.0789474	0.368421	0.0263158	0.131579	0.368421	0.0263158									0.0240964	0.060241	0.0722892	0.433735	0.409639	0		0	0	0.031746	0.285714	0.650794	0.031746
0.0517241	0.560345	0.146552	0.0689655	0.172414	0									0.0921053	0.0789474	0.171053	0.315789	0.315789	0.0263158		0.0701754	0.0526316	0.0877193	0.192982	0.561404	0.0350877
0.0588235	0.54902	0.27451	0.0196078	0.0980392	0									0.0102041	0.0102041	0.0816327	0.459184	0.408163	0.0306122		0.0666667	0.104762	0.0380952	0.209524	0.552381	0.0285714
0.0289855	0.695652	0.0289855	0.0724638	0.173913	0									0.0263158	0.105263	0.0263158	0.473684	0.342105	0.0263158		0	0.0943396	0.0566038	0.339623	0.509434	0
0.0200265	0.719629	0.153592	0.0286329	0.0744786	0.00364118									0.0476191	0.0555556	0.0952381	0.404762	0.388889	0.00793651		0	0.232558	0.0697674	0.209302	0.418605	0.0697674
0.211009	0.688073	0.0825688	0.00917431	0.00917431	0									0.0193237	0.0338164	0.0289855	0.478261	0.42029	0.0193237		0.030303	0.181818	0.0909091	0.0909091	0.575758	0.030303
0.0645161	0.612903	0.0645161	0.0322581	0.225806	0									0.03125	0.1875	0.25	0.3125	0.15625	0.0625		0.0425532	0.0638298	0.0638298	0.234043	0.595745	0
0.0625	0.40625	0.125	0.15625	0.25	0									0.0377359	0	0	0.603774	0.339623	0.0188679		0.0124958	0.0361364	0.0314083	0.301587	0.583587	0.0347855
0.00975177	0.923168	0.035461	0.0143322	0.0169917	0.00029551									0	0.102564	0.0769231	0.435897	0.384615	0		0.0227273	0.113636	0.136364	0.25	0.431818	0.0454546
0.0361916	0.729389	0.172849	0.033038	0.00983631	0.0186965									0.0243902	0.0243902	0.0243902	0.439024	0.439024	0.0487805		0.0151286	0.0325265	0.0317701	0.273071	0.621785	0.0257186
0.0155745	0.897785	0.0433203	0.0136133	0.026246	0.00346101									0.0588235	0.0588235	0.117647	0.5	0.235294	0.0294118		0.0120482	0.0240964	0.0481928	0.144578	0.73494	0.0361446
0.0698324	0.818436	0.0502793	0.0167598	0.0391061	0.00558659									0.0322581	0.107527	0.0967742	0.462366	0.258065	0.0430108		0.00925926	0.0740741	0.0277778	0.277778	0.592593	0.0185185
0.0118343	0.473373	0.112426	0.0828402	0.307692	0.0118343									0	0.0217391	0.0652174	0.434783	0.391304	0.0869565		0.0169491	0.0338983	0.0423729	0.432203	0.466102	0.00847458
0.024201	0.837798	0.0302974	0.0219841	0.0822095	0.00351007									0.0361446	0.0722892	0.204819	0.518072	0.168675	0		0.00462963	0.0324074	0.0462963	0.296296	0.601852	0.0185185
0.0224145	0.823044	0.104208	0.0117971	0.0346048	0.00393236									0.0217391	0.0652174	0.0869565	0.456522	0.304348	0.0652174		0.00907441	0.0272232	0.0281307	0.289474	0.614338	0.0317604
0.0207125	0.84507	0.107705	0.0173985	0.006628	0.0024855									0.09375	0.28125	0.09375	0.3125	0.21875	0		0	0.05	0.05	0.316667	0.55	0.0333333
0.0220746	0.797257	0.126661	0.0139306	0.037291	0.00278611									0.0217391	0.130435	0.0217391	0.434783	0.391304	0		0	0.0857143	0.114286	0.314286	0.485714	0
0.0217615	0.796942	0.127187	0.0122041	0.0376415	0.00426408									0	0	0.0298507	0.910448	0.0597015	0		0.0112508	0.0297816	0.0297816	0.274653	0.632032	0.0225017
0.0243569	0.778739	0.137947	0.0136581	0.0402914	0.00500797									0.031579	0.0842105	0.0526316	0.515789	0.294737	0.0210526		0.0178571	0.14881	0.107143	0.130952	0.595238	0
0.0392157	0.843137	0	0.00980392	0.0980392	0.00980392									0.0410959	0.0410959	0.0547945	0.767123	0.0958904	0		0.0255661	0.0639153	0.0441928	0.216947	0.625274	0.0241052
0.0416667	0.645833	0.0416667	0.0208333	0.25	0									0.0493827	0.123457	0.0740741	0.469136	0.185185	0.0987654		0.0392157	0.0392157	0.0522876	0.267974	0.568627	0.0326797
0.0192794	0.757561	0.170864	0.0144596	0.034703	0.00313291									0.0263158	0.0789474	0.105263	0.394737	0.289474	0.105263		0	0.116279	0.0465116	0.325581	0.488372	0.0232558
0.0263158	0.519737	0.121711	0.0855263	0.217105	0.0296053									0.0104167	0.03125	0.0104167	0.510417	0.4375	0		0.0238095	0.0714286	0	0.285714	0.571429	0.0476191
0.0198152	0.763216	0.171421	0.0130328	0.0295232	0.00299222									0.0119048	0.0595238	0.0833333	0.440476	0.392857	0.0119048		0.0243902	0.146341	0.0731707	0.170732	0.560976	0.0243902
0.0182491	0.823058	0.108508	0.0123305	0.0350185	0.002836									0.0714286	0.0238095	0.166667	0.309524	0.309524	0.119048		0.0392157	0.0980392	0.0392157	0.27451	0.529412	0.0196078
0.0187334	0.796916	0.124171	0.0112732	0.0442639	0.00464191									0.097561	0.195122	0.097561	0.317073	0.243902	0.0487805		0.00989011	0.0395604	0.0351648	0.241758	0.641758	0.0318681
0.0181159	0.67029	0.166667	0.0471015	0.0942029	0.00362319									0.0588235	0.0588235	0.117647	0.352941	0.352941	0.0588235		0.025641	0	0.0512821	0.230769	0.666667	0.025641
0.0200803	0.57059	0.0806302	0.0914427	0.22768	0.00957677									0.0138889	0.125	0.138889	0.375	0.347222	0		0.037037	0.0185185	0.0185185	0.185185	0.685185	0.0555556
0.0182974	0.619476	0.101411	0.0781517	0.170879	0.0117848									0.025641	0.0512821	0.205128	0.358974	0.307692	0.0512821		0.0139535	0.027907	0.027907	0.2	0.697674	0.0325581
0.102041	0.428571	0.0816327	0.0816327	0.244898	0.0612245									0.0232558	0.139535	0.0465116	0.418605	0.372093	0		0.0183616	0.0282486	0.0564972	0.279661	0.590395	0.0268362
0.0356757	0.822703	0.109189	0.0216216	0.00756757	0.00324324									0.0125	0.05625	0.08125	0.45	0.36875	0.03125		0.0555556	0.0277778	0.0555556	0.236111	0.569444	0.0555556
0.0567376	0.723404	0.106383	0.0780142	0.0283688	0.0070922									0.030303	0.0606061	0.030303	0.454545	0.393939	0.030303		0	0.236842	0.0526316	0.236842	0.421053	0.0526316
0.0196078	0.45098	0.22549	0.107843	0.186275	0.00980392									0.033557	0.0671141	0.0805369	0.530201	0.248322	0.0402685		0.020202	0.040404	0.0505051	0.232323	0.626263	0.030303
0.030303	0.363636	0.151515	0.212121	0.242424	0									0.0151515	0.151515	0.0757576	0.409091	0.318182	0.030303		0.0413223	0.0909091	0.0661157	0.256198	0.487603	0.0578512
0	0.515625	0.140625	0.078125	0.265625	0									0.0769231	0.128205	0.0512821	0.410256	0.333333	0		0.0241171	0.0163652	0.037037	0.297158	0.599483	0.0258398
0.157895	0.565789	0.171053	0.105263	0	0									0.0377359	0.0943396	0.0943396	0.377358	0.377358	0.0188679		0	0.138889	0.0833333	0.25	0.527778	0
0.101449	0.719807	0.0628019	0.0386473	0.0772947	0									0.113208	0.207547	0.169811	0.358491	0.150943	0		0.025	0.075	0.075	0.2	0.575	0.05
0.0441177	0.757353	0.00735294	0.0735294	0.117647	0									0.0280374	0.0841121	0.0934579	0.401869	0.317757	0.0747664		0.0169491	0.0508475	0.0338983	0.288136	0.610169	0
0.0777538	0.863931	0.0215983	0.00647948	0.0302376	0									0.0512821	0.25641	0.153846	0.282051	0.205128	0.0512821		0.00595238	0.0595238	0.0238095	0.267857	0.589286	0.0535714
0.0689655	0.896552	0.0172414	0.0172414	0	0									0	0.131148	0.0983607	0.360656	0.327869	0.0819672		0	0	0.0666667	0.283333	0.633333	0.0166667
0.0177305	0.599291	0.170213	0.0283688	0.170213	0.0141844									0.111111	0.111111	0.0888889	0.4	0.288889	0		0	0.113636	0.0454546	0.386364	0.454545	0
0.0227941	0.371324	0.103676	0.149265	0.341176	0.0117647									0.0609756	0.0731707	0.0853658	0.487805	0.243902	0.0487805		0.0428571	0.0142857	0.0714286	0.171429	0.657143	0.0428571
0.0581395	0.686047	0.0930233	0.0348837	0.116279	0.0116279									0.0483871	0.0645161	0.193548	0.435484	0.241935	0.016129		0.0120482	0.0120482	0.060241	0.337349	0.542169	0.0361446
0.0512821	0.358974	0.128205	0.0769231	0.307692	0.0769231									0.0416667	0.166667	0.0694444	0.458333	0.236111	0.0277778		0.0754717	0.0566038	0.0754717	0.339623	0.433962	0.0188679
0.0810811	0.513514	0.027027	0.108108	0.27027	0									0.025	0.075	0.125	0.6	0.15	0.025		0.0625	0.125	0.0625	0.0625	0.6875	0
0.102564	0.230769	0.205128	0.205128	0.230769	0.025641									0.0294118	0.176471	0.0882353	0.382353	0.323529	0		0	0.15	0.075	0.25	0.475	0.05
0.0909091	0.78355	0.021645	0.038961	0.0562771	0.00865801									0.0476191	0.0357143	0.0238095	0.785714	0.107143	0		0.025	0.1	0.0416667	0.2	0.616667	0.0166667
0.108434	0.859438	0.0160643	0	0.0160643	0									0	0.1	0.075	0.5	0.275	0.05		0.0153846	0.0461539	0.0615385	0.215385	0.646154	0.0153846
0.116667	0.766667	0	0	0.116667	0									0.0277778	0.138889	0.25	0.305556	0.277778	0		0.0212766	0.0638298	0.0212766	0.212766	0.574468	0.106383
0.0403642	0.937683	0.0151745	0.00212443	0.00252908	0.00212443									0.0289855	0.144928	0.144928	0.362319	0.289855	0.0289855		0.04	0.04	0.04	0.2	0.666667	0.0133333
0.0229537	0.735276	0.208601	0.00971119	0.0208097	0.00264851									0	0.145833	0.145833	0.541667	0.166667	0		0.057554	0.0647482	0.165468	0.23741	0.446043	0.028777
0.110294	0.411765	0.139706	0.0735294	0.257353	0.00735294									0.0454546	0.159091	0.0681818	0.409091	0.272727	0.0454546		0.0101868	0.0220713	0.0390492	0.229202	0.670628	0.0288625
0.0444444	0.758025	0.0469136	0.0123457	0.0740741	0.0641975									0.117647	0.264706	0.176471	0.352941	0.0588235	0.0294118		0.0149254	0.0149254	0.134328	0.298507	0.507463	0.0298507
0.0652174	0.532609	0.206522	0.0652174	0.108696	0.0217391									0	0.16129	0.129032	0.322581	0.322581	0.0645161		0	0.1	0.075	0.175	0.625	0.025
0.027027	0.432432	0.162162	0.162162	0.135135	0.0810811									0.0410959	0.0136986	0.0273973	0.493151	0.39726	0.0273973		0.0162455	0.0225632	0.0379061	0.231949	0.655235	0.0361011
0.0625	0.40625	0.0625	0.125	0.28125	0.0625									0	0.0416667	0.125	0.4375	0.395833	0		0.0192526	0.0385051	0.0403926	0.245753	0.624009	0.0320876
0.024556	0.953782	0.0142045	0.00335681	0.003671	0.00042994									0	0.0571429	0.0285714	0.714286	0.2	0		0.0512821	0.179487	0.0512821	0.230769	0.461538	0.025641
0.015873	0.84127	0.015873	0.0793651	0.0476191	0									0.0294118	0.117647	0.117647	0.352941	0.352941	0.0294118		0.0119048	0.0714286	0.0595238	0.261905	0.571429	0.0238095
0.0152772	0.783064	0.0680925	0.0323003	0.0781318	0.023134									0.0476191	0.166667	0.0714286	0.357143	0.309524	0.0476191		0.02	0.08	0.02	0.3	0.58	0
0.0512821	0.820513	0.025641	0.0512821	0.0512821	0									0.0222222	0.222222	0.244444	0.311111	0.2	0		0.0135135	0.135135	0.0945946	0.202703	0.540541	0.0135135
0.0420842	0.725451	0.144289	0.0220441	0.0561122	0.01002									0.0263158	0.0263158	0.105263	0.473684	0.368421	0		0.0134028	0.0282949	0.0260611	0.250186	0.64557	0.0364855
0	0.536585	0.097561	0.121951	0.243902	0									0.0120482	0.0722892	0.0361446	0.421687	0.421687	0.0361446		0.025641	0.025641	0.115385	0.230769	0.602564	0
0.121951	0.292683	0.170732	0.121951	0.280488	0.0121951									0.162393	0.230769	0.136752	0.367521	0.0940171	0.00854701		0.016129	0.0806452	0.0967742	0.258065	0.516129	0.0322581
0.372881	0.491525	0	0.0508475	0.0847458	0									0.0185185	0.037037	0.111111	0.388889	0.314815	0.12963		0.0150565	0.0250941	0.0326223	0.309285	0.589711	0.0282309
0.0555556	0.578704	0.25	0.0740741	0.0324074	0.00925926									0.0595238	0.0714286	0.0357143	0.464286	0.309524	0.0595238		0.0150754	0.0351759	0.0653266	0.306533	0.552764	0.0251256
0.0206186	0.57732	0.164948	0.103093	0.134021	0									0.0163112	0.0401506	0.0376411	0.46675	0.416562	0.0225847		0.0152941	0.0317647	0.0270588	0.215294	0.676471	0.0341176
0.0681818	0.386364	0.204545	0.227273	0.113636	0									0.00833333	0.0472222	0.0472222	0.6	0.269444	0.0277778		0.0232558	0.0511628	0.0511628	0.316279	0.525581	0.0325581
0.037037	0.37037	0.203704	0.12963	0.259259	0									0.0222222	0.0222222	0.0333333	0.555556	0.333333	0.0333333		0	0.0454546	0.0681818	0.204545	0.659091	0.0227273
0.2411	0.316179	0.103807	0.269299	0.0468805	0.0227353									0.030303	0.121212	0.0606061	0.454545	0.30303	0.030303		0.027027	0.108108	0.054054	0.297297	0.513514	0
0.0487805	0.341463	0.121951	0.219512	0.219512	0.0487805									0.05	0	0.025	0.5	0.325	0.1		0.025641	0.0854701	0.0683761	0.213675	0.581197	0.025641
0.105263	0.394737	0.0526316	0.315789	0.105263	0.0263158									0.00628931	0.0377359	0.0251572	0.45912	0.440252	0.0314465		0.0512821	0.0769231	0	0.230769	0.589744	0.0512821
0.052	0.452	0.112	0.096	0.268	0.02									0	0.04	0.12	0.42	0.34	0.08		0.0476191	0.0238095	0.0952381	0.166667	0.619048	0.0476191
0.0425532	0.829787	0.0283688	0.0177305	0.0780142	0.0035461									0.0877193	0.122807	0.0877193	0.350877	0.333333	0.0175439		0	0.216216	0.054054	0.108108	0.621622	0
0.0925926	0.388889	0.166667	0.0740741	0.240741	0.037037									0.0555556	0.0925926	0.037037	0.425926	0.333333	0.0555556		0.0625	0.1875	0.0833333	0.270833	0.354167	0.0416667
0.0571429	0.628571	0.114286	0.0285714	0.171429	0									0.0533333	0.146667	0.0133333	0.466667	0.32	0		0	0.0350877	0.0701754	0.192982	0.631579	0.0701754
0.0566038	0.462264	0.0660377	0.0943396	0.311321	0.00943396									0.0333333	0.0333333	0.2	0.433333	0.3	0		0.0322581	0.0322581	0	0.193548	0.709677	0.0322581
0.0188679	0.745283	0.0943396	0.0849057	0.0566038	0									0.0181818	0	0.0181818	0.563636	0.4	0		0.0217391	0.0217391	0	0.23913	0.673913	0.0434783
0.0321888	0.909871	0.0193133	0.0150215	0.0236051	0									0.0175439	0.0526316	0.0526316	0.526316	0.315789	0.0350877		0.0298507	0.0223881	0.0223881	0.320896	0.574627	0.0298507
0.0322581	0.387097	0.0645161	0.193548	0.322581	0									0	0	0.0555556	0.444444	0.444444	0.0555556		0.030303	0.0606061	0.0606061	0.121212	0.69697	0.030303
0.0291262	0.524272	0.116505	0.0970874	0.145631	0.0873786									0	0.0555556	0.0555556	0.5	0.37037	0.0185185		0	0.0555556	0.0277778	0.277778	0.555556	0.0833333
0.0166667	0.933333	0	0.0166667	0.0333333	0									0.0526316	0.203008	0.0601504	0.368421	0.293233	0.0225564		0	0.0208333	0.0833333	0.166667	0.666667	0.0625
0.0609756	0.634146	0.0243902	0.0487805	0.207317	0.0243902									0	0.0833333	0.0833333	0.555556	0.25	0.0277778		0.0165485	0.0387707	0.0364066	0.247754	0.631678	0.0288416
0	0.527778	0.194444	0.0555556	0.222222	0									0.0882353	0.117647	0.0294118	0.411765	0.352941	0		0.0350877	0.0701754	0.0350877	0.192982	0.649123	0.0175439
0.054054	0.675676	0.027027	0.0810811	0.162162	0									0.1	0.1	0.1	0.375	0.325	0		0.054054	0.108108	0	0.189189	0.648649	0
0.0305343	0.648855	0.0305343	0.0458015	0.221374	0.0229008									0	0.0769231	0.0769231	0.512821	0.25641	0.0769231		0.05	0.1	0.025	0.175	0.625	0.025
0.226562	0.453125	0.0234375	0.0703125	0.226562	0									0.0125	0.1	0.0125	0.425	0.3875	0.0625		0.015323	0.0396429	0.040135	0.268082	0.60835	0.028467
0.0547945	0.30137	0.164384	0.191781	0.287671	0									0.0434783	0.108696	0.152174	0.391304	0.217391	0.0869565		0.0180205	0.0293873	0.041863	0.285279	0.593014	0.0324369
0.0444444	0.422222	0.311111	0.0888889	0.133333	0									0.0555556	0.0277778	0.0555556	0.416667	0.388889	0.0555556		0.111111	0.111111	0.0666667	0.177778	0.533333	0
0.0882353	0.367647	0.176471	0.0735294	0.279412	0.0147059									0.0384615	0.0384615	0.0192308	0.461538	0.442308	0		0.0545455	0.0727273	0.0363636	0.163636	0.636364	0.0363636
0.152174	0.826087	0	0	0.0217391	0									0	0	0	0.527778	0.444444	0.0277778		0.0102171	0.0268199	0.0395913	0.296296	0.605364	0.0217114
0.0280066	0.792422	0.0691927	0.0164745	0.092257	0.00164745									0.0882353	0.0294118	0	0.470588	0.411765	0		0.0487805	0.146341	0.0731707	0.170732	0.536585	0.0243902
0.175	0.4	0.025	0.1	0.3	0									0.0188679	0.0245283	0.0377359	0.454717	0.433962	0.0301887		0.0862069	0.103448	0.12069	0.155172	0.5	0.0344828
0.0526316	0.605263	0.0789474	0.0789474	0.184211	0									0.0512821	0.179487	0.205128	0.282051	0.25641	0.025641		0.0114942	0.0804598	0.0114942	0.241379	0.586207	0.0689655
0.0504202	0.470588	0.12605	0.134454	0.201681	0.0168067									0.184211	0.184211	0.0789474	0.289474	0.263158	0		0.0655738	0.131148	0.0327869	0.245902	0.508197	0.0163934
0.0686333	0.642384	0.025888	0.0138471	0.245635	0.00361228									0.02	0.02	0.04	0.72	0.16	0.04		0.00997151	0.0299145	0.0327635	0.314815	0.588319	0.0242165
0.0250329	0.309618	0.289855	0.0592885	0.225296	0.0909091									0.0606061	0.0454546	0.030303	0.409091	0.409091	0.0454546		0.0136364	0.0181818	0.0409091	0.222727	0.686364	0.0181818
0.139344	0.786885	0.0245902	0.00819672	0.0409836	0									0	0.0517241	0.0517241	0.517241	0.37931	0		0.0175439	0.0701754	0.105263	0.140351	0.596491	0.0701754
0	0.519231	0.269231	0.0769231	0.115385	0.0192308									0.0576923	0.0576923	0.0384615	0.403846	0.403846	0.0384615		0.0526316	0.184211	0.184211	0.105263	0.473684	0
0	0.597015	0.0298507	0	0.343284	0.0298507									0.0555556	0.111111	0	0.416667	0.416667	0		0.0357143	0.0476191	0.0595238	0.178571	0.642857	0.0357143
0.0697674	0.813953	0.0465116	0.0232558	0.0465116	0									0.054054	0.027027	0.054054	0.810811	0.054054	0		0.0487805	0.097561	0.0243902	0.121951	0.707317	0
0.0224719	0.404494	0.101124	0.123596	0.314607	0.0337079									0.0895522	0.119403	0.0298507	0.462687	0.253731	0.0447761		0.03125	0.03125	0	0.375	0.5625	0
0.0218882	0.713429	0.118685	0.0394408	0.100407	0.00615008									0.00943396	0.0660377	0.0660377	0.367925	0.367925	0.122642		0.03125	0.0546875	0.0234375	0.242188	0.632812	0.015625
0	0.901639	0.0163934	0.0327869	0.0491803	0									0.0476191	0.119048	0.0476191	0.357143	0.357143	0.0714286		0.0111111	0.0555556	0.0777778	0.177778	0.677778	0
0.203252	0.333333	0.0487805	0.162602	0.252033	0									0.0049505	0.0495049	0.0445545	0.59901	0.287129	0.0148515		0.0384615	0.0288462	0.0384615	0.221154	0.644231	0.0288462
0.0318665	0.602428	0.0394537	0.0955994	0.210926	0.0197269									0.0377359	0.0754717	0.0754717	0.528302	0.264151	0.0188679		0.0410116	0.192584	0.0868079	0.0950103	0.549556	0.0350308
0.0735294	0.367647	0.102941	0.132353	0.279412	0.0441177									0.0967742	0.193548	0.16129	0.290323	0.225806	0.0322581		0.00732601	0.0175824	0.018315	0.154579	0.768498	0.0336996
0.0612245	0.367347	0.122449	0.0816327	0.326531	0.0408163									0.037037	0.160494	0.0617284	0.395062	0.345679	0		0.02	0.14	0.04	0.16	0.64	0
0.039604	0.658707	0.142691	0.0588235	0.0937682	0.00640652									0.05	0.15	0.125	0.6	0.05	0.025		0.0135762	0.0266369	0.0412442	0.265853	0.627256	0.0254339
0.0769231	0.512821	0.0769231	0.102564	0.230769	0									0.0306749	0.0797546	0.0920245	0.435583	0.319018	0.0429448		0.0454546	0.0227273	0.0681818	0.136364	0.681818	0.0454546
0.0651341	0.731801	0.114943	0.0191571	0.0689655	0									0.0421687	0.0662651	0.0722892	0.421687	0.301205	0.0963855		0.0290323	0.0483871	0.0516129	0.254839	0.593548	0.0225807
0.0338983	0.288136	0.254237	0.20339	0.220339	0									0.0294118	0.0588235	0.0588235	0.5	0.323529	0.0294118		0.0208333	0.0208333	0.0208333	0.197917	0.697917	0.0416667
0.064	0.576	0.28	0.048	0.024	0.008									0.0144928	0.0434783	0.173913	0.507246	0.246377	0.0144928		0.015873	0.031746	0.0396825	0.261905	0.626984	0.0238095
0.104651	0.523256	0.0813954	0.0581395	0.197674	0.0348837									0.0652174	0.0869565	0.0869565	0.391304	0.369565	0		0.05	0.025	0.025	0.25	0.6	0.05
0.114286	0.314286	0.142857	0.2	0.171429	0.0571429									0.0246914	0.0864198	0.185185	0.567901	0.111111	0.0246914		0.0207254	0.303109	0.0388601	0.0414508	0.551813	0.0440415
0.031746	0.777778	0.0634921	0.015873	0.111111	0									0.0410959	0.105023	0.118721	0.3379	0.287671	0.109589		0.027027	0	0.135135	0.162162	0.648649	0.027027
0.0940171	0.777778	0.00854701	0.0598291	0.0598291	0									0.0606061	0.121212	0.121212	0.545455	0.151515	0		0	0	0.0571429	0.114286	0.8	0.0285714
0.242424	0.424242	0.10101	0.151515	0.0505051	0.030303									0.0512821	0.025641	0	0.615385	0.307692	0		0.025641	0.230769	0	0.0769231	0.641026	0.025641
0.00598802	0.958084	0.0239521	0.00598802	0.00598802	0									0.0444444	0.111111	0.155556	0.422222	0.266667	0		0.0119048	0.0476191	0.0357143	0.309524	0.559524	0.0357143
0.0110619	0.95354	0.0309734	0.00221239	0.00221239	0									0	0.0857143	0.0857143	0.6	0.2	0.0285714		0.0217391	0.0652174	0.108696	0.23913	0.521739	0.0434783
0.196078	0.294118	0.137255	0.117647	0.235294	0.0196078									0.025	0.05	0	0.425	0.425	0.075		0.0145454	0.00727273	0.0327273	0.334545	0.574545	0.0363636
0.0408163	0.55102	0.102041	0.0612245	0.244898	0									0.189189	0.0810811	0.135135	0.297297	0.27027	0.027027		0	0.0408163	0.0204082	0.265306	0.673469	0
0.0240385	0.945513	0.0128205	0.00641026	0.011218	0									0.027027	0.054054	0.027027	0.459459	0.432432	0		0	0.117647	0.117647	0.323529	0.411765	0.0294118
0.0470297	0.930693	0.00742574	0	0.0148515	0									0.028169	0.15493	0.0985916	0.422535	0.28169	0.0140845		0.0444444	0.111111	0.0888889	0.0888889	0.666667	0
0.0138889	0.430556	0.125	0.125	0.291667	0.0138889									0.103448	0.103448	0.137931	0.534483	0.12069	0		0.0140845	0.028169	0.0140845	0.309859	0.549296	0.084507
0.119048	0.571429	0.0952381	0.0952381	0.119048	0									0	0.030303	0	0.515152	0.454545	0		0.0199063	0.030445	0.0339578	0.274005	0.612412	0.029274
0.0338983	0.508475	0.135593	0.0677966	0.220339	0.0338983									0.0217391	0.108696	0.173913	0.478261	0.195652	0.0217391		0	0.025	0.0916667	0.233333	0.566667	0.0833333
0.0555556	0.388889	0.111111	0	0.388889	0.0555556									0.0348837	0.104651	0.0930233	0.372093	0.372093	0.0232558		0.0327869	0	0.0163934	0.344262	0.606557	0
0.031906	0.888329	0.0335852	0.0134341	0.031906	0.00083963									0.054054	0.054054	0.135135	0.594595	0.135135	0.027027		0.04	0.1	0.02	0.18	0.56	0.1
0.0597015	0.298507	0.283582	0.238806	0.119403	0									0	0.0243902	0.0731707	0.439024	0.317073	0.146341		0.037037	0.0740741	0.0740741	0.166667	0.574074	0.0740741
0.0357298	0.633423	0.212136	0.0265371	0.0870878	0.00508546									0.130435	0.0652174	0.152174	0.326087	0.304348	0.0217391		0.0224253	0.212625	0.0506644	0.115864	0.575166	0.0232558
0.0869565	0.391304	0.0217391	0.173913	0.326087	0									0.00917431	0.0642202	0.0733945	0.53211	0.321101	0		0.0145773	0.0233236	0.0430029	0.310496	0.582362	0.0262391
0.290323	0.516129	0.0322581	0.0645161	0.0322581	0.0645161									0.0566038	0.150943	0.0943396	0.358491	0.339623	0		0.0113636	0.125	0.0113636	0.227273	0.602273	0.0227273
0.016129	0.612903	0	0.0483871	0.306452	0.016129									0	0	0.0697674	0.55814	0.372093	0		0.0392157	0.137255	0.0392157	0.176471	0.607843	0
0.0111111	0.722222	0.122222	0.0444444	0.1	0									0.0652174	0.217391	0.195652	0.26087	0.26087	0		0.00769231	0.0538462	0.0230769	0.253846	0.638462	0.0230769
0.0344828	0.664247	0.14882	0.0435572	0.092559	0.0163339									0.0169283	0.033241	0.027393	0.451216	0.44506	0.0261619		0.0522388	0.0522388	0.0447761	0.238806	0.597015	0.0149254
0.1	0.75	0.05	0.05	0.025	0.025									0.0212766	0.0425532	0.0638298	0.468085	0.382979	0.0212766		0.0178571	0.0535714	0.0714286	0.214286	0.642857	0
0.0239044	0.693227	0.183267	0.0358566	0.059761	0.00398406									0.139535	0.209302	0.186047	0.232558	0.232558	0		0.0123457	0.0987654	0.0246914	0.148148	0.666667	0.0493827
0.0409836	0.713115	0.163934	0.057377	0.0163934	0.00819672									0.0909091	0.181818	0.0454546	0.340909	0.272727	0.0681818		0.0232558	0	0.0930233	0.162791	0.697674	0.0232558
0.0158103	0.942688	0.027668	0.00395257	0.00592885	0.00395257									0.03125	0.03125	0.0625	0.40625	0.40625	0.0625		0.060241	0.060241	0.0481928	0.228916	0.578313	0.0240964
0.0555556	0.333333	0.166667	0.148148	0.259259	0.037037									0.016129	0	0.016129	0.806452	0.145161	0.016129		0.02	0.02	0.04	0.3	0.58	0.04
0	0.795455	0.0454546	0.0909091	0.0681818	0									0	0.297297	0	0.324324	0.324324	0.054054		0.0212766	0.0425532	0.0212766	0.297872	0.574468	0.0425532
0.0154321	0.632716	0.12963	0.0339506	0.182099	0.00617284									0.030303	0.121212	0.0606061	0.393939	0.363636	0.030303		0.0298507	0.0298507	0.0597015	0.223881	0.61194	0.0447761
0.0196045	0.785878	0.174913	0.00925062	0.00874141	0.00161249									0.0512821	0.102564	0.141026	0.320513	0.320513	0.0641026		0.025641	0.0641026	0.0769231	0.166667	0.653846	0.0128205
0.175	0.325	0.025	0.175	0.275	0.025									0	0	0.125	0.75	0.09375	0.03125		0.0545455	0.0545455	0.0363636	0.163636	0.6	0.0909091
0.0335968	0.84585	0.0770751	0.027668	0.013834	0.00197628									0	0.0625	0.125	0.40625	0.40625	0		0.0162338	0.0278293	0.028757	0.28154	0.608534	0.0371057
0.0316498	0.864983	0.0927609	0.00723906	0.0020202	0.0013468									0.0151515	0.0454546	0.0606061	0.439394	0.439394	0		0	0.105263	0.131579	0.0789474	0.684211	0
0.097561	0.536585	0.146341	0.0487805	0.0731707	0.097561									0	0.0263158	0.0263158	0.5	0.447368	0		0.0199146	0.029872	0.0355619	0.291607	0.607397	0.0156472
0.0129032	0.883871	0.0107527	0.0215054	0.060215	0.0107527									0.076087	0.0326087	0.0978261	0.326087	0.326087	0.141304		0.0160428	0.0427807	0.0481283	0.294118	0.561497	0.0374332
0.0757576	0.363636	0.0606061	0.0757576	0.348485	0.0757576									0	0.027027	0.027027	0.594595	0.351351	0		0.0434783	0.0434783	0.0652174	0.326087	0.456522	0.0652174
0.0166667	0.516667	0.233333	0.0833333	0.133333	0.0166667									0.03125	0.046875	0.046875	0.4375	0.421875	0.015625		0.0350877	0.0701754	0.0350877	0.263158	0.54386	0.0526316
0.108108	0.324324	0.027027	0.243243	0.216216	0.0810811									0.0714286	0.142857	0.0476191	0.404762	0.309524	0.0238095		0.0104167	0.03125	0.0208333	0.28125	0.625	0.03125
0.0294118	0.544118	0.0588235	0.235294	0.132353	0									0.05	0.15	0.05	0.4	0.35	0		0.027027	0.0945946	0.0675676	0.175676	0.594595	0.0405405
0.0555556	0.583333	0.166667	0.0277778	0.166667	0									0	0.0980392	0.0784314	0.392157	0.392157	0.0392157		0.354839	0.0967742	0.016129	0.0645161	0.419355	0.0483871
0.0344828	0.862069	0.0689655	0	0.0344828	0									0.0740741	0.0555556	0.111111	0.481481	0.259259	0.0185185		0.0207773	0.0285994	0.0466879	0.292594	0.580787	0.0305549
0.025	0.65	0.075	0.05	0.2	0									0.0222222	0.0666667	0.0222222	0.422222	0.422222	0.0444444		0.0545455	0.0454546	0.0727273	0.218182	0.545455	0.0636364
0.0233184	0.624215	0.101345	0.214798	0.0327354	0.00358744									0.0253165	0.126582	0.0189873	0.658228	0.170886	0		0.0192308	0.0192308	0	0.230769	0.634615	0.0961538
0.0649351	0.597403	0.207792	0.116883	0.012987	0									0.0277778	0.111111	0.194444	0.583333	0.0833333	0		0.0394737	0.0394737	0.0526316	0.25	0.552632	0.0657895
0.0666667	0.311111	0.2	0.155556	0.244444	0.0222222									0	0.0294118	0.0882353	0.411765	0.411765	0.0588235		0.037037	0.0740741	0.0493827	0.222222	0.604938	0.0123457
0.0508475	0.457627	0.0847458	0.101695	0.288136	0.0169491									0.102041	0.163265	0.0816327	0.387755	0.265306	0		0	0.0740741	0.0617284	0.259259	0.592593	0.0123457
0.0116279	0.841085	0.00775194	0.0116279	0.127907	0									0.0964467	0.324873	0.203046	0.335025	0.0304569	0.0101523		0.0131579	0.0307017	0.0394737	0.403509	0.491228	0.0219298
0.0277778	0.305556	0.222222	0.25	0.166667	0.0277778									0	0.0384615	0.0384615	0.519231	0.384615	0.0192308		0.0465116	0.0232558	0.0232558	0.255814	0.581395	0.0697674
0	0.52	0	0.14	0.34	0									0	0.142857	0.0857143	0.4	0.314286	0.0571429		0.0512821	0.0512821	0.0512821	0.282051	0.538462	0.025641
0.0714286	0.404762	0.0952381	0.309524	0.119048	0									0.0209424	0.0628272	0.109948	0.382199	0.376963	0.0471204		0.057971	0.130435	0.0869565	0.275362	0.42029	0.0289855
0.120482	0.518072	0.192771	0.0843374	0.0843374	0									0.0526316	0.105263	0.0350877	0.385965	0.385965	0.0350877		0.0147059	0.176471	0.0588235	0.117647	0.617647	0.0147059
0.073913	0.586957	0.186957	0.0652174	0.0695652	0.0173913									0	0.0444444	0.2	0.4	0.311111	0.0444444		0.0405797	0.0666667	0.0376812	0.22029	0.605797	0.0289855
0.0202546	0.870756	0.0578704	0.0264275	0.0225694	0.00212191									0	0	0.0243902	0.487805	0.463415	0.0243902		0.0314961	0.0590551	0.0393701	0.251968	0.602362	0.015748
0.0476191	0.428571	0.190476	0.142857	0.166667	0.0238095									0.021164	0.142857	0.0687831	0.439153	0.291005	0.037037		0.027027	0.054054	0.0810811	0.189189	0.621622	0.027027
0.171171	0.333333	0.117117	0.306306	0.054054	0.018018									0.0408163	0.0612245	0.0612245	0.571429	0.244898	0.0204082		0	0.0789474	0.0526316	0.263158	0.578947	0.0263158
0.115385	0.576923	0.211538	0.0384615	0.0576923	0									0.011236	0.0224719	0.0224719	0.640449	0.292135	0.011236		0.0384615	0.0128205	0.102564	0.307692	0.525641	0.0128205
0.00954654	0.947494	0.00954654	0.00477327	0.0286396	0									0.043956	0.0659341	0.0659341	0.384615	0.32967	0.10989		0.0120482	0.180723	0.0481928	0.240964	0.46988	0.0481928
0.0555556	0.388889	0	0.138889	0.388889	0.0277778									0.0314961	0.0708661	0.0944882	0.440945	0.338583	0.023622		0	0.030303	0.030303	0.181818	0.727273	0.030303
0.0955414	0.611465	0.0636943	0.0828026	0.146497	0									0.0238095	0	0.0714286	0.452381	0.428571	0.0238095		0.0943396	0.132075	0.0754717	0.0566038	0.584906	0.0566038
0.00968523	0.749395	0.0169491	0.0641647	0.150121	0.00968523									0.0512821	0.102564	0.0512821	0.487179	0.25641	0.0512821		0	0.15	0.025	0.15	0.675	0
0.0196078	0.54902	0.0392157	0.0980392	0.27451	0.0196078									0.0243902	0.0487805	0	0.463415	0.341463	0.121951		0	0.0862069	0.0517241	0.103448	0.724138	0.0344828
0.0265252	0.473475	0.107427	0.0795756	0.306366	0.0066313																0.0149533	0.0535825	0.0373832	0.269782	0.595016	0.0292835
0.025	0.64375	0.0375	0.0625	0.20625	0.025																0	0.046875	0.046875	0.234375	0.640625	0.03125
0.00757576	0.484848	0.0984848	0.143939	0.257576	0.00757576																0.0857143	0.114286	0.0285714	0.314286	0.457143	0
0	0.507692	0.184615	0.123077	0.169231	0.0153846																0.021148	0.0513595	0.0513595	0.229607	0.60423	0.0422961
0.0897436	0.532051	0.0705128	0.0769231	0.217949	0.0128205																0.0193798	0.0465116	0.0426357	0.271318	0.593023	0.0271318
0.0444444	0.522222	0.0888889	0.0666667	0.277778	0																0.0232558	0.0697674	0	0.139535	0.72093	0.0465116
0.0273973	0.438356	0.150685	0.0821918	0.246575	0.0547945																0.0108696	0.076087	0.0326087	0.26087	0.619565	0
0.0188679	0.735849	0.0943396	0.0566038	0.0754717	0.0188679																0.0194175	0.0679612	0.106796	0.252427	0.543689	0.00970874
0.126437	0.425287	0.114943	0.0689655	0.218391	0.045977																0.0517241	0.310345	0.155172	0.0689655	0.413793	0
0.05122	0.884725	0.0335851	0.00848987	0.0203623	0.00161776																0.08	0.2	0.04	0.08	0.56	0.04
0.0892779	0.518378	0.378317	0.00761201	0.00445846	0.00195737																0.019883	0.0263158	0.0374269	0.248538	0.639766	0.0280702
0.0326087	0.836957	0.0326087	0.0108696	0.0869565	0																0.0512821	0.153846	0.025641	0.153846	0.589744	0.025641
0.0709677	0.464516	0.193548	0.0645161	0.174194	0.0322581																0.0217391	0.0869565	0.0652174	0.26087	0.565217	0
0.05	0.275	0.25	0.1	0.225	0.1																0	0.0408163	0.102041	0.142857	0.653061	0.0612245
0.101449	0.565217	0.0724638	0.0289855	0.202899	0.0289855																0.0606061	0.0757576	0.121212	0.151515	0.560606	0.030303
0.0218341	0.812227	0.152838	0.00873362	0.00436681	0																0	0.0263158	0.0263158	0.263158	0.657895	0.0263158
0.00943396	0.688679	0.188679	0.0188679	0.0849057	0.00943396																0.026178	0.0314136	0.0314136	0.272251	0.602094	0.0366492
0.177778	0.505556	0.105556	0.0777778	0.133333	0																0	0.138889	0.0277778	0.166667	0.638889	0.0277778
0.125	0.455357	0.196429	0.0982143	0.116071	0.00892857																0.0227273	0.0227273	0	0.227273	0.681818	0.0454546
0	0.875	0.025	0	0.075	0.025																0	0.292683	0.121951	0.121951	0.463415	0
0	0.442623	0.180328	0.262295	0.0819672	0.0327869																0	0.162162	0.027027	0.108108	0.702703	0
0	0.351351	0.108108	0.162162	0.324324	0.054054																0.0133333	0.0311111	0.0355556	0.266667	0.635556	0.0177778
0	0.320755	0.207547	0.226415	0.245283	0																0.0231144	0.0304136	0.0510949	0.288321	0.576642	0.0304136
0.0454377	0.530683	0.0798864	0.0969255	0.237684	0.00938387																0.0566038	0.150943	0.0754717	0.150943	0.490566	0.0754717
0.0243902	0.414634	0.097561	0.170732	0.268293	0.0243902																0	0.054054	0	0.243243	0.594595	0.108108
0.188976	0.393701	0.362205	0.0314961	0.015748	0.00787402																0	0.0243902	0.146341	0.097561	0.682927	0.0487805
0.0895522	0.41791	0.179104	0.141791	0.164179	0.00746269																0	0.075	0.1	0.2	0.575	0.05
0.0283995	0.551204	0.0525364	0.0327678	0.325034	0.0100588																0.0172414	0.0517241	0.0172414	0.275862	0.603448	0.0344828
0.0919452	0.657983	0.03084	0.0638828	0.146921	0.00842831																0	0.0888889	0.0777778	0.211111	0.611111	0.0111111
0.0442478	0.336283	0.150442	0.185841	0.265487	0.0176991																0.0236318	0.146766	0.205224	0.079602	0.531095	0.0136816
0.0588235	0.411765	0.0882353	0.117647	0.323529	0																0	0.0238095	0.0396825	0.253968	0.626984	0.0555556
0.0362694	0.455959	0.129534	0.11399	0.243523	0.0207254																0	0	0.0204082	0.183673	0.77551	0.0204082
0.027027	0.927928	0.018018	0.00900901	0.018018	0																0	0.0384615	0.134615	0.192308	0.634615	0
0.257143	0.671429	0	0.0142857	0.0571429	0																0.0618557	0.134021	0.0309278	0.164948	0.587629	0.0206186
0.0151515	0.606061	0.166667	0.030303	0.166667	0.0151515																0.028169	0.028169	0.028169	0.28169	0.605634	0.028169
0.0109536	0.939433	0.0238402	0.00773196	0.0173969	0.00064433																0.0714286	0.0238095	0	0.238095	0.619048	0.0476191
0.0806452	0.370968	0.0967742	0.129032	0.290323	0.0322581																0.0199468	0.0460106	0.0398936	0.244947	0.620745	0.0284574
0.0725806	0.41129	0.266129	0.0403226	0.177419	0.0322581																0.025	0.05	0.075	0.25	0.575	0.025
0.34375	0.640625	0.015625	0	0	0																0.0322581	0.0967742	0.0967742	0.193548	0.580645	0
0.0967742	0.290323	0.129032	0.258065	0.225806	0																0	0.131579	0.0526316	0.184211	0.605263	0.0263158
0.0377359	0.45283	0.188679	0.113208	0.207547	0																0.0125506	0.0303644	0.0417004	0.231984	0.654251	0.0291498
0.0511811	0.377953	0.377953	0.023622	0.153543	0.015748																0.0408163	0.142857	0.0204082	0.326531	0.44898	0.0204082
0	0.693878	0.0204082	0.0612245	0.163265	0.0612245																0	0.0277778	0.138889	0.166667	0.666667	0
0.0120482	0.819277	0.0361446	0.0120482	0.120482	0																0.03125	0.15625	0.21875	0.1875	0.40625	0
0.0237662	0.923315	0.0346058	0.00666532	0.0113782	0.00026931																0.0555556	0.0833333	0.0555556	0.277778	0.5	0.0277778
0.0188917	0.836272	0.0881612	0.0277078	0.02267	0.00629723																0.0454546	0.0227273	0.0227273	0.25	0.613636	0.0454546
0.035461	0.496454	0.177305	0.0992908	0.170213	0.0212766																0	0.0588235	0.0980392	0.215686	0.568627	0.0588235
0	0.613636	0.0681818	0.0681818	0.227273	0.0227273																0.0141093	0.0440917	0.0405644	0.246914	0.608466	0.0458554
0.0405405	0.581081	0.0810811	0.0405405	0.243243	0.0135135																0.148936	0.0638298	0.0212766	0.148936	0.510638	0.106383
0.0476191	0.460317	0.126984	0.0793651	0.285714	0																0.0454546	0.159091	0.0454546	0.295455	0.431818	0.0227273
0.0208333	0.625	0.25	0.0625	0.0416667	0																0.0181619	0.040919	0.0400438	0.255799	0.614223	0.0308534
0.05	0.5	0.15	0.125	0.175	0																0	0.0294118	0	0.264706	0.705882	0
0.0141956	0.835174	0.0843849	0.0362776	0.0260252	0.00394322																0	0.171429	0.0285714	0.257143	0.542857	0
0.0255639	0.833083	0.031579	0.0360902	0.0661654	0.0075188																0.111111	0.0277778	0.0555556	0.305556	0.472222	0.0277778
0.0684932	0.732877	0.171233	0.0273973	0	0																0.075	0.025	0.1	0.25	0.5	0.05
0.0240964	0.542169	0.289157	0.0722892	0.0481928	0.0240964																0.025	0.05	0.075	0.25	0.6	0
0.0394737	0.539474	0.171053	0.0657895	0.184211	0																0.0253165	0.170886	0.0379747	0.126582	0.601266	0.0379747
0.0286932	0.901266	0.0241824	0.0160381	0.0264378	0.00338303																0.028169	0.0140845	0.0704225	0.295775	0.577465	0.0140845
0.0472222	0.75	0.147222	0.0138889	0.0361111	0.00555556																0	0.0869565	0.0434783	0.152174	0.717391	0
0.0314961	0.574803	0.251968	0.0314961	0.0787402	0.0314961																0.0108303	0.0469314	0.0397112	0.33574	0.527076	0.0397112
0.0543938	0.876283	0.0486024	0.0101782	0.00754266	0.00299972																0.032967	0.120879	0.032967	0.252747	0.516484	0.043956
0.0211417	0.951374	0.012685	0.00422833	0.00422833	0.00634249																0.025	0.025	0.025	0.175	0.75	0
0.0197099	0.944217	0.0232428	0.00353291	0.00892525	0.00037189																0.0240964	0.0963855	0.0843374	0.228916	0.554217	0.0120482
0.0454546	0.787879	0.121212	0.030303	0.0151515	0																0.0165289	0.0909091	0.0330578	0.173554	0.68595	0
0.0877193	0.403509	0.140351	0.210526	0.140351	0.0175439																0.0319149	0.170213	0.0851064	0.202128	0.489362	0.0212766
0.0447562	0.439546	0.216099	0.0674683	0.209085	0.0230461																0.0153846	0.130769	0.0307692	0.284615	0.492308	0.0461539
0.03125	0.609375	0.015625	0.09375	0.25	0																0.0408163	0.0816327	0.0612245	0.306122	0.44898	0.0612245
0.0124681	0.760403	0.207301	0.0112663	0.00615893	0.00240349																0.0124481	0.0295643	0.0342324	0.27749	0.61722	0.0290456
0.148734	0.572785	0.110759	0.085443	0.0791139	0.00316456																0.0172414	0.0172414	0.0344828	0.327586	0.586207	0.0172414
0.0596942	0.73578	0.17052	0.0215291	0.0107645	0.00171254																0.075	0.125	0.025	0.2	0.525	0.05
0.1	0.34	0.22	0.06	0.22	0.06																0	0.0416667	0.0625	0.208333	0.666667	0.0208333
0.0185396	0.740574	0.141239	0.0283514	0.0662558	0.00503935																0.0422535	0.140845	0.028169	0.197183	0.535211	0.056338
0.0294118	0.558824	0.0588235	0.0882353	0.235294	0.0294118																0.0465116	0.0697674	0.116279	0.255814	0.488372	0.0232558
0.0189492	0.412575	0.079242	0.142119	0.331611	0.0155039																0	0.0857143	0.0857143	0.342857	0.457143	0.0285714
0.0252101	0.495798	0.109244	0.109244	0.226891	0.0336135																0	0.100917	0.0917431	0.247706	0.541284	0.0183486
0.0411622	0.699758	0.0290557	0.0363196	0.186441	0.00726392																0	0.0892857	0.0535714	0.107143	0.75	0
0.153846	0.673077	0.0384615	0.0192308	0.0961538	0.0192308																0.028169	0.126761	0.056338	0.197183	0.56338	0.028169
0.0833333	0.555556	0.0555556	0.194444	0.0555556	0.0555556																0.0434783	0.0869565	0.0608696	0.169565	0.604348	0.0347826
0.115385	0.442308	0.230769	0.0576923	0.153846	0																0.027027	0.027027	0.027027	0.351351	0.540541	0.027027
0.00862069	0.66954	0.16092	0.0287356	0.12069	0.0114942																0.0153846	0.0307692	0.0461539	0.215385	0.692308	0
0.0166667	0.566667	0.15	0.05	0.166667	0.05																0.0207721	0.0419361	0.0409563	0.249657	0.618656	0.0280227
0.0162338	0.896104	0.00974026	0	0.0746753	0.00324675																0.025	0.175	0.05	0.125	0.6	0.025
0.0177925	0.578106	0.03076	0.0470446	0.305489	0.0208082																0.03125	0.140625	0.109375	0.234375	0.484375	0
0.0237226	0.405109	0.138686	0.0766423	0.344891	0.0109489																0.0201149	0.0747126	0.0431035	0.232759	0.603448	0.0258621
0.0235294	0.435294	0.0352941	0.258824	0.235294	0.0117647																0	0.113636	0.0681818	0.181818	0.636364	0
0.0207475	0.72185	0.15103	0.0327264	0.0681361	0.0055103																0	0.0701754	0.0350877	0.210526	0.666667	0.0175439
0.0241379	0.690805	0.131034	0.0367816	0.109195	0.00804598																0	0.075	0.125	0.2	0.6	0
0.0236967	0.417062	0.109005	0.0853081	0.364929	0																0.0240385	0.0961538	0.0528846	0.201923	0.581731	0.0432692
0.156863	0.470588	0.196078	0.137255	0.0392157	0																0.0153846	0.0923077	0.0307692	0.246154	0.6	0.0153846
0.0168167	0.602691	0.0473039	0.0667245	0.257351	0.00911359																0.0208333	0.0625	0.0833333	0.1875	0.5625	0.0833333
0.0214807	0.760846	0.152734	0.0193461	0.0419478	0.003645																0.00970874	0.0485437	0.0485437	0.275081	0.595469	0.0226537
0.00655738	0.616393	0.314754	0.0131147	0.0491803	0																0	0.025	0.025	0.25	0.7	0
0	0.666667	0.238095	0	0.0476191	0.0476191																0.0138408	0.0519031	0.0311419	0.259516	0.629758	0.0138408
0.0339737	0.376059	0.344434	0.105696	0.131616	0.00822079																0.03125	0.078125	0.015625	0.1875	0.625	0.0625
0.0576923	0.673077	0.153846	0.0384615	0.0576923	0.0192308																0.0294118	0.147059	0.0588235	0.117647	0.617647	0.0294118
0.0397727	0.443182	0.125	0.0284091	0.346591	0.0170455																0.015873	0.026455	0.026455	0.269841	0.613757	0.0476191
0.0213964	0.763514	0.147523	0.0247748	0.0394144	0.00337838																0.0364583	0.0572917	0.0625	0.1875	0.630208	0.0260417
0	0.408163	0.163265	0.183673	0.244898	0																0.0384615	0.0769231	0.115385	0.153846	0.589744	0.025641
0.0422535	0.408451	0.0704225	0.084507	0.380282	0.0140845																0.0588235	0.25	0.0147059	0.191176	0.485294	0
0.0379489	0.7502	0.149761	0.0309657	0.0280527	0.00307263																0	0	0.0222222	0.133333	0.844444	0
0.0305998	0.837209	0.0575275	0.0146879	0.0563036	0.00367197																0.0193322	0.0404218	0.0364675	0.277241	0.593146	0.0333919
0.0397878	0.795756	0.0344828	0.0132626	0.116711	0																0.031579	0.0210526	0.0631579	0.273684	0.505263	0.105263
0.0346821	0.67052	0.138728	0.0520231	0.0809249	0.0231214																0.019084	0.0458015	0.043257	0.229008	0.617048	0.0458015
0.0526316	0.631579	0.0877193	0.0526316	0.175439	0																0.0430108	0.0967742	0.0537634	0.215054	0.569892	0.0215054
0.0343316	0.85756	0.028488	0.0314098	0.0423667	0.00584368																0.0188679	0.0943396	0.0754717	0.169811	0.622642	0.0188679
0.0165289	0.628099	0.119835	0.053719	0.177686	0.00413223																0.0379747	0.0506329	0.0632911	0.265823	0.544304	0.0379747
0.0218579	0.672131	0.136612	0.0437159	0.125683	0																0	0.108696	0.0434783	0.130435	0.717391	0
0.0354223	0.525886	0.0435967	0.122616	0.264305	0.00817439																0.0183542	0.0299786	0.0388498	0.232793	0.653411	0.0266136
0.0263158	0.631579	0	0.0526316	0.263158	0.0263158																0	0.134615	0.0384615	0.211538	0.615385	0
0.0576923	0.461538	0.134615	0.0384615	0.269231	0.0384615																0.0144404	0.0577617	0.0288809	0.288809	0.577617	0.032491
0.0144558	0.920611	0.0580011	0.00355471	0.00290302	0.00047396																0.0285118	0.0521558	0.0452017	0.21975	0.623088	0.0312935
0.0507921	0.748489	0.129348	0.0494856	0.0192716	0.0026131																0.0191638	0.0361498	0.0370209	0.307056	0.571864	0.0287456
0.0555556	0.333333	0.138889	0.222222	0.222222	0.0277778																0.0285714	0.0571429	0.0476191	0.12381	0.714286	0.0285714
0.0205975	0.968782	0.00836775	0.00187738	0.00032184	5.3639e-05																0	0.054054	0	0.324324	0.594595	0.027027
0.0258961	0.9632	0.00885921	0.00081777	0.00122666	0																0.0208333	0.125	0.0625	0.25	0.458333	0.0833333
0.0277778	0.861111	0	0.0555556	0.0555556	0																0	0.0377359	0.0566038	0.377358	0.490566	0.0377359
0.0789474	0.473684	0.0526316	0.105263	0.263158	0.0263158																0.00847458	0.0677966	0.0847458	0.237288	0.508475	0.0932203
0.0238095	0.916667	0.0595238	0	0	0																0.0333333	0.116667	0.0166667	0.133333	0.683333	0.0166667
0	0.875	0.075	0.025	0.025	0																0.0222222	0.133333	0.111111	0.222222	0.511111	0
0.375	0.53125	0.09375	0	0	0																0.0588235	0.117647	0.0294118	0.264706	0.529412	0
0	0.638889	0	0.194444	0.166667	0																0.0140449	0.0337079	0.0280899	0.269663	0.626404	0.0280899
0.0210526	0.4	0.0842105	0.157895	0.315789	0.0210526																0.0487805	0.0487805	0.0731707	0.243902	0.536585	0.0487805
0.015873	0.460317	0.0952381	0.15873	0.222222	0.0476191																0	0.0952381	0.0476191	0.0952381	0.738095	0.0238095
0	0.76087	0.0434783	0.0217391	0.152174	0.0217391																0	0.147059	0.0588235	0.0882353	0.647059	0.0588235
0.0123457	0.493827	0.0740741	0.148148	0.246914	0.0246914																0	0.101695	0.0508475	0.186441	0.661017	0
0.054054	0.837838	0.054054	0.027027	0.027027	0																0.0833333	0	0.0833333	0.111111	0.694444	0.0277778
0.0325	0.7225	0.135	0.0225	0.0725	0.015																0.0208333	0.0833333	0.0625	0.145833	0.625	0.0625
0.00943396	0.537736	0.264151	0.0283019	0.160377	0																0.025	0.05625	0.075	0.25625	0.55	0.0375
0.0416667	0.565476	0.14881	0.0714286	0.119048	0.0535714																0.037037	0.037037	0.0740741	0.240741	0.611111	0
0.133333	0.433333	0.05	0.1	0.233333	0.05																0.00833333	0.0416667	0.0333333	0.241667	0.616667	0.0583333
0.0555556	0.611111	0.12963	0.0740741	0.111111	0.0185185																0.0257009	0.0233645	0.0350467	0.299065	0.574766	0.0420561
0.0169491	0.627119	0.0169491	0.152542	0.0508475	0.135593																0.0454546	0.102273	0.147727	0.181818	0.477273	0.0454546
0.0550459	0.834862	0.0550459	0.0183486	0.0366973	0																0.05	0.1	0.025	0.225	0.6	0
0.0625	0.5625	0.0208333	0.145833	0.1875	0.0208333																0.0277778	0.0277778	0.0555556	0.194444	0.611111	0.0833333
0.0476191	0.404762	0.0476191	0.0714286	0.404762	0.0238095																0	0.0617284	0.111111	0.271605	0.555556	0
0.0466102	0.682203	0.118644	0.0338983	0.105932	0.0127119																0.00884956	0.0309734	0.0309734	0.261062	0.632743	0.0353982
0.010101	0.808081	0.0606061	0.020202	0.0606061	0.040404																0	0.0476191	0.0952381	0.214286	0.642857	0
0.09375	0.3125	0.28125	0.1875	0.125	0																0.0307692	0.0923077	0.0153846	0.184615	0.630769	0.0461539
0.0810811	0.324324	0.162162	0.0810811	0.324324	0.027027																0	0.0816327	0.0408163	0.306122	0.571429	0
0.254611	0.441996	0.222704	0.0679639	0.00940612	0.00331981																0.0294118	0.0882353	0	0.235294	0.617647	0.0294118
0.290323	0.483871	0.0645161	0.0645161	0.0967742	0																0.0253165	0.151899	0.0379747	0.202532	0.531646	0.0506329
0.0147711	0.772526	0.0206795	0.109306	0.0812408	0.0014771																0.025641	0.0512821	0.0769231	0.205128	0.641026	0
0.0882353	0.5	0.176471	0.0588235	0.147059	0.0294118																0.017316	0.0411255	0.0584416	0.352814	0.517316	0.012987
0.0392157	0.421569	0.0882353	0.196078	0.254902	0																0.0153136	0.0396208	0.0432669	0.234079	0.635877	0.0318425
0.0180097	0.445163	0.178481	0.0725006	0.172939	0.112907																0.0606061	0.0909091	0.030303	0.181818	0.606061	0.030303
0.0576923	0.346154	0.0961538	0.134615	0.307692	0.0576923																0.0169983	0.039801	0.0472637	0.253731	0.613599	0.028607
0.0464684	0.877323	0.0408922	0.0260223	0.00929368	0																0	0.0612245	0.0408163	0.183673	0.673469	0.0408163
0.0857143	0.742857	0.0571429	0.0285714	0.0857143	0																0.0151515	0.030303	0.0454546	0.121212	0.772727	0.0151515
0.163265	0.673469	0.0612245	0.0408163	0.0612245	0																0.0145454	0.0272727	0.04	0.31	0.58	0.0281818
0.1875	0.40625	0.0625	0.09375	0.25	0																0.02	0.04	0.03	0.16	0.72	0.03
0.0909091	0.345455	0.0727273	0.181818	0.309091	0																0.0243902	0.0487805	0.0609756	0.280488	0.512195	0.0731707
0.0208795	0.890857	0.0591585	0.00695982	0.0189813	0.00316356																0.0606061	0.0707071	0.030303	0.323232	0.484848	0.030303
0.0318471	0.898089	0.0318471	0.0127388	0.0254777	0																0.0294118	0.0882353	0.0294118	0.294118	0.5	0.0588235
0.297297	0.540541	0	0.0810811	0.054054	0.027027																0	0.025	0.1	0.225	0.6	0.05
0.0218064	0.949737	0.013455	0.0128364	0.00185586	0.00030931																0.0154106	0.033229	0.0310619	0.283891	0.611847	0.0245606
0.0251295	0.941974	0.0130978	0.00989948	0.00852878	0.0013707																0.0441177	0.0735294	0.0882353	0.147059	0.602941	0.0441177
0.043956	0.659341	0.21978	0.021978	0.0549451	0																0.0176039	0.0293399	0.0410758	0.347188	0.537897	0.0268949
0.026738	0.700535	0.139037	0.0160428	0.112299	0.00534759																0.031579	0.0526316	0.0526316	0.157895	0.652632	0.0526316
0.0963855	0.373494	0.144578	0.168675	0.156627	0.060241																0.0153846	0.0461539	0.0461539	0.230769	0.661538	0
0.15	0.725	0.075	0	0.05	0																0.0273973	0.109589	0.0410959	0.178082	0.643836	0
0.0229328	0.887274	0.0394057	0.0216408	0.0235788	0.00516796																0.0512821	0.0769231	0.025641	0.128205	0.692308	0.025641
0.0175439	0.937193	0.0157895	0.0101754	0.0175439	0.00175439																0.0251572	0.176101	0.0628931	0.232704	0.465409	0.0377359
0.143216	0.468593	0.106784	0.071608	0.188442	0.0213568																0.0274129	0.0325528	0.0382639	0.303255	0.556825	0.0416905
0.0335366	0.52439	0.0914634	0.0762195	0.256098	0.0182927																0.0143541	0.0382775	0.0311005	0.334928	0.543062	0.0382775
0.025	0.72625	0.1625	0.015	0.06	0.01125																0.032967	0.0879121	0.131868	0.214286	0.472527	0.0604396
0.0289017	0.648844	0.251445	0.0231214	0.0375723	0.0101156																0.0285714	0.0857143	0.0571429	0.157143	0.614286	0.0571429
0.0507246	0.586957	0.0942029	0.057971	0.181159	0.0289855																0.0212766	0.0638298	0.106383	0.255319	0.531915	0.0212766
0.0188679	0.537736	0.0849057	0.0660377	0.292453	0																0.0416667	0.0416667	0.0625	0.208333	0.625	0.0208333
0.0357143	0.630952	0.130952	0.0476191	0.130952	0.0238095																0.123457	0.037037	0.0864198	0.123457	0.62963	0
0.0625	0.454545	0.357955	0.0965909	0.0284091	0																0.0187668	0.0446189	0.0459594	0.287055	0.572386	0.0312141
0.0227273	0.840909	0	0.0227273	0.113636	0																0.0638298	0.12766	0.0638298	0.12766	0.574468	0.0425532
0.0238095	0.89898	0.055102	0.0085034	0.0122449	0.00136054																0.0167015	0.0313152	0.0605428	0.319415	0.538622	0.0334029
0.0606061	0.424242	0.272727	0.0909091	0.151515	0																0.0232558	0.0232558	0.0930233	0.255814	0.55814	0.0465116
0.113821	0.552846	0.105691	0.0731707	0.146341	0.00813008																0.025	0.025	0.125	0.225	0.575	0.025
0.0666667	0.8	0	0.0222222	0.0888889	0.0222222																0	0.0422535	0.0422535	0.267606	0.647887	0
0.0263158	0.473684	0.0526316	0.0789474	0.368421	0																0.0145349	0.0494186	0.0668605	0.206395	0.636628	0.0261628
0.0578512	0.42562	0.11157	0.11157	0.276859	0.0165289																0.0204082	0.0612245	0.0612245	0.244898	0.612245	0
0.05	0.433333	0.0666667	0.15	0.25	0.05																0.05	0.05	0.05	0.166667	0.633333	0.05
0.031653	0.7034	0.0797186	0.0375146	0.133646	0.014068																0	0.0992366	0.0305343	0.221374	0.641221	0.00763359
0.0134969	0.640491	0.160736	0.0527607	0.121472	0.0110429																0.0657895	0.0394737	0.0263158	0.118421	0.723684	0.0263158
0.0204082	0.865306	0.0408163	0.0204082	0.0489796	0.00408163																0.0444444	0.0888889	0.0888889	0.177778	0.6	0
0.0785124	0.376033	0.198347	0.107438	0.235537	0.00413223																0.0833333	0.0277778	0.0277778	0.194444	0.666667	0
0.0178571	0.428571	0.0892857	0.125	0.339286	0																0	0.25	0	0.0833333	0.611111	0.0555556
0.0724638	0.492754	0.26087	0.0869565	0.0724638	0.0144928																0.0273973	0.0821918	0.109589	0.205479	0.561644	0.0136986
0.0280374	0.560748	0.11215	0.0934579	0.168224	0.0373832																0	0.0694444	0.0277778	0.222222	0.666667	0.0138889
0.0181818	0.872727	0.0181818	0.0181818	0.0727273	0																0.0243902	0.097561	0	0.170732	0.682927	0.0243902
0.0453649	0.509862	0.136095	0.0877712	0.18146	0.0394477																0.0285714	0	0.0571429	0.257143	0.571429	0.0857143
0.0983607	0.442623	0.0655738	0.0983607	0.262295	0.0327869																0	0.0571429	0.114286	0.171429	0.628571	0.0285714
0.0332759	0.783106	0.0211043	0.0553727	0.100246	0.00689547																0.075	0.025	0.025	0.25	0.6	0.025
0.00707214	0.622348	0.196605	0.0381895	0.121641	0.0141443																0.0238095	0	0.0238095	0.333333	0.595238	0.0238095
0.00986842	0.644737	0.184211	0.0296053	0.118421	0.0131579																0.0338983	0.237288	0.0508475	0.0847458	0.559322	0.0338983
0.0647059	0.382353	0.105882	0.0705882	0.341176	0.0352941																0	0.0444444	0.0444444	0.244444	0.533333	0.133333
0.0222222	0.833333	0.0333333	0.0222222	0.0888889	0																0.0869565	0.0217391	0	0.326087	0.565217	0
0.0192308	0.5	0.0192308	0.115385	0.307692	0.0384615																0.0465116	0.0697674	0.0697674	0.348837	0.465116	0
0.0217391	0.76087	0.0652174	0.0217391	0.130435	0																0.0487805	0.0243902	0	0.292683	0.560976	0.0731707
0.0185346	0.370982	0.162757	0.123081	0.3064	0.018245																0	0.108108	0.054054	0.162162	0.675676	0
0.079646	0.566372	0.176991	0.0619469	0.115044	0																0	0.0487805	0.0243902	0.292683	0.609756	0.0243902
0.0512821	0.403846	0.0833333	0.112179	0.330128	0.0192308																0.0158924	0.0586797	0.0476773	0.233496	0.623472	0.0207824
0.0616687	0.681983	0.210399	0.0139057	0.0302297	0.00181378																0.037037	0.0555556	0.0185185	0.240741	0.611111	0.037037
0.0267906	0.907873	0.0371788	0.00956807	0.0128486	0.00574084																0.028777	0.0215827	0.028777	0.251799	0.633094	0.0359712
0	0.697674	0.186047	0	0.0930233	0.0232558																0.0334821	0.0357143	0.0290179	0.223214	0.642857	0.0357143
0.212121	0.575758	0.030303	0.0454546	0.136364	0																0.0153846	0.123077	0.0153846	0.138462	0.676923	0.0307692
0.0209535	0.949742	0.0163984	0.00546614	0.00607349	0.00136654																0.0146444	0.0460251	0.0564854	0.33682	0.520921	0.0251046
0.0338681	0.638146	0.137255	0.0534759	0.12656	0.0106952																0.0122699	0.0429448	0.0245399	0.386503	0.503067	0.0306749
0.0116732	0.677043	0.233463	0.0233463	0.0466926	0.0077821																0.025	0.05	0.0431818	0.275	0.584091	0.0227273
0.0358103	0.781033	0.169568	0.00566171	0.00679406	0.00113234																0.0146981	0.0385328	0.0417108	0.290784	0.583951	0.0303231
0.131579	0.605263	0	0.0263158	0.210526	0.0263158																0.0212766	0.0797872	0.0425532	0.234043	0.601064	0.0212766
0.0384615	0.692308	0.230769	0	0.0384615	0																0.0204082	0.102041	0.122449	0.163265	0.510204	0.0816327
0.0266667	0.666667	0.06	0.0866667	0.126667	0.0333333																0.0784314	0.0588235	0.0196078	0.117647	0.72549	0
0.0273973	0.493151	0.328767	0.0547945	0.0273973	0.0684932																0.0373105	0.148643	0.10834	0.167598	0.514366	0.023743
0.214286	0.410714	0.0357143	0.0714286	0.232143	0.0357143																0.0555556	0.138889	0.0833333	0.138889	0.583333	0
0.0197723	0.791192	0.142301	0.0134811	0.0287597	0.00449371																0.0120482	0.0361446	0.0722892	0.168675	0.710843	0
0.0285714	0.685714	0.0571429	0.0285714	0.171429	0.0285714																0.00671141	0.0536913	0.0268456	0.228188	0.657718	0.0268456
0.025641	0.461538	0.102564	0.128205	0.282051	0																0.00793651	0.0952381	0.0634921	0.190476	0.563492	0.0793651
0.0521327	0.464455	0.308057	0.028436	0.146919	0																0.023622	0.0275591	0.0472441	0.192913	0.704724	0.00393701
0	0.461538	0.282051	0.25641	0	0																0	0.0903226	0.0645161	0.232258	0.587097	0.0258065
0.0746269	0.313433	0.149254	0.179104	0.238806	0.0447761																0.0304054	0.0506757	0.0506757	0.226351	0.608108	0.0337838
0.00884956	0.626106	0.0519911	0.0929203	0.214602	0.00553097																0.00803213	0.060241	0.0542169	0.230924	0.62249	0.0240964
0.0639535	0.392442	0.133721	0.122093	0.276163	0.0116279																0.0294118	0.0588235	0	0.176471	0.676471	0.0588235
0.0678733	0.687783	0.167421	0.0361991	0.0316742	0.00904977																0.0243902	0	0	0.219512	0.731707	0.0243902
0.0491803	0.721311	0.0655738	0.0163934	0.131148	0.0163934																0.0384615	0.0384615	0	0.173077	0.673077	0.0769231
0.0481928	0.433735	0.228916	0.144578	0.144578	0																0.0103627	0.0259067	0.0310881	0.279793	0.611399	0.0414508
0.113208	0.339623	0.0566038	0.320755	0.169811	0																0.0357143	0.0357143	0.125	0.232143	0.553571	0.0178571
0	0.86	0.02	0.04	0.08	0																0.0689655	0.103448	0.0172414	0.12069	0.586207	0.103448
0.0681818	0.318182	0.0454546	0.272727	0.272727	0.0227273																0.0157012	0.0394653	0.0384044	0.232973	0.638871	0.0345852
0.222736	0.750725	0.0181584	0.00547975	0.00236381	0.00053723																0.0167364	0.0753138	0.0627615	0.238494	0.569038	0.0376569
0.0322581	0.419355	0.16129	0.0860215	0.268817	0.0322581																0.0227273	0.0568182	0.0227273	0.284091	0.522727	0.0909091
0.04	0.44	0.112	0.112	0.224	0.072																0.0122366	0.0438477	0.0380693	0.256628	0.616927	0.032291
0.205882	0.352941	0.0294118	0.0882353	0.323529	0																0	0.0212766	0.0425532	0.276596	0.638298	0.0212766
0.0367232	0.903955	0.039548	0.00564972	0.0141243	0																0.00574713	0.0402299	0.0172414	0.293103	0.62069	0.0229885
0.03125	0.40625	0.1875	0.0625	0.25	0.0625																0.0110803	0.0277008	0.033241	0.299169	0.595568	0.033241
0.0549451	0.725275	0.120879	0.032967	0.0659341	0																0.0481928	0.0481928	0.0722892	0.216867	0.590361	0.0240964
0.0939597	0.798658	0.0268456	0.0134228	0.0671141	0																0.0200501	0.0275689	0.0350877	0.270677	0.612782	0.0338346
0.323529	0.529412	0.0294118	0.0588235	0	0.0588235																0.014974	0.0240885	0.0397135	0.31901	0.567708	0.0345052
0.118812	0.495049	0.0990099	0.0594059	0.227723	0																0.0238095	0.0952381	0.0238095	0.214286	0.595238	0.0476191
0.0285714	0.342857	0.142857	0.2	0.285714	0																0	0.0857143	0.0428571	0.171429	0.671429	0.0285714
0.0825688	0.513761	0.0733945	0.0825688	0.220183	0.0275229																0	0.0222222	0.0444444	0.322222	0.588889	0.0222222
0.0232558	0.348837	0.209302	0.116279	0.302326	0																0.04	0.04	0.04	0.14	0.68	0.06
0.0344828	0.908046	0.0114942	0.0114942	0.0306513	0.00383142																0.054054	0.135135	0.054054	0.135135	0.594595	0.027027
0.03	0.45	0.19	0.06	0.23	0.04																0.0216718	0.0340557	0.0402477	0.256966	0.625387	0.0216718
0.0169491	0.389831	0.0847458	0.135593	0.372881	0																0.015808	0.0327869	0.0433255	0.260539	0.627049	0.0204918
0	0.826087	0.0434783	0	0.108696	0.0217391																0.0263158	0.0526316	0.0789474	0.236842	0.552632	0.0526316
0.054054	0.837838	0.0810811	0	0.027027	0																0.0487805	0.0650407	0.0406504	0.280488	0.528455	0.0365854
0.0228023	0.941044	0.0162016	0.0060006	0.0127513	0.00120012																0.037594	0.0150376	0.0526316	0.240601	0.609023	0.0451128
0.0454546	0.948052	0	0.00649351	0	0																0	0.139535	0	0.325581	0.511628	0.0232558
0.0145329	0.952711	0.0253749	0.00299885	0.00322953	0.0011534																0.0365854	0.0487805	0.0609756	0.268293	0.585366	0
0.0234858	0.799341	0.107952	0.0115369	0.0564483	0.00123609																0.025641	0.0512821	0.025641	0.205128	0.666667	0.025641
0.0331126	0.940397	0.00993377	0.00331126	0.013245	0																0.0526316	0.0263158	0.0789474	0.263158	0.578947	0
0.05	0.375	0.075	0.1	0.375	0.025																0.0166667	0.0916667	0.0416667	0.183333	0.616667	0.05
																					0.0204082	0.0612245	0.0408163	0.306122	0.530612	0.0408163
																					0.0175439	0.0526316	0.0263158	0.210526	0.666667	0.0263158
																					0	0.0188679	0.0754717	0.283019	0.603774	0.0188679
																					0.0900901	0.0810811	0.027027	0.135135	0.540541	0.126126
																					0.0588235	0.0294118	0.0294118	0.205882	0.676471	0
																					0.0155039	0.0387597	0.116279	0.333333	0.449612	0.0465116
																					0.0222222	0.0366013	0.0418301	0.262745	0.613072	0.0235294
																					0.0237413	0.116251	0.117479	0.0929185	0.636922	0.0126893
																					0.0243902	0	0.0731707	0.317073	0.560976	0.0243902
																					0.0232558	0.0697674	0.0697674	0.116279	0.674419	0.0465116
																					0.0150754	0.0374093	0.0400149	0.275265	0.604132	0.0281035
																					0.0151515	0.0909091	0.121212	0.242424	0.5	0.030303
																					0.0150174	0.031912	0.0376777	0.268973	0.617458	0.0289622
																					0	0	0.0857143	0.171429	0.685714	0.0571429
																					0.0535714	0.107143	0.0357143	0.0892857	0.696429	0.0178571
																					0.027027	0.054054	0.135135	0.27027	0.486486	0.027027
																					0	0.15625	0.125	0.0625	0.65625	0
																					0	0.0425532	0.0425532	0.297872	0.595745	0.0212766
																					0.0295567	0.0738916	0.0246305	0.236453	0.596059	0.0394089
																					0.015534	0.0485437	0.038835	0.264078	0.594175	0.038835
																					0	0.08	0.0266667	0.253333	0.573333	0.0666667
																					0.0198676	0.0794702	0.0596027	0.245033	0.589404	0.00662252
																					0.0175599	0.032559	0.0400585	0.269618	0.605451	0.034754
																					0	0.0810811	0.027027	0.216216	0.648649	0.027027
																					0.0322581	0.0752688	0.0322581	0.215054	0.612903	0.0322581
																					0.0322581	0.0645161	0.129032	0.193548	0.548387	0.0322581
																					0.0285714	0.1	0.0428571	0.257143	0.571429	0
																					0.0571429	0.0285714	0.0285714	0.228571	0.628571	0.0285714
																					0.0204082	0.0612245	0.0204082	0.285714	0.591837	0.0204082
																					0.046875	0.109375	0.109375	0.296875	0.40625	0.03125
																					0	0.0413793	0.0137931	0.0827586	0.82069	0.0413793
																					0.0363636	0.0363636	0.0181818	0.290909	0.618182	0
																					0.0212766	0.0212766	0.0425532	0.276596	0.574468	0.0638298
																					0.0384615	0.0576923	0.0192308	0.211538	0.653846	0.0192308
																					0.125	0.15625	0.0625	0.1875	0.375	0.09375
																					0.0185185	0.209877	0.0987654	0.104938	0.530864	0.037037
																					0	0.0465116	0.0232558	0.209302	0.651163	0.0697674
																					0.00925926	0.037037	0.0462963	0.277778	0.583333	0.0462963
																					0.021831	0.044507	0.044507	0.262958	0.598451	0.0277465
																					0.0681818	0.0568182	0.0340909	0.340909	0.488636	0.0113636
																					0.05	0.125	0.075	0.15	0.525	0.075
																					0	0.0571429	0.114286	0.285714	0.514286	0.0285714
																					0.0625	0.125	0.09375	0.0625	0.65625	0
																					0.0444444	0.0888889	0.0666667	0.222222	0.533333	0.0444444
																					0	0.0967742	0.129032	0.16129	0.612903	0
																					0.0174932	0.0397096	0.046357	0.285227	0.581475	0.0297385
																					0.0114643	0.0414278	0.0359562	0.253778	0.634184	0.0231892
																					0.0245902	0.0245902	0.0163934	0.188525	0.721311	0.0245902
																					0.0165889	0.0305858	0.0342146	0.301192	0.587351	0.0300674
																					0.0512083	0.296318	0.117952	0.0592635	0.466053	0.00920598
																					0.025	0.05	0.125	0.275	0.525	0
																					0.0361446	0.0481928	0.0361446	0.180723	0.650602	0.0481928
																					0.0149254	0.0895522	0.0597015	0.119403	0.701493	0.0149254
																					0.0425532	0.070922	0.134752	0.205674	0.524823	0.0212766
																					0.0181818	0.0909091	0.0363636	0.145455	0.636364	0.0727273
																					0.0263158	0.0789474	0.105263	0.210526	0.552632	0.0263158
																					0.029484	0.039312	0.039312	0.260442	0.601966	0.029484
																					0.0166667	0.05	0.0666667	0.383333	0.466667	0.0166667
																					0.0167409	0.0847434	0.099107	0.110494	0.672054	0.0168608
																					0.0128205	0.166667	0.025641	0.230769	0.512821	0.0512821
																					0.017094	0.042735	0.0598291	0.247863	0.589744	0.042735
																					0.0162413	0.0425367	0.037123	0.357309	0.518175	0.0286156
																					0.0462963	0.0648148	0.0277778	0.194444	0.648148	0.0185185
																					0	0.0277778	0	0.25	0.638889	0.0833333
																					0.0476191	0.0714286	0.0476191	0.214286	0.571429	0.0476191
																					0	0.0697674	0.0697674	0.325581	0.534884	0
																					0	0	0.025641	0.282051	0.692308	0
																					0.0291698	0.0351533	0.0359013	0.28347	0.590127	0.026178
																					0	0.0952381	0.0238095	0.142857	0.714286	0.0238095
																					0.0465116	0.0387597	0.0310078	0.209302	0.635659	0.0387597
																					0.0198777	0.0351682	0.0366973	0.307339	0.574924	0.0259939
																					0.025	0.05	0.0333333	0.3	0.558333	0.0333333
																					0.0205832	0.0686106	0.058319	0.276158	0.559177	0.0171527
																					0.0307692	0.0461539	0.123077	0.169231	0.584615	0.0461539
																					0.0203206	0.0901615	0.0895457	0.12385	0.658006	0.0181157
																					0.0285714	0.142857	0.142857	0.0571429	0.571429	0.0571429
																					0.0133333	0.133333	0.0666667	0.226667	0.56	0
																					0.0422535	0.15493	0.0985916	0.140845	0.549296	0.0140845
																					0.0350877	0.245614	0.0701754	0.192982	0.438596	0.0175439
																					0	0.09375	0.0625	0.09375	0.71875	0.03125
																					0.02	0.06	0.02	0.06	0.72	0.12
																					0.0237154	0.0316205	0.0513834	0.29249	0.58498	0.0158103
																					0.027027	0.054054	0.0810811	0.162162	0.621622	0.054054
																					0.0162285	0.0386238	0.0373255	0.265498	0.614735	0.0275885
																					0.0588235	0.0470588	0.0352941	0.317647	0.517647	0.0235294
																					0.0075	0.035	0.03	0.2875	0.6075	0.0325
																					0.021978	0.010989	0.0769231	0.21978	0.637363	0.032967
																					0.00621118	0.0372671	0.0434783	0.248447	0.608696	0.0559006
																					0.128205	0.102564	0.0512821	0.128205	0.564103	0.025641
																					0.0216829	0.0971438	0.136666	0.111073	0.616692	0.0167427
																					0.0416667	0.0277778	0.0694444	0.222222	0.597222	0.0416667
																					0.0134831	0.0353933	0.0359551	0.270225	0.612921	0.0320225
																					0.0338983	0.152542	0.0508475	0.20339	0.559322	0
																					0.018617	0.0425532	0.0285904	0.231383	0.654255	0.0246011
																					0.0181818	0.0272727	0.00909091	0.218182	0.718182	0.00909091
																					0.105263	0.0526316	0.0263158	0.315789	0.5	0
																					0.0176101	0.0343815	0.0310272	0.28805	0.605451	0.0234801
																					0.0789474	0.0657895	0.0657895	0.118421	0.657895	0.0131579
																					0	0.0285714	0.0285714	0.342857	0.485714	0.114286
																					0.010632	0.0401654	0.0401654	0.226816	0.642646	0.0395747
																					0.027027	0.108108	0.027027	0.27027	0.513514	0.054054
																					0.0285714	0.0571429	0.0285714	0.114286	0.714286	0.0571429
																					0	0.0226415	0.0641509	0.226415	0.675472	0.0113207
																					0.018018	0.0450451	0.0900901	0.189189	0.648649	0.00900901
																					0.0123153	0.0960591	0.0270936	0.105911	0.756158	0.00246305
																					0.0109051	0.0370774	0.0348964	0.354417	0.521265	0.0414395
																					0.00840336	0.0336135	0.0336135	0.319328	0.596639	0.00840336
																					0.027027	0.0810811	0.054054	0.351351	0.432432	0.054054
																					0.0568182	0.204545	0.204545	0.227273	0.272727	0.0340909
																					0.0350877	0.0877193	0.0175439	0.210526	0.649123	0
																					0.0243902	0	0.0487805	0.414634	0.439024	0.0731707
																					0.0132827	0.0512334	0.0370019	0.248577	0.614801	0.0351044
																					0.0476191	0.142857	0.0714286	0.238095	0.452381	0.0476191
																					0	0.025641	0.153846	0.205128	0.589744	0.025641
																					0.0626305	0.148225	0.0814196	0.196242	0.503132	0.00835073
																					0.0127724	0.0293013	0.0488355	0.323817	0.558227	0.0270473
																					0.0476191	0.0857143	0.0761905	0.152381	0.628571	0.00952381
																					0.0237581	0.0561555	0.0467963	0.225342	0.62059	0.0273578
																					0.05	0.05	0	0.15	0.75	0
																					0.0288462	0.0576923	0.0384615	0.221154	0.644231	0.00961538
																					0.0531915	0.0744681	0.0319149	0.255319	0.56383	0.0212766
																					0.0229885	0.0344828	0.045977	0.362069	0.528736	0.00574713
																					0.0107527	0.0337942	0.0491552	0.259601	0.597542	0.0491552
																					0.0136364	0.0309091	0.0381818	0.264545	0.616364	0.0363636
																					0.0222222	0.0711111	0.124444	0.151111	0.6	0.0311111
																					0.0447761	0.0895522	0.179104	0.223881	0.447761	0.0149254
																					0.0222222	0.0444444	0.0222222	0.155556	0.711111	0.0444444
																					0.0285714	0.0380952	0.0285714	0.304762	0.571429	0.0285714
																					0.00877193	0.122807	0.114035	0.140351	0.578947	0.0350877
																					0.0170585	0.0411899	0.0391096	0.241107	0.630123	0.0314125
																					0.0444444	0.0222222	0.0222222	0.333333	0.555556	0.0222222
																					0.030303	0.106061	0.0606061	0.19697	0.545455	0.0606061
																					0.025641	0.0512821	0.0512821	0.230769	0.641026	0
																					0.030303	0.0909091	0	0.212121	0.636364	0.030303
																					0.031746	0.0793651	0.031746	0.190476	0.634921	0.031746
																					0.0344828	0.0517241	0.0172414	0.275862	0.586207	0.0344828
																					0.0136571	0.0257967	0.0424886	0.261002	0.629742	0.0273141
																					0.027027	0.135135	0.054054	0.189189	0.567568	0.027027
																					0	0.0227273	0.0454546	0.454545	0.477273	0
																					0.0375	0.2	0.05	0.15	0.5375	0.025
																					0.0476191	0.0476191	0.0476191	0.119048	0.714286	0.0238095
																					0.0174216	0.0452962	0.0766551	0.320557	0.515679	0.0243902
																					0.0138889	0.0308642	0.0462963	0.253086	0.635802	0.0200617
																					0.0235294	0.0705882	0.0588235	0.176471	0.658824	0.0117647
																					0.0212766	0.0638298	0.0638298	0.297872	0.489362	0.0638298
																					0	0.057971	0.057971	0.231884	0.608696	0.0434783
																					0.015554	0.0461833	0.0375688	0.265853	0.609476	0.0253649
																					0.0114416	0.0434783	0.0343249	0.281465	0.604119	0.0251716
																					0.0508475	0.110169	0.0508475	0.228814	0.550847	0.00847458
																					0.0843374	0.120482	0.192771	0.120482	0.46988	0.0120482
																					0.03	0.07	0.06	0.22	0.58	0.04
																					0.00598802	0.0479042	0.0479042	0.281437	0.568862	0.0479042
																					0.0285714	0.0571429	0.0571429	0.171429	0.685714	0
																					0.0152284	0.0456853	0.0203046	0.294416	0.583756	0.0406091
																					0.00452489	0.0316742	0.0497738	0.255656	0.640271	0.0180995
																					0.0241936	0.0241936	0.0376344	0.284946	0.591398	0.0376344
																					0.021028	0.0373832	0.046729	0.280374	0.57243	0.0420561
																					0.020343	0.0267252	0.0358995	0.253291	0.637814	0.0259274
																					0.0208333	0.0416667	0.0416667	0.270833	0.604167	0.0208333
																					0.0232558	0.0697674	0.116279	0.255814	0.488372	0.0465116
																					0.0125854	0.0291262	0.0352391	0.273643	0.616685	0.032722
																					0.0535714	0.107143	0.0178571	0.107143	0.678571	0.0357143
																					0.0379747	0.0443038	0.0316456	0.170886	0.689873	0.0253165
																					0.0434783	0.0434783	0.0434783	0.130435	0.717391	0.0217391
																					0	0.0588235	0.0784314	0.215686	0.607843	0.0392157
																					0.0434783	0.101449	0.0434783	0.115942	0.666667	0.0289855
																					0.0128205	0.0384615	0.025641	0.217949	0.679487	0.025641
																					0.15	0.05	0.1	0.2	0.45	0.05
																					0.0571429	0.0571429	0	0.228571	0.628571	0.0285714
																					0.0465116	0.0697674	0.0775194	0.364341	0.44186	0
																					0.0289855	0.057971	0.0289855	0.289855	0.565217	0.0289855
																					0.0238095	0.166667	0.0714286	0.190476	0.52381	0.0238095
																					0.0476191	0.119048	0	0.309524	0.47619	0.0476191
																					0	0.0888889	0.0444444	0.266667	0.533333	0.0666667
																					0.025641	0.0384615	0.0128205	0.269231	0.615385	0.0384615
																					0.0174301	0.0297933	0.0336441	0.292663	0.60458	0.0218889
																					0.0229929	0.0419621	0.0475187	0.240851	0.618509	0.0281663
																					0.102564	0	0.0769231	0.205128	0.589744	0.025641
																					0.0199247	0.0450267	0.0462818	0.264826	0.592093	0.0318481
																					0.0227273	0.0454546	0.136364	0.272727	0.477273	0.0454546
																					0.0221217	0.0512821	0.0422323	0.261941	0.594268	0.0281548
																					0.0166822	0.0391032	0.0385693	0.257707	0.61831	0.0296276
																					0.0213904	0.0427807	0.0748663	0.224599	0.614973	0.0213904
																					0.0289017	0.0953757	0.0751445	0.205202	0.557803	0.0375723
																					0.113636	0.136364	0.159091	0.159091	0.409091	0.0227273
																					0.0555556	0.0555556	0.0555556	0.180556	0.652778	0
																					0	0.0294118	0.0588235	0.147059	0.735294	0.0294118
																					0.0744681	0.202128	0.106383	0.202128	0.404255	0.0106383
																					0.0476191	0.0238095	0.0476191	0.333333	0.52381	0.0238095
																					0.015873	0.0255349	0.0255349	0.254888	0.645273	0.0328963
																					0.0217391	0.0434783	0.0652174	0.304348	0.543478	0.0217391
																					0	0.0273973	0.0273973	0.232877	0.657534	0.0547945
																					0.0447938	0.217081	0.106148	0.0870047	0.517891	0.027082
																					0.0410448	0.33209	0.13806	0.0708955	0.399254	0.0186567
																					0	0.111111	0.0555556	0.0833333	0.638889	0.111111
																					0.0462963	0.0185185	0.037037	0.277778	0.592593	0.0277778
																					0.0204082	0.163265	0.142857	0.204082	0.408163	0.0612245
																					0.0555556	0.0416667	0.0138889	0.25	0.625	0.0138889
																					0.0227273	0.0909091	0.0909091	0.272727	0.522727	0
																					0.043956	0.0769231	0.0769231	0.21978	0.538462	0.043956
																					0.0263158	0	0.0526316	0.263158	0.605263	0.0526316
																					0.00961538	0.0384615	0.0320513	0.259615	0.608974	0.0512821
																					0.0197842	0.0341727	0.028777	0.257194	0.636691	0.0233813
																					0.0222222	0.0222222	0.037037	0.259259	0.62963	0.0296296
																					0.00892857	0.0446429	0.0446429	0.25	0.598214	0.0535714
																					0.0168582	0.0344828	0.0360153	0.278927	0.619157	0.0145594
																					0.019301	0.037037	0.0372979	0.270214	0.606416	0.029734
																					0.0322581	0.0645161	0.016129	0.241935	0.620968	0.0241936
																					0	0.138889	0.0555556	0.166667	0.638889	0
																					0.105263	0.368421	0.0263158	0.0789474	0.421053	0
																					0.0189913	0.0395392	0.0386052	0.188356	0.681507	0.0330013
																					0.0285714	0.12381	0.0285714	0.161905	0.638095	0.0190476
																					0.015953	0.0372236	0.043241	0.359782	0.516513	0.027288
																					0.0182108	0.0771234	0.0967071	0.111587	0.676344	0.0200279
																					0.0288693	0.0328789	0.0328789	0.226143	0.651163	0.0280674
																					0.025	0.175	0.025	0.125	0.625	0.025
																					0.017967	0.0425704	0.0386857	0.256879	0.615733	0.0281645
																					0	0.0444444	0.0222222	0.155556	0.755556	0.0222222
																					0.0294118	0.117647	0.0588235	0.117647	0.647059	0.0294118
																					0.0384615	0.0815385	0.0707692	0.204615	0.566154	0.0384615
																					0	0.230769	0.115385	0.115385	0.480769	0.0576923
																					0.0784314	0.0392157	0.0882353	0.352941	0.431373	0.00980392
																					0.0273973	0.0616438	0.0136986	0.226027	0.657534	0.0136986
																					0.0137525	0.0333988	0.0442043	0.275049	0.596267	0.0373281
																					0	0.0697674	0.139535	0.162791	0.604651	0.0232558
																					0.0291971	0.0839416	0.0474453	0.215328	0.587591	0.0364963
																					0.0285714	0.0857143	0.0857143	0.2	0.571429	0.0285714
																					0	0.1	0.08	0.22	0.6	0
																					0.0508475	0.29661	0.0677966	0.161017	0.398305	0.0254237
																					0.0431746	0.190996	0.122828	0.100087	0.525195	0.0177201
																					0.0520833	0.0520833	0.03125	0.15625	0.6875	0.0208333
																					0.0169231	0.0292308	0.0446154	0.269231	0.596923	0.0430769
																					0.0187391	0.0377265	0.0366096	0.278853	0.601266	0.0268057
																					0.0408163	0.0612245	0	0.336735	0.520408	0.0408163
																					0	0	0.03125	0.1875	0.75	0.03125
																					0	0.0162602	0.0243902	0.260163	0.666667	0.0325203
																					0.0215239	0.0863108	0.0551012	0.154972	0.655618	0.0264744
																					0.0174673	0.0349345	0.0262009	0.292576	0.598253	0.0305677
																					0.0163666	0.0301146	0.0307692	0.242553	0.645499	0.0346972
																					0.015544	0.0333909	0.0305124	0.255037	0.63673	0.0287853
																					0.0193741	0.0636576	0.0530126	0.231211	0.607515	0.0252289
																					0.05	0.025	0	0.225	0.625	0.075
																					0	0.0322581	0.0537634	0.236559	0.666667	0.0107527
																					0.0319444	0.05	0.0458333	0.244444	0.602778	0.025
																					0	0.0697674	0.0232558	0.255814	0.627907	0.0232558
																					0.0203125	0.0412946	0.0386161	0.253125	0.615402	0.03125
																					0.0158133	0.0406627	0.0542169	0.274849	0.583584	0.0308735
																					0	0.106061	0.0151515	0.212121	0.651515	0.0151515
																					0	0.0285714	0.0571429	0.257143	0.657143	0
																					0.0153846	0.0461539	0.0307692	0.246154	0.646154	0.0153846
																					0.0333333	0.1	0.0666667	0.2	0.566667	0.0333333
																					0	0.0857143	0.0571429	0.142857	0.657143	0.0571429
																					0.0310078	0.155039	0.116279	0.139535	0.542636	0.0155039
																					0.0123839	0.0371517	0.0417957	0.227554	0.656347	0.0247678
																					0.0638298	0.148936	0.0212766	0.212766	0.531915	0.0212766
																					0.0588235	0.0588235	0.0882353	0.176471	0.588235	0.0294118
																					0.0295858	0.0769231	0.0118343	0.301775	0.526627	0.0532544
																					0.0526316	0.0263158	0.0263158	0.315789	0.552632	0.0263158
																					0.0162198	0.0321086	0.0383979	0.277723	0.604436	0.0311155
																					0.015748	0.0472441	0.0485564	0.242782	0.614173	0.0314961
																					0.00671141	0.0290828	0.0425056	0.212528	0.686801	0.0223714
																					0.05	0.05	0	0.325	0.5	0.075
																					0.0138797	0.0340383	0.0398215	0.409782	0.482155	0.0203239
																					0.0160305	0.0374046	0.0358779	0.266412	0.606107	0.0381679
																					0.0263397	0.0345141	0.0426885	0.248865	0.606721	0.0408719
																					0.00512821	0.0410256	0.0358974	0.271795	0.615385	0.0307692
																					0.0810811	0	0	0.243243	0.675676	0
																					0.0243902	0.0243902	0.0243902	0.317073	0.609756	0
																					0.0694444	0.0763889	0.0486111	0.1875	0.611111	0.00694444
																					0	0.0980392	0.0392157	0.313725	0.529412	0.0196078
																					0.0168919	0.0202703	0.0304054	0.287162	0.625	0.0202703
																					0.0151515	0.038493	0.0298935	0.198198	0.690827	0.0274365
																					0.0263158	0.0526316	0.0263158	0.263158	0.631579	0
																					0.0416667	0.0625	0.0625	0.145833	0.645833	0.0416667
																					0.0148923	0.0357415	0.043153	0.280321	0.597008	0.0288841
																					0.0408163	0.0816327	0.0408163	0.204082	0.55102	0.0816327
																					0	0.0208333	0.0208333	0.1875	0.729167	0.0416667
																					0.0273973	0.0410959	0.0273973	0.30137	0.589041	0.0136986
																					0.030303	0.0909091	0.0606061	0.242424	0.515152	0.0606061
																					0	0.0476191	0.0238095	0.285714	0.642857	0
																					0.0172043	0.0340502	0.037276	0.288172	0.598208	0.0250896
																					0.0606061	0.0606061	0.0909091	0.0606061	0.69697	0.030303
																					0.0142857	0.05	0.05	0.246429	0.621429	0.0178571
																					0.0145469	0.0382771	0.0427469	0.259569	0.611459	0.0334011
																					0.0196721	0.0229508	0.0393443	0.281967	0.619672	0.0163934
																					0.0192308	0.0576923	0.0576923	0.346154	0.5	0.0192308
																					0.0126582	0.0379747	0.0253165	0.285714	0.60217	0.0361664
																					0.015781	0.0409018	0.0386473	0.246377	0.630274	0.0280193
																					0.0204082	0.122449	0.0816327	0.346939	0.408163	0.0204082
																					0	0.0681818	0	0.25	0.659091	0.0227273
																					0.0263158	0.0526316	0.0526316	0.210526	0.657895	0
																					0.0159627	0.0392927	0.0399476	0.278487	0.598314	0.0279961
																					0.020595	0.0457666	0.0354691	0.281465	0.577803	0.0389016
																					0.0526316	0.0175439	0.0526316	0.280702	0.561404	0.0350877
																					0.0179153	0.0260586	0.0912052	0.319218	0.526059	0.019544
																					0.0188395	0.0444612	0.0633007	0.255463	0.595328	0.0226074
																					0.037037	0.037037	0.0740741	0.259259	0.555556	0.037037
																					0.0200946	0.0236407	0.0407801	0.322104	0.56974	0.0236407
																					0.0216886	0.0367932	0.0422153	0.265298	0.603796	0.0302091
																					0.0487805	0.146341	0.0243902	0.170732	0.609756	0
																					0	0.05	0.025	0.2	0.675	0.05
																					0.0384615	0.0384615	0.0384615	0.258242	0.587912	0.0384615
																					0.0125786	0.0408805	0.0314465	0.27044	0.616352	0.0283019
																					0.0327198	0.0347648	0.0490797	0.276074	0.578732	0.0286299
																					0.0277778	0.0185185	0.0185185	0.185185	0.675926	0.0740741
																					0	0.0206186	0.0206186	0.360825	0.57732	0.0206186
																					0.0227273	0	0.0909091	0.295455	0.5	0.0909091
																					0.0487805	0.0731707	0.146341	0.146341	0.560976	0.0243902
																					0.0165563	0.0629139	0.0629139	0.254967	0.559603	0.0430464
																					0.0212766	0.0851064	0.191489	0.319149	0.382979	0
																					0	0.0208333	0.0416667	0.3125	0.604167	0.0208333
																					0.0487805	0.0487805	0.0243902	0.243902	0.609756	0.0243902
																					0.0384615	0.0538462	0.0384615	0.276923	0.546154	0.0461539
																					0.0283019	0.0943396	0.0754717	0.311321	0.462264	0.0283019
																					0	0.0238095	0.0238095	0.166667	0.714286	0.0714286
																					0	0.0963855	0.0240964	0.240964	0.614458	0.0240964
																					0.014218	0.0236967	0.0379147	0.336493	0.545024	0.042654
																					0.030303	0.030303	0.0454546	0.227273	0.606061	0.0606061
																					0.0344828	0.0344828	0.0517241	0.206897	0.62069	0.0517241
																					0	0.0816327	0	0.265306	0.632653	0.0204082
																					0	0.0392157	0.0392157	0.254902	0.666667	0
																					0.0183838	0.0347475	0.0367677	0.311919	0.562222	0.0359596
																					0	0.0689655	0.045977	0.252874	0.597701	0.0344828
																					0.04	0.0533333	0.08	0.12	0.68	0.0266667
																					0.277778	0.111111	0	0.111111	0.5	0
																					0.0215054	0.0322581	0.0376344	0.241935	0.634409	0.0322581
																					0.0263158	0.131579	0.0526316	0.105263	0.605263	0.0789474
																					0.056213	0.301775	0.127219	0.0747041	0.41568	0.0244083
																					0.0392873	0.279123	0.115121	0.0730927	0.472362	0.0210142
																					0.028169	0.126761	0.0469484	0.206573	0.553991	0.0375587
																					0	0.0609756	0.0731707	0.304878	0.536585	0.0243902
																					0	0.0294118	0.0294118	0.161765	0.764706	0.0147059
																					0.04	0.1	0.02	0.26	0.5	0.08
																					0.12	0.06	0.1	0.3	0.4	0.02
																					0.0161399	0.0416947	0.0349697	0.242771	0.640215	0.0242098
																					0.008	0.08	0.056	0.256	0.576	0.024
																					0.371134	0	0.0515464	0.14433	0.391753	0.0412371
																					0.0135379	0.0318893	0.038207	0.301745	0.589049	0.0255716
																					0.028444	0.134902	0.0926324	0.11203	0.609491	0.0225012
																					0.0384615	0.0961538	0.134615	0.326923	0.403846	0
																					0.0105932	0.0317797	0.0402542	0.326271	0.557203	0.0338983
																					0.0172414	0.0402299	0.0431035	0.252874	0.612069	0.0344828
																					0.0769231	0.0576923	0.0961538	0.0769231	0.692308	0
																					0.121212	0.121212	0	0.212121	0.484848	0.0606061
																					0.0333333	0.0333333	0.05	0.15	0.616667	0.116667
																					0.0319149	0.0638298	0.0425532	0.244681	0.585106	0.0319149
																					0.00917431	0.192661	0.100917	0.137615	0.504587	0.0550459
																					0.025641	0.0512821	0.0512821	0.307692	0.538462	0.025641
																					0.00888889	0.0577778	0.0577778	0.151111	0.688889	0.0355556
																					0.0229226	0.0687679	0.0544413	0.22063	0.621776	0.0114613
																					0.0588235	0.0784314	0.0980392	0.196078	0.529412	0.0392157
																					0.04	0.08	0.02	0.24	0.6	0.02
																					0.0588235	0	0.0294118	0.0882353	0.764706	0.0588235
																					0.0169598	0.0263819	0.0351759	0.282035	0.591709	0.0477387
																					0.0172414	0.0172414	0.0689655	0.258621	0.603448	0.0344828
																					0.0243902	0.0487805	0.0487805	0.170732	0.682927	0.0243902
																					0	0.0285714	0.0571429	0.171429	0.714286	0.0285714
																					0.010101	0.0262626	0.0343434	0.309091	0.60202	0.0181818
																					0.0120482	0.120482	0.060241	0.168675	0.614458	0.0240964
																					0.0157303	0.0220974	0.0430712	0.294007	0.58764	0.0374532
																					0.0314136	0.0366492	0.0314136	0.219895	0.638743	0.0418848
																					0.017341	0.0216763	0.033237	0.16474	0.74711	0.0158959
																					0.025	0.075	0.0625	0.225	0.6	0.0125
																					0.0145736	0.0323857	0.0394027	0.27276	0.606693	0.034185
																					0.0222222	0.0666667	0	0.177778	0.688889	0.0444444
																					0.0517241	0.0344828	0	0.137931	0.758621	0.0172414
																					0.0465116	0.0465116	0	0.255814	0.627907	0.0232558
																					0	0.0833333	0.0416667	0.1875	0.645833	0.0416667
																					0	0.0476191	0.0238095	0.214286	0.690476	0.0238095
																					0.0240964	0.144578	0.0481928	0.0843374	0.686747	0.0120482
																					0.0197628	0.0434783	0.0395257	0.237154	0.632411	0.027668
																					0.0170492	0.0393443	0.0327869	0.236721	0.64459	0.0295082
																					0.0144132	0.0319149	0.0308854	0.297186	0.592313	0.0332876
																					0.025	0.125	0.05	0.2	0.5	0.1
																					0.020649	0.0471976	0.020649	0.244838	0.625369	0.0412979
																					0.0606061	0.0606061	0.030303	0.181818	0.636364	0.030303
																					0.0434783	0.0434783	0.0434783	0.108696	0.717391	0.0434783
																					0.0408163	0.0612245	0.0408163	0.22449	0.612245	0.0204082
																					0.0200308	0.0292758	0.0554699	0.288136	0.582435	0.0246533
																					0.0162136	0.0462136	0.044466	0.255049	0.609612	0.0284466
																					0.0196681	0.0295022	0.026429	0.285187	0.618931	0.0202827
																					0	0	0.0789474	0.263158	0.605263	0.0526316
																					0.015582	0.0307058	0.0334556	0.288726	0.60495	0.0265811
																					0.0126582	0.0316456	0.0253165	0.329114	0.56962	0.0316456
																					0.0277778	0.0555556	0.0277778	0.305556	0.555556	0.0277778
																					0.0606061	0.0909091	0.0909091	0.212121	0.515152	0.030303
																					0.0104167	0.0451389	0.0434028	0.199653	0.664931	0.0364583
																					0.0461539	0.0307692	0.0461539	0.153846	0.707692	0.0153846
																					0.00892857	0.0803571	0.0982143	0.339286	0.455357	0.0178571
																					0.075	0.05	0.05	0.1	0.725	0
																					0.0277778	0.0277778	0.0555556	0.25	0.583333	0.0555556
																					0	0.0133333	0.0133333	0.266667	0.68	0.0266667
																					0.0322581	0.0537634	0.0322581	0.139785	0.741935	0
																					0.0197905	0.0413271	0.0512223	0.25553	0.608265	0.023865
																					0.0175439	0.0701754	0.0175439	0.298246	0.508772	0.0877193
																					0.0165746	0.0552486	0.0276243	0.243094	0.618785	0.038674
																					0	0.0512821	0.0128205	0.294872	0.589744	0.0512821
																					0.0526316	0	0.0350877	0.263158	0.631579	0.0175439
																					0.0230548	0.0360231	0.0345821	0.263689	0.603746	0.0389049
																					0.0338983	0.0338983	0.0677966	0.271186	0.576271	0.0169491
																					0.0666667	0.3	0.0833333	0.2	0.35	0
																					0.0285714	0.0928571	0.05	0.207143	0.607143	0.0142857
																					0.0372671	0.0434783	0.0248447	0.273292	0.602484	0.0186335
																					0	0.0493827	0.0246914	0.333333	0.592593	0
																					0.01	0.04	0.01	0.28	0.62	0.04
																					0.00816327	0.0204082	0.0367347	0.277551	0.636735	0.0204082
																					0.0566038	0.0377359	0.0377359	0.188679	0.641509	0.0377359
																					0.057971	0.130435	0.057971	0.115942	0.608696	0.0289855
																					0.027027	0.027027	0.108108	0.216216	0.594595	0.027027
																					0.0512821	0.0769231	0.102564	0.230769	0.512821	0.025641
																					0.0104167	0.0520833	0.0625	0.166667	0.65625	0.0520833
																					0.0434783	0.026087	0.0695652	0.217391	0.626087	0.0173913
																					0.0175439	0.0526316	0.0701754	0.0701754	0.789474	0
																					0.0114942	0.0689655	0	0.229885	0.643678	0.045977
																					0	0.0606061	0.151515	0.272727	0.515152	0
																					0.0208333	0.104167	0.0625	0.208333	0.541667	0.0625
																					0.0307692	0	0.0153846	0.369231	0.553846	0.0307692
																					0.0416667	0.0625	0.0416667	0.291667	0.541667	0.0208333
																					0.021544	0.0359066	0.0412926	0.2693	0.599641	0.032316
																					0	0.0461539	0.0153846	0.338462	0.6	0
																					0.0288462	0.0673077	0.0480769	0.221154	0.605769	0.0288462
																					0.0212766	0.0851064	0.0212766	0.255319	0.553191	0.0638298
																					0.0487805	0.0243902	0.0243902	0.268293	0.609756	0.0243902
																					0.0196387	0.0337785	0.0424195	0.274941	0.593873	0.0353496
																					0.021645	0.04329	0.0380952	0.327273	0.549784	0.0199134
																					0.0160229	0.0387697	0.0519313	0.272532	0.586981	0.0337625
																					0.0149292	0.0290992	0.0379555	0.264676	0.621711	0.0316295
																					0.0246914	0.0493827	0.0246914	0.296296	0.58642	0.0185185
																					0.03125	0.0625	0.046875	0.1875	0.640625	0.03125
																					0.0192308	0	0.0576923	0.0961538	0.769231	0.0576923
																					0.0571429	0.0571429	0	0.2	0.685714	0
																					0.230769	0.333333	0	0.0769231	0.358974	0
																					0.0178376	0.0394976	0.043684	0.269567	0.601201	0.0282126
																					0.027027	0	0.027027	0.297297	0.648649	0
																					0.0625	0.125	0.03125	0.1875	0.53125	0.0625
																					0.0326087	0.0543478	0.0217391	0.217391	0.586957	0.0869565
																					0.0145165	0.0273973	0.03578	0.265385	0.632795	0.024126
																					0.0108696	0.0326087	0.0326087	0.380435	0.51087	0.0326087
																					0.015427	0.0319559	0.0396694	0.24573	0.630303	0.0369146
																					0	0.0175439	0.0526316	0.192982	0.701754	0.0350877
																					0.0182927	0.0670732	0.0640244	0.222561	0.606707	0.0213415
																					0	0.136364	0.0454546	0.25	0.568182	0
																					0.00732601	0.032967	0.03663	0.333333	0.564103	0.025641
																					0	0.0222222	0.0222222	0.4	0.533333	0.0222222
																					0.0243902	0.121951	0.097561	0.219512	0.487805	0.0487805
																					0.0211132	0.0230326	0.0575816	0.268714	0.598848	0.0307102
																					0.0151515	0.0606061	0.0454546	0.19697	0.651515	0.030303
																					0.030303	0.030303	0	0.242424	0.69697	0
																					0.0443909	0.225564	0.0993069	0.0879324	0.515356	0.0274505
																					0.0337711	0.0863039	0.0806754	0.251407	0.515947	0.0318949
																					0.0263158	0.0526316	0.0526316	0.342105	0.526316	0
																					0.0638298	0.0531915	0.0319149	0.255319	0.553191	0.0425532
																					0.0392157	0.0784314	0.0392157	0.215686	0.607843	0.0196078
																					0	0.0512821	0.0512821	0.128205	0.717949	0.0512821
																					0.0171278	0.0322793	0.0421607	0.27668	0.604743	0.0270092
																					0	0	0.0465116	0.27907	0.581395	0.0930233
																					0	0	0.0277778	0.194444	0.777778	0
																					0.0141643	0.0226629	0.0368272	0.266289	0.631728	0.0283286
																					0.0277778	0.111111	0.0555556	0.222222	0.527778	0.0555556
																					0.0363636	0.0363636	0.0181818	0.290909	0.618182	0
																					0.0182648	0.0639269	0.0502283	0.219178	0.625571	0.022831
																					0.0307692	0.0615385	0.0615385	0.123077	0.692308	0.0307692
																					0.0108696	0.0326087	0.076087	0.152174	0.695652	0.0326087
																					0.0232558	0.104651	0.0581395	0.22093	0.581395	0.0116279
																					0.0671642	0.104478	0.0671642	0.141791	0.589552	0.0298507
																					0.0125	0.0125	0.05	0.3	0.6	0.025
																					0.016129	0.0322581	0	0.306452	0.629032	0.016129
																					0.028169	0.112676	0.028169	0.239437	0.577465	0.0140845
																					0.0222222	0.0666667	0	0.311111	0.6	0
																					0.0174825	0.020979	0.020979	0.213287	0.695804	0.0314685
																					0.0134228	0.033557	0.0805369	0.208054	0.644295	0.0201342
																					0.0238095	0.0476191	0.0238095	0.0952381	0.761905	0.0476191
																					0.0243902	0.0518293	0.027439	0.262195	0.585366	0.0487805
																					0.015625	0.046875	0.015625	0.203125	0.671875	0.046875
																					0.0512821	0.025641	0	0.358974	0.487179	0.0769231
																					0.075	0.05	0.1	0.125	0.625	0.025
																					0.0142857	0.0142857	0.0285714	0.185714	0.757143	0
																					0.0171149	0.0452323	0.0391198	0.257946	0.606357	0.0342298
																					0.0289855	0.0289855	0.0289855	0.202899	0.666667	0.0434783
																					0.0454546	0.121212	0.0606061	0.166667	0.606061	0
																					0.0857143	0.0857143	0	0.285714	0.485714	0.0571429
																					0	0.1	0.05	0.2	0.65	0
																					0.0364372	0.11336	0.157895	0.0931174	0.582996	0.0161943
																					0.0152564	0.0338251	0.0389441	0.311452	0.567399	0.0331226
																					0.0213068	0.0525568	0.0504261	0.252841	0.59375	0.0291193
																					0.02537	0.0338266	0.0401691	0.331924	0.54334	0.02537
																					0.0196078	0.0326797	0.0375817	0.277778	0.580065	0.0522876
																					0.010142	0.0780933	0.0740365	0.0192698	0.764706	0.0537525
																					0.0146154	0.0338461	0.0375385	0.297538	0.587692	0.0287692
																					0.0263158	0.0263158	0.0657895	0.184211	0.671053	0.0263158
																					0	0.0681818	0.0909091	0.25	0.590909	0
																					0.0606061	0	0.0909091	0.212121	0.606061	0.030303
																					0.0191489	0.037234	0.0393617	0.332979	0.540426	0.0308511
																					0.00380228	0.0228137	0.0380228	0.281369	0.642586	0.0114068
																					0.075	0.075	0	0.325	0.525	0
																					0.00796813	0.0398406	0.0438247	0.334661	0.543825	0.0298805
																					0.0176367	0.0388007	0.042328	0.248677	0.606702	0.0458554
																					0.0588235	0.0882353	0.0294118	0.147059	0.676471	0
																					0.0645161	0.129032	0	0.225806	0.483871	0.0967742
																					0	0.138889	0.0277778	0.194444	0.583333	0.0555556
																					0.0196078	0.0980392	0.0392157	0.27451	0.529412	0.0392157
																					0.0384615	0.333333	0.0769231	0.153846	0.358974	0.0384615
																					0.0273973	0.130137	0.0273973	0.273973	0.506849	0.0342466
																					0.0154096	0.0286564	0.0327115	0.256015	0.639903	0.0273047
																					0.0571429	0.0857143	0.0285714	0.2	0.571429	0.0571429
																					0.0162602	0.0243902	0.0487805	0.276423	0.617886	0.0162602
																					0	0.031746	0.0476191	0.253968	0.62963	0.037037
																					0.0162391	0.0360085	0.038362	0.281007	0.596846	0.0315368
																					0.0187234	0.0348936	0.0493617	0.268936	0.603404	0.0246809
																					0	0.142857	0.0857143	0.2	0.571429	0
																					0.0350877	0	0.0175439	0.263158	0.614035	0.0701754
																					0.0410959	0.0616438	0.0547945	0.171233	0.650685	0.0205479
																					0.0512821	0.0897436	0.0512821	0.115385	0.666667	0.025641
																					0.022805	0.0615735	0.036488	0.205245	0.650513	0.0233751
																					0.0238095	0.0714286	0.0238095	0.380952	0.5	0
																					0	0.029703	0.039604	0.237624	0.683168	0.00990099
																					0.0185185	0.12963	0.0185185	0.240741	0.574074	0.0185185
																					0.0189233	0.050571	0.0290375	0.222512	0.638499	0.0404568
																					0.0238095	0	0.0952381	0.119048	0.761905	0
																					0.0103687	0.0633641	0.0460829	0.262673	0.586406	0.031106
																					0.0346821	0.0924855	0.0404624	0.184971	0.641618	0.00578035
																					0.0833333	0.138889	0.0277778	0.111111	0.638889	0
																					0.0199275	0.0253623	0.0317029	0.281703	0.610507	0.0307971
																					0.0151692	0.0303384	0.0400622	0.281991	0.596266	0.0361727
																					0.0147059	0.00735294	0.0661765	0.308824	0.558824	0.0441177
																					0.0197368	0.0263158	0.0427632	0.3125	0.572368	0.0263158
																					0.0454546	0.0363636	0.0181818	0.2	0.627273	0.0727273
																					0.0170455	0.0284091	0.0227273	0.272727	0.625	0.0340909
																					0.013986	0.020979	0.027972	0.328671	0.587413	0.020979
																					0.02589	0.0291262	0.0323625	0.278317	0.595469	0.038835
																					0.0146511	0.0326436	0.0420254	0.264876	0.615988	0.0298162
																					0.0218881	0.0375857	0.036038	0.262215	0.609772	0.0325006
																					0.0131579	0.0394737	0.0394737	0.315789	0.592105	0
																					0.027027	0.108108	0.027027	0.243243	0.567568	0.027027
																					0.0184269	0.0410339	0.0369391	0.282802	0.59239	0.0284081
																					0.00603318	0.0316742	0.0422323	0.263952	0.627451	0.0286576
																					0.0196078	0.0392157	0.00980392	0.245098	0.617647	0.0686275
																					0.0196078	0.0457516	0.0424837	0.27451	0.588235	0.0294118
																					0.0155098	0.0343249	0.0396644	0.293669	0.589118	0.0277142
																					0.0217391	0.0434783	0.108696	0.23913	0.565217	0.0217391
																					0.0526316	0.105263	0.131579	0.263158	0.447368	0
																					0	0.025	0.075	0.225	0.675	0
																					0.0204082	0.102041	0.0612245	0.122449	0.693878	0
																					0.0238095	0	0.119048	0.166667	0.690476	0
																					0.0676692	0.0676692	0.0451128	0.323308	0.443609	0.0526316
																					0	0.0322581	0.0967742	0.354839	0.483871	0.0322581
																					0.0229697	0.0393765	0.0336341	0.298605	0.566858	0.0385562
																					0.0476191	0.0476191	0.0634921	0.365079	0.444444	0.031746
																					0.0430108	0.11828	0.0215054	0.172043	0.623656	0.0215054
																					0.0243902	0.0731707	0.0243902	0.195122	0.634146	0.0487805
																					0.015625	0.0625	0.03125	0.359375	0.515625	0.015625
																					0	0.0227273	0.0909091	0.204545	0.636364	0.0454546
																					0.0701754	0.0175439	0.0877193	0.245614	0.54386	0.0350877
																					0.0416667	0.07	0.0533333	0.285	0.533333	0.0166667
																					0.0810811	0.054054	0	0.162162	0.702703	0
																					0.0223827	0.0303249	0.0375451	0.273646	0.602166	0.033935
																					0.0152284	0.0406091	0.0558376	0.28934	0.568528	0.0304569
																					0	0.0344828	0.103448	0.275862	0.568966	0.0172414
																					0.0206595	0.059992	0.0516488	0.220898	0.619388	0.0274136
																					0.0294118	0.0367647	0.0330882	0.325368	0.551471	0.0238971
																					0	0.116279	0.0465116	0.255814	0.511628	0.0697674
																					0.0233645	0.0373832	0.0514019	0.373832	0.495327	0.0186916
																					0.010929	0.0928962	0.169399	0.114754	0.595628	0.0163934
																					0.0161988	0.0461775	0.0480833	0.269442	0.591292	0.028806
																					0.025641	0.0404339	0.0473373	0.225838	0.62426	0.0364891
																					0.0179297	0.0322735	0.0363376	0.289744	0.601004	0.022711
																					0.0194805	0.025974	0.038961	0.272727	0.616883	0.025974
																					0.013225	0.0328736	0.0340072	0.260533	0.630833	0.0285282
																					0.0148699	0.070632	0.0185874	0.223048	0.620818	0.0520446
																					0.04	0.048	0.072	0.168	0.648	0.024
																					0.0222222	0.0888889	0.0666667	0.2	0.555556	0.0666667
																					0	0	0.0285714	0.257143	0.657143	0.0571429
																					0.0217391	0.0652174	0.0434783	0.289855	0.550725	0.0289855
																					0.00759494	0.0379747	0.0405063	0.263291	0.617722	0.0329114
																					0.0352113	0.0352113	0.056338	0.232394	0.619718	0.0211268
																					0.012987	0.038961	0.038961	0.181818	0.701299	0.025974
																					0	0.114286	0.0428571	0.214286	0.614286	0.0142857
																					0.0188679	0.245283	0.113208	0.207547	0.396226	0.0188679
																					0.103448	0.224138	0.103448	0.12069	0.413793	0.0344828
																					0.0652174	0.0434783	0.0652174	0.173913	0.652174	0
																					0.0163934	0.0655738	0.0163934	0.278689	0.57377	0.0491803
																					0.0182482	0.0328467	0.0291971	0.255474	0.631387	0.0328467
																					0.0350877	0.051462	0.0269006	0.217544	0.632749	0.0362573
																					0.0178571	0.0535714	0.0714286	0.232143	0.571429	0.0535714
																					0.0689655	0.0344828	0.0689655	0.12069	0.655172	0.0517241
																					0.00899281	0.0161871	0.0251799	0.226619	0.696043	0.0269784
																					0.0238095	0.119048	0.0714286	0.142857	0.571429	0.0714286
																					0.0307692	0.0769231	0.0615385	0.384615	0.446154	0
																					0.0444444	0.0444444	0.0444444	0.0888889	0.777778	0
																					0.0444444	0.1	0.0222222	0.222222	0.555556	0.0555556
																					0.0164729	0.0329457	0.0571705	0.27907	0.593992	0.0203488
																					0.0154162	0.0349435	0.0405961	0.274409	0.609969	0.024666
																					0.0214447	0.0383747	0.0338601	0.249436	0.634312	0.0225734
																					0.0133333	0.0466667	0.0266667	0.246667	0.626667	0.04
																					0	0.0571429	0.0571429	0.285714	0.571429	0.0285714
																					0.0326087	0.0108696	0.0108696	0.228261	0.706522	0.0108696
																					0.0612245	0.204082	0.122449	0.163265	0.428571	0.0204082
																					0	0.0769231	0.128205	0.230769	0.538462	0.025641
																					0.0194572	0.0302099	0.0235535	0.206605	0.6851	0.0350742
																					0.0314136	0.0732984	0.052356	0.21466	0.602094	0.026178
																					0.0224228	0.0665391	0.0535958	0.22678	0.604867	0.0257953
																					0.0181818	0.0363636	0.0545455	0.345455	0.454545	0.0909091
																					0.01875	0.05625	0.0375	0.33125	0.53125	0.025
																					0.0331754	0.0473934	0.042654	0.293839	0.521327	0.0616114
																					0.0417973	0.135841	0.0846395	0.107628	0.60815	0.0219436
																					0.0196078	0.0392157	0.0588235	0.156863	0.72549	0
																					0.0239112	0.028181	0.0384287	0.259607	0.600342	0.0495303
																					0.0199702	0.0557377	0.0542474	0.216095	0.627422	0.0265276
																					0.05	0.025	0.05	0.3	0.55	0.025
																					0	0.0363636	0.0727273	0.2	0.690909	0
																					0.039429	0.167913	0.10809	0.10741	0.558804	0.0183549
																					0	0.0655738	0.0163934	0.213115	0.688525	0.0163934
																					0.0243902	0.146341	0.0487805	0.268293	0.463415	0.0487805
																					0.0172414	0.0689655	0	0.189655	0.724138	0
																					0.0204082	0.0612245	0.102041	0.22449	0.591837	0
																					0.0121951	0.0327744	0.0419207	0.315549	0.574695	0.0228659
																					0.0316456	0.113924	0.0696202	0.246835	0.455696	0.0822785
																					0.0165219	0.0370318	0.0405925	0.267198	0.606039	0.0326164
																					0.0182741	0.0284264	0.0426396	0.267005	0.6	0.0436548
																					0.0143229	0.0260417	0.0416667	0.282552	0.592448	0.0429688
																					0.00510204	0.0663265	0.0255102	0.234694	0.642857	0.0255102
																					0.0189511	0.0321728	0.0414279	0.262671	0.611723	0.0330542
																					0.0158264	0.0393213	0.0363844	0.27998	0.593082	0.0354054
																					0.0149909	0.0420475	0.040585	0.272761	0.601097	0.0285192
																					0.0161597	0.0387357	0.0426331	0.264163	0.607319	0.0309886
																					0.0190543	0.047283	0.039873	0.262174	0.600917	0.0306987
																					0.0183429	0.0388621	0.036064	0.275766	0.598943	0.0320224
																					0.0151013	0.0346225	0.0390424	0.27256	0.604788	0.0338858
																					0.0156919	0.0386749	0.0385164	0.279918	0.592487	0.0347123
																					0.0215624	0.038883	0.0410039	0.25486	0.605868	0.0378226
																					0.0193548	0.0645161	0.0477419	0.245161	0.584516	0.0387097
																					0.0106383	0.0265957	0.0585106	0.303191	0.574468	0.0265957
																					0	0.0476191	0.0476191	0.297619	0.595238	0.0119048
																					0.0204082	0.0408163	0.0204082	0.183673	0.693878	0.0408163
																					0.0180254	0.0323638	0.0401475	0.263007	0.619828	0.0266284
																					0.0434783	0.0217391	0.0434783	0.23913	0.608696	0.0434783
																					0.00943396	0.0471698	0.0283019	0.273585	0.584906	0.0566038
																					0.017341	0.0289017	0.0520231	0.286127	0.575145	0.0404624
																					0	0.0238095	0	0.238095	0.738095	0
																					0.0175362	0.057431	0.0464709	0.224901	0.618588	0.0350723
																					0	0.05625	0.05	0.2	0.6875	0.00625
																					0.027027	0.054054	0.054054	0.216216	0.594595	0.054054
																					0.0188679	0.0188679	0.0188679	0.132075	0.811321	0
																					0.0476191	0.0952381	0	0.309524	0.5	0.0476191
																					0.0849057	0.113208	0.0377359	0.113208	0.641509	0.00943396
																					0.0454546	0.0454546	0.0909091	0.227273	0.590909	0
																					0.0638298	0.170213	0.12766	0.191489	0.446809	0
																					0.0156472	0.027027	0.0426742	0.257468	0.624467	0.0327169
																					0.0152355	0.0406856	0.0417244	0.267313	0.603878	0.0311634
																					0.0310559	0.0714286	0.0465839	0.285714	0.524845	0.0403727
																					0.0291971	0.080292	0.138686	0.167883	0.532847	0.0510949
																					0.04	0.13	0.05	0.05	0.7	0.03
																					0.0238095	0.119048	0.0595238	0.130952	0.642857	0.0238095
																					0.012987	0.0779221	0.0649351	0.142857	0.675325	0.025974
																					0.0697674	0.0465116	0.0232558	0.162791	0.674419	0.0232558
																					0.0294118	0.0588235	0.0735294	0.176471	0.647059	0.0147059
																					0.0243902	0.097561	0.0853658	0.146341	0.597561	0.0487805
																					0.0150131	0.0254569	0.0469974	0.280026	0.609008	0.0234987
																					0.0136986	0.0273973	0	0.178082	0.767123	0.0136986
																					0.0198142	0.0613003	0.0371517	0.191331	0.672446	0.0179567
																					0.0212766	0.0212766	0.0212766	0.255319	0.638298	0.0425532
																					0.0220049	0.0415648	0.0342298	0.201711	0.674817	0.0256724
																					0.0152672	0.0839695	0.0534351	0.267176	0.549618	0.0305343
																					0	0.0476191	0.0714286	0.285714	0.571429	0.0238095
																					0.0294118	0.176471	0.0294118	0.176471	0.588235	0
																					0.0357143	0.0357143	0.0535714	0.267857	0.553571	0.0535714
																					0.027027	0.054054	0.0810811	0.324324	0.486486	0.027027
																					0.0130435	0.0304348	0.0347826	0.321739	0.565217	0.0347826
																					0.00983607	0.0491803	0.0491803	0.27541	0.590164	0.0262295
																					0.0238095	0.0476191	0.0833333	0.214286	0.595238	0.0357143
																					0.0277778	0.0833333	0.138889	0.25	0.472222	0.0277778
																					0.0136054	0.0442177	0.0408163	0.261905	0.608844	0.0306122
																					0	0.037037	0.037037	0.320988	0.580247	0.0246914
																					0.025641	0.0769231	0.0769231	0.128205	0.666667	0.025641
																					0.0176471	0.0331551	0.0345811	0.274688	0.606595	0.0333333
																					0.0140845	0.028169	0.084507	0.211268	0.647887	0.0140845
																					0	0.0769231	0.0769231	0.25	0.576923	0.0192308
																					0.0253165	0.0253165	0.0506329	0.329114	0.550633	0.0189873
																					0.0192308	0	0.0192308	0.230769	0.692308	0.0384615
																					0.0909091	0.181818	0.0227273	0.181818	0.522727	0
																					0.012373	0.0371189	0.0416851	0.262778	0.619532	0.0265135
																					0.0259605	0.0353063	0.0488058	0.319834	0.523364	0.046729
																					0.0363636	0.0545455	0.0363636	0.272727	0.563636	0.0363636
																					0.0216216	0.0810811	0.0432432	0.151351	0.67027	0.0324324
																					0	0.0625	0.09375	0.1875	0.625	0.03125
																					0.0346021	0.0484429	0.0207612	0.217993	0.643599	0.0346021
																					0.0148964	0.0301166	0.0327073	0.207254	0.695272	0.0197539
																					0.0134264	0.0247046	0.0365199	0.247046	0.649839	0.028464
																					0.0121951	0.0853658	0	0.243902	0.609756	0.0487805
																					0.02	0.05	0.07	0.16	0.67	0.03
																					0	0.0362319	0.0507246	0.246377	0.644928	0.0217391
																					0.0119	0.0341134	0.0368901	0.250298	0.635065	0.0317334
																					0.032967	0.032967	0.043956	0.186813	0.692308	0.010989
																					0.030303	0.020202	0.0808081	0.212121	0.636364	0.020202
																					0.0252525	0.0808081	0.0656566	0.222222	0.59596	0.010101
																					0.0322581	0.193548	0.0967742	0.129032	0.483871	0.0645161
																					0.0606061	0.030303	0	0.242424	0.636364	0.030303
																					0.0566038	0.0188679	0	0.132075	0.735849	0.0566038
																					0.00819672	0.0491803	0.0409836	0.262295	0.614754	0.0245902
																					0.0217391	0.0652174	0.0869565	0.195652	0.630435	0
																					0.0384615	0.0730769	0.0576923	0.0884615	0.738462	0.00384615
																					0.0294118	0.0882353	0	0.176471	0.647059	0.0588235
																					0	0.0322581	0.0322581	0.430108	0.462366	0.0430108
																					0.0238095	0.0654762	0.0535714	0.244048	0.589286	0.0238095
																					0.018097	0.0415665	0.0416372	0.272727	0.595575	0.0303973
																					0.0181818	0.0272727	0.0727273	0.254545	0.609091	0.0181818
																					0	0.119048	0	0.214286	0.619048	0.0476191
																					0.037037	0.0185185	0.0555556	0.222222	0.666667	0
																					0.00775194	0.0310078	0.0232558	0.294574	0.635659	0.00775194
																					0.015444	0.019305	0.019305	0.284942	0.627799	0.0332046
																					0	0.117647	0.0588235	0.176471	0.627451	0.0196078
																					0.0113636	0.0227273	0.0340909	0.227273	0.670455	0.0340909
																					0.0441177	0.0588235	0.0441177	0.323529	0.514706	0.0147059
																					0.0264271	0.0391121	0.0338266	0.258985	0.616279	0.02537
																					0.0207447	0.0468085	0.031383	0.298936	0.562234	0.0398936
																					0.0210325	0.040153	0.0439771	0.235182	0.627151	0.0325048
																					0.0789474	0.0263158	0.0263158	0.131579	0.684211	0.0526316
																					0.015857	0.0391363	0.0445344	0.262483	0.602227	0.0357625
																					0	0.133333	0	0.3	0.533333	0.0333333
																					0.017094	0.0324786	0.0384615	0.205128	0.676068	0.0307692
																					0.0265781	0.0398671	0.0232558	0.282392	0.601329	0.0265781
																					0.0816327	0.0816327	0.122449	0.163265	0.489796	0.0612245
																					0	0.0961538	0.0384615	0.134615	0.615385	0.115385
																					0	0.0625	0.0416667	0.229167	0.645833	0.0208333
																					0.027027	0.0810811	0.027027	0.189189	0.648649	0.027027
																					0.0227273	0.0454546	0.136364	0.25	0.477273	0.0681818
																					0.0810811	0.0810811	0.027027	0.189189	0.594595	0.027027
																					0.0326797	0.0261438	0.0588235	0.294118	0.568627	0.0196078
																					0.12963	0.222222	0.0185185	0.148148	0.462963	0.0185185
																					0.0213592	0.0330097	0.0524272	0.27767	0.55534	0.0601942
																					0.0192678	0.0231214	0.0327553	0.238921	0.65896	0.026975
																					0.0327869	0.0327869	0.0491803	0.180328	0.672131	0.0327869
																					0.00576369	0.054755	0.037464	0.210375	0.651297	0.0403458
																					0.0625	0.0833333	0.104167	0.145833	0.583333	0.0208333
																					0	0.025974	0.025974	0.25974	0.623377	0.0649351
																					0	0.138889	0.0277778	0.25	0.555556	0.0277778
																					0	0	0.0212766	0.212766	0.723404	0.0425532
																					0.0235479	0.0455259	0.0313972	0.287284	0.587127	0.0251177
																					0.0333333	0.0555556	0.0333333	0.311111	0.533333	0.0333333
																					0.00636943	0.089172	0.0318471	0.210191	0.617834	0.044586
																					0.05	0.05	0.075	0.25	0.525	0.05
																					0	0.0444444	0.0888889	0.377778	0.466667	0.0222222
																					0	0.0980392	0.0784314	0.176471	0.647059	0
																					0.0150376	0.037594	0.0451128	0.315789	0.578947	0.0075188
																					0.0177683	0.0390903	0.0454869	0.277896	0.584932	0.0348259
																					0.0171206	0.0307393	0.0311284	0.277432	0.618288	0.0252918
																					0	0.352941	0.196078	0.0588235	0.392157	0
																					0.0157819	0.035868	0.0344333	0.248207	0.638451	0.0272597
																					0.0197585	0.0592755	0.0592755	0.240395	0.587267	0.0340285
																					0.0154954	0.0385568	0.0397837	0.265399	0.610729	0.0300366
																					0.0307692	0.0769231	0.0615385	0.276923	0.523077	0.0307692
																					0.0128205	0.0384615	0.025641	0.24359	0.615385	0.0641026
																					0	0.0153846	0.0307692	0.276923	0.676923	0
																					0.0277778	0.0555556	0.0277778	0.194444	0.694444	0
																					0.0181818	0.0545455	0.0363636	0.290909	0.6	0
																					0.0144665	0.0669078	0.0578662	0.253165	0.575045	0.0325497
																					0.0125	0.15	0.0375	0.2125	0.575	0.0125
																					0.0219931	0.0391753	0.0395189	0.249485	0.612715	0.0371134
																					0.0118143	0.0464135	0.049789	0.254008	0.604219	0.0337553
																					0.0294118	0.0588235	0	0.205882	0.705882	0
																					0.0416667	0	0.0416667	0.208333	0.638889	0.0694444
																					0.0245399	0.0858896	0.0368098	0.134969	0.711656	0.00613497
																					0.0731707	0.170732	0.0243902	0.0731707	0.560976	0.097561
																					0.0163491	0.0416452	0.0404222	0.2612	0.609101	0.0312822
																					0.018066	0.0532039	0.0417446	0.225854	0.63149	0.0296422
																					0	0	0.0847458	0.152542	0.745763	0.0169491
																					0.0461539	0.0769231	0.0307692	0.276923	0.538462	0.0307692
																					0.027027	0.0450451	0.00900901	0.27027	0.621622	0.027027
																					0.027027	0.189189	0	0.189189	0.567568	0.027027
																					0.0232558	0.0232558	0.0697674	0.27907	0.534884	0.0697674
																					0.05	0.075	0.05	0.25	0.55	0.025
																					0.0348259	0.0671642	0.0273632	0.253731	0.584577	0.0323383
																					0.0258823	0.0352941	0.0447059	0.209412	0.656471	0.0282353
																					0.0117845	0.0323232	0.0350168	0.303704	0.586532	0.0306397
																					0.0162272	0.0466531	0.0344828	0.26572	0.608519	0.0283976
																					0	0.025	0.05	0.3	0.575	0.05
																					0.0174825	0.0472028	0.0367133	0.234266	0.638112	0.0262238
																					0	0.144928	0.101449	0.130435	0.608696	0.0144928
																					0.0125786	0.0566038	0.0566038	0.245283	0.578616	0.0503145
																					0	0.0681818	0.0568182	0.340909	0.522727	0.0113636
																					0.0280374	0.0654206	0.0280374	0.205607	0.598131	0.0747664
																					0	0.0779221	0.025974	0.272727	0.623377	0
																					0	0.0581395	0.0116279	0.139535	0.767442	0.0232558
																					0.0243902	0.0487805	0.097561	0.243902	0.536585	0.0487805
																					0.0126126	0.0468469	0.0576577	0.277477	0.576577	0.0288288
																					0.0175439	0.0526316	0.0350877	0.280702	0.561404	0.0526316
																					0.012114	0.0254157	0.0330166	0.276485	0.624703	0.028266
																					0.0138889	0.0555556	0.0347222	0.229167	0.631944	0.0347222
																					0	0.0273973	0.0136986	0.273973	0.643836	0.0410959
																					0.0265487	0.0619469	0.0353982	0.309735	0.530973	0.0353982
																					0.0122193	0.0313738	0.0313738	0.278732	0.614927	0.0313738
																					0.0104167	0.0416667	0.0833333	0.21875	0.635417	0.0104167
																					0.0179724	0.0336405	0.0354839	0.26129	0.619355	0.0322581
																					0.0158311	0.0343008	0.025066	0.261214	0.64248	0.0211082
																					0.0291262	0.0485437	0.0631068	0.398058	0.42233	0.038835
																					0.0731707	0.0243902	0.0243902	0.219512	0.585366	0.0731707
																					0.0138889	0.0694444	0.0277778	0.25	0.611111	0.0277778
																					0.0138081	0.0363372	0.0414244	0.31032	0.571221	0.0268895
																					0.05	0.1	0.025	0.175	0.625	0.025
																					0.017169	0.0274704	0.0404426	0.29607	0.585654	0.0331934
																					0.00558659	0.0335196	0.0558659	0.27933	0.569832	0.0558659
																					0	0.0909091	0.0909091	0.295455	0.5	0.0227273
																					0.0368421	0.0421053	0.0421053	0.278947	0.573684	0.0263158
																					0.0258621	0.0431035	0.0258621	0.232759	0.62069	0.0517241
																					0.0216369	0.0319849	0.0301035	0.211665	0.682032	0.0225776
																					0.0214286	0.0785714	0.0857143	0.214286	0.535714	0.0642857
																					0.030303	0.151515	0.0606061	0.272727	0.484848	0
																					0.1	0.266667	0.0666667	0.2	0.333333	0.0333333
																					0.0357143	0.0612245	0.0816327	0.122449	0.668367	0.0306122
																					0.0160428	0.0588235	0.0481283	0.251337	0.57754	0.0481283
																					0.0103627	0.015544	0.0569948	0.243523	0.637306	0.0362694
																					0.0240175	0.0545851	0.0414847	0.266376	0.59607	0.0174673
																					0.0116493	0.0429184	0.0380135	0.257511	0.621091	0.0288167
																					0.0114942	0.0574713	0.0574713	0.195402	0.666667	0.0114942
																					0.0416667	0.0625	0	0.270833	0.583333	0.0416667
																					0.0209569	0.0355872	0.047845	0.276789	0.580862	0.0379597
																					0.0215931	0.0268714	0.047025	0.256718	0.617083	0.0307102
																					0.0127209	0.0360424	0.0282685	0.284806	0.607067	0.0310954
																					0.0198676	0.0278146	0.0344371	0.246358	0.639073	0.0324503
																					0.0277778	0.0555556	0.0277778	0.333333	0.527778	0.0277778
																					0.00735294	0.0294118	0.0220588	0.205882	0.691176	0.0441177
																					0.0078125	0.03125	0.09375	0.28125	0.5625	0.0234375
																					0.0571429	0.142857	0.0571429	0.342857	0.4	0
																					0.0222222	0	0.0444444	0.111111	0.822222	0
																					0.0552344	0.308816	0.119433	0.0734132	0.421463	0.0216414
																					0.0525016	0.214452	0.0961823	0.0884906	0.512667	0.0357067
																					0.03	0.04	0.03	0.44	0.45	0.01
																					0	0.113636	0.0909091	0.181818	0.590909	0.0227273
																					0	0.025641	0.025641	0.25641	0.666667	0.025641
																					0.0163934	0.0819672	0.114754	0.196721	0.57377	0.0163934
																					0.016632	0.039501	0.0623701	0.237006	0.615385	0.029106
																					0.0194715	0.0611961	0.0598053	0.290681	0.54242	0.0264256
																					0.011782	0.0662739	0.0235641	0.294551	0.564065	0.0397644
																					0.0200669	0.0234114	0.0568562	0.334448	0.508361	0.0568562
																					0.00757576	0.0681818	0.136364	0.189394	0.522727	0.0757576
																					0.0172111	0.029856	0.0417984	0.238145	0.636459	0.0365297
																					0.0194553	0.0622568	0.0466926	0.237354	0.599222	0.0350195
																					0.0416667	0.0625	0.0625	0.3125	0.520833	0
																					0.0571429	0.142857	0.0285714	0.228571	0.485714	0.0571429
																					0.03	0.04	0.05	0.24	0.58	0.06
																					0	0.0625	0.0416667	0.1875	0.6875	0.0208333
																					0	0.0517241	0.0344828	0.327586	0.568966	0.0172414
																					0	0.0657895	0.0657895	0.236842	0.592105	0.0394737
																					0.0272109	0.0612245	0.0544218	0.258503	0.571429	0.0272109
																					0.0198676	0.0397351	0.013245	0.311258	0.576159	0.0397351
																					0.036036	0.036036	0.054054	0.324324	0.513514	0.036036
																					0.027027	0.054054	0.027027	0.351351	0.540541	0
																					0.0210526	0.0394737	0.0394737	0.207895	0.673684	0.0184211
																					0.0494866	0.234836	0.0961681	0.080343	0.505346	0.0338203
																					0.0217391	0.076087	0.0543478	0.152174	0.652174	0.0434783
																					0.0070922	0.070922	0.0780142	0.148936	0.666667	0.0283688
																					0.0232558	0.0581395	0.0232558	0.244186	0.627907	0.0232558
																					0.0192308	0.0192308	0.0961538	0.25	0.615385	0
																					0.0597015	0.0298507	0.0597015	0.19403	0.641791	0.0149254
																					0.0238095	0.333333	0.0952381	0.0714286	0.452381	0.0238095
																					0.0491803	0.213115	0.0983607	0.163934	0.47541	0
																					0.0151771	0.0438449	0.0539629	0.286678	0.56661	0.0337268
																					0.00684932	0.0616438	0.0273973	0.260274	0.623288	0.0205479
																					0.0179641	0.0538922	0.0538922	0.281437	0.568862	0.0239521
																					0.0268456	0.100671	0.100671	0.221477	0.52349	0.0268456
																					0.0222222	0.0666667	0.0222222	0.266667	0.591111	0.0311111
																					0.0170104	0.0400421	0.0412464	0.263285	0.606202	0.0322144
																					0.0210526	0.0252632	0.0336842	0.225263	0.661053	0.0336842
																					0.02	0.0333333	0.03	0.276667	0.63	0.01
																					0.0201005	0.0351759	0.0301508	0.155779	0.728643	0.0301508
																					0	0.0810811	0.0810811	0.189189	0.621622	0.027027
																					0.032967	0.0769231	0.0769231	0.263736	0.516484	0.032967
																					0.0116279	0.0116279	0.0581395	0.162791	0.744186	0.0116279
																					0.054054	0.027027	0.027027	0.297297	0.540541	0.054054
																					0.010989	0.0549451	0.043956	0.32967	0.527473	0.032967
																					0.0571429	0.0571429	0	0.257143	0.571429	0.0571429
																					0.0147059	0.0514706	0.0735294	0.294118	0.522059	0.0441177
																					0.030303	0.0909091	0.030303	0.212121	0.575758	0.0606061
																					0.0275229	0.00917431	0.0275229	0.183486	0.733945	0.0183486
																					0.0189673	0.0453108	0.0495258	0.228662	0.616438	0.0410959
																					0.0645161	0.0322581	0.0967742	0.129032	0.645161	0.0322581
																					0.0243902	0.0731707	0.0243902	0.097561	0.658537	0.121951
																					0	0.0258621	0.00862069	0.327586	0.594828	0.0431035
																					0.0227848	0.0481013	0.0481013	0.260759	0.6	0.0202532
																					0	0.0277778	0	0.222222	0.75	0
																					0.0512821	0.0769231	0.102564	0.230769	0.512821	0.025641
																					0	0.0416667	0.0833333	0.229167	0.625	0.0208333
																					0.027027	0.0135135	0.0135135	0.27027	0.648649	0.027027
																					0.0153846	0.0307692	0.0461539	0.3	0.584615	0.0230769
																					0.0132392	0.0335393	0.0379523	0.247132	0.621359	0.0467785
																					0.0196078	0.0196078	0.0196078	0.245098	0.666667	0.0294118
																					0	0.131579	0.0526316	0.236842	0.552632	0.0263158
																					0	0.171429	0.0571429	0.171429	0.6	0
																					0.0545455	0.254545	0.109091	0.218182	0.309091	0.0545455
																					0.0217391	0.0434783	0	0.282609	0.608696	0.0434783
																					0.0208333	0.0833333	0.0416667	0.197917	0.625	0.03125
																					0.0357143	0.0714286	0.0535714	0.214286	0.589286	0.0357143
																					0.0140023	0.0280047	0.0221704	0.294049	0.604434	0.0373396
																					0.0177134	0.0434783	0.0434783	0.222222	0.645733	0.0273752
																					0.0571429	0.0571429	0.0571429	0.0857143	0.685714	0.0571429
																					0.0172414	0.0862069	0.0862069	0.206897	0.586207	0.0172414
																					0.008	0.048	0.064	0.192	0.672	0.016
																					0	0.0434783	0.0217391	0.152174	0.695652	0.0869565
																					0.00884956	0.0619469	0.0265487	0.283186	0.610619	0.00884956
																					0.0185185	0.0925926	0.0740741	0.148148	0.648148	0.0185185
																					0.0151064	0.035935	0.0409705	0.267567	0.607919	0.0325017
																					0.0169173	0.0396446	0.0421224	0.24231	0.626538	0.0324675
																					0	0.0405405	0.027027	0.189189	0.689189	0.054054
																					0	0.0526316	0.0526316	0.368421	0.526316	0
																					0	0.056	0.056	0.192	0.664	0.032
																					0	0.0357143	0.0714286	0.160714	0.714286	0.0178571
																					0.181818	0.0909091	0.0606061	0.121212	0.545455	0
																					0.00798722	0.0319489	0.0399361	0.255591	0.624601	0.0399361
																					0.0416667	0	0.104167	0.1875	0.666667	0
																					0.027027	0.135135	0.027027	0.243243	0.513514	0.054054
																					0.0338983	0.0169491	0.0338983	0.372881	0.525424	0.0169491
																					0.0212766	0.0212766	0.0425532	0.212766	0.680851	0.0212766
																					0.0232558	0.116279	0.0465116	0.255814	0.534884	0.0232558
																					0.0263158	0.0263158	0.0789474	0.276316	0.539474	0.0526316
																					0.0291971	0.0291971	0.0364963	0.175182	0.686131	0.0437956
																					0.0188608	0.027914	0.0354583	0.277631	0.613731	0.0264051
																					0.0769231	0.025641	0.025641	0.230769	0.589744	0.0512821
																					0.0138539	0.0390428	0.0327456	0.269521	0.624685	0.0201511
																					0.0097561	0.0829268	0.0341463	0.24878	0.62439	0
																					0.0526316	0.0526316	0.0789474	0.263158	0.552632	0
																					0.034188	0.102564	0.034188	0.247863	0.57265	0.00854701
																					0	0.02	0.04	0.26	0.68	0
																					0.0535714	0.0357143	0.0178571	0.214286	0.625	0.0535714
																					0.0769231	0.0512821	0.0769231	0.307692	0.487179	0
																					0.0149254	0.0597015	0.0447761	0.231343	0.61194	0.0373134
																					0.0186667	0.0293333	0.0533333	0.258667	0.602667	0.0373333
																					0.03125	0.1875	0	0.09375	0.6875	0
																					0.0191546	0.0574637	0.0495377	0.240423	0.610964	0.0224571
																					0.028169	0.028169	0.056338	0.126761	0.704225	0.056338
																					0.0157703	0.0270926	0.0432673	0.299232	0.580267	0.0343712
																					0.0111888	0.0363636	0.0461539	0.288112	0.583217	0.034965
																					0.0275229	0.0275229	0.0366973	0.275229	0.605505	0.0275229
																					0.0168067	0.0336135	0.0336135	0.260504	0.630252	0.0252101
																					0.0241692	0.0264351	0.0385196	0.316465	0.560423	0.0339879
																					0.0203252	0.0365854	0.0528455	0.199187	0.658537	0.0325203
																					0.0153617	0.0320119	0.0399405	0.292864	0.57998	0.0398414
																					0.0142024	0.0398174	0.0390566	0.26249	0.605884	0.0385493
																					0.0225225	0.0405405	0.0315315	0.27027	0.612613	0.0225225
																					0.03125	0.0666667	0.0541667	0.2375	0.58125	0.0291667
																					0.0555556	0.0555556	0.138889	0.111111	0.611111	0.0277778
																					0.0225989	0.0451977	0.0112994	0.254237	0.655367	0.0112994
																					0.0421546	0.0257611	0.0444965	0.255269	0.599532	0.0327869
																					0.00917431	0.0183486	0.0275229	0.238532	0.669725	0.0366973
																					0.0239295	0.0478589	0.0478589	0.274559	0.56927	0.0365239
																					0.00887199	0.0304183	0.0342205	0.304183	0.594423	0.0278834
																					0.00711744	0.0320285	0.0427046	0.220641	0.679715	0.0177936
																					0.0225807	0.0370968	0.0330645	0.265323	0.610484	0.0314516
																					0	0.0810811	0.108108	0.0810811	0.72973	0
																					0.025641	0.025641	0.0512821	0.333333	0.564103	0
																					0.0137179	0.0330637	0.0365811	0.213155	0.680267	0.0232149
																					0.010142	0.0425963	0.0425963	0.281947	0.59432	0.0283976
																					0	0	0.0377359	0.264151	0.660377	0.0377359
																					0.0173636	0.0467753	0.0379164	0.239192	0.626506	0.0322466
																					0	0.03125	0.0625	0.25	0.59375	0.0625
																					0.0190853	0.0531293	0.0440165	0.243466	0.611761	0.0285419
																					0	0.1	0.05	0.1	0.7	0.05
																					0.0157315	0.0309387	0.0288411	0.34085	0.552701	0.0309387
																					0.00934579	0.0747664	0.0280374	0.158879	0.700935	0.0280374
																					0.0151515	0.0151515	0.0606061	0.242424	0.621212	0.0454546
																					0	0.0465116	0.0465116	0.162791	0.72093	0.0232558
																					0.0512821	0.0512821	0.025641	0.153846	0.692308	0.025641
																					0.0222222	0.0666667	0.0222222	0.2	0.666667	0.0222222
																					0.0632911	0.0253165	0.0253165	0.21519	0.64557	0.0253165
																					0.0238095	0.214286	0.0238095	0.214286	0.52381	0
																					0.0254777	0.0573248	0.044586	0.235669	0.598726	0.0382166
																					0.0234375	0.0546875	0.046875	0.304688	0.546875	0.0234375
																					0.0205882	0.0294118	0.045098	0.308824	0.565686	0.0303922
																					0.0238095	0.0555556	0.0238095	0.357143	0.507937	0.031746
																					0.0174564	0.0431065	0.035269	0.246883	0.623441	0.033844
																					0.0491803	0.0655738	0.0655738	0.213115	0.57377	0.0327869
																					0.0138889	0.0416667	0.0416667	0.277778	0.611111	0.0138889
																					0	0.054054	0.054054	0.27027	0.621622	0
																					0.0169491	0.101695	0.101695	0.322034	0.423729	0.0338983
																					0.017341	0.104046	0.0693642	0.208092	0.578035	0.0231214
																					0.00854701	0.102564	0.042735	0.188034	0.623932	0.034188
																					0.0377359	0	0.0377359	0.207547	0.660377	0.0566038
																					0.0169585	0.0460829	0.0471889	0.277419	0.583779	0.0285714
																					0.00537634	0.0537634	0.0591398	0.231183	0.602151	0.0483871
																					0.00961538	0.0480769	0.0480769	0.25	0.576923	0.0673077
																					0.0202899	0.0347826	0.057971	0.397101	0.455072	0.0347826
																					0.0165844	0.0357354	0.035538	0.26772	0.614215	0.0302073
																					0.03125	0.15625	0.125	0.1875	0.5	0
																					0.0196078	0.0980392	0.0392157	0.176471	0.627451	0.0392157
																					0.0248447	0.0745342	0.0745342	0.204969	0.614907	0.00621118
																					0.0152231	0.0312336	0.0362205	0.286614	0.592913	0.0377953
																					0.0263158	0.289474	0.105263	0.157895	0.407895	0.0131579
																					0.0392157	0.0784314	0.0392157	0.235294	0.568627	0.0392157
																					0.015299	0.0361613	0.0500695	0.268428	0.589708	0.0403338
																					0.0161719	0.0316792	0.0338946	0.272707	0.616969	0.0285778
																					0.0136986	0.0136986	0.0410959	0.30137	0.60274	0.0273973
																					0	0.0967742	0.016129	0.193548	0.677419	0.016129
																					0.0174431	0.0342705	0.0426842	0.317669	0.561051	0.0268828
																					0.0307692	0.107692	0.138462	0.138462	0.584615	0
																					0.06	0.05	0.08	0.21	0.58	0.02
																					0.0227273	0.0227273	0.0227273	0.318182	0.613636	0
																					0	0.0392157	0.0784314	0.313725	0.568627	0
																					0.0254873	0.0322339	0.0329835	0.294603	0.586207	0.0284858
																					0	0.0338983	0.101695	0.20339	0.644068	0.0169491
																					0.015625	0.03125	0.0359375	0.31875	0.56875	0.0296875
																					0	0.0789474	0.0526316	0.210526	0.578947	0.0789474
																					0.0227273	0.0681818	0.0227273	0.227273	0.636364	0.0227273
																					0.0681818	0.0909091	0.0454546	0.181818	0.613636	0
																					0.0277778	0.0277778	0.0277778	0.416667	0.472222	0.0277778
																					0.0207469	0.0456432	0.0497925	0.190871	0.659751	0.033195
																					0	0.102564	0.025641	0.153846	0.692308	0.025641
																					0	0	0.111111	0.266667	0.622222	0
																					0.0232558	0.0697674	0.0465116	0.186047	0.651163	0.0232558
																					0.0179679	0.0438503	0.0468449	0.266738	0.592513	0.0320856
																					0.0555556	0	0.0833333	0.222222	0.583333	0.0555556
																					0.018126	0.0441628	0.0451613	0.255991	0.610215	0.0263441
																					0.0148733	0.0396115	0.0374867	0.271817	0.608438	0.0277736
																					0.0588235	0.117647	0.147059	0.176471	0.470588	0.0294118
																					0.032967	0.021978	0.010989	0.175824	0.714286	0.043956
																					0.0246914	0.037037	0.0246914	0.222222	0.592593	0.0987654
																					0.0163236	0.0220014	0.0425834	0.293825	0.591909	0.033357
																					0.0075188	0.0225564	0.056391	0.180451	0.718045	0.0150376
																					0.0298507	0.0447761	0.0447761	0.208955	0.656716	0.0149254
																					0.0150991	0.0264234	0.0383768	0.311733	0.577855	0.0305127
																					0.0555556	0	0.0555556	0.222222	0.666667	0
																					0.0113636	0.0284091	0.0340909	0.255682	0.619318	0.0511364
																					0	0.0882353	0.0588235	0.323529	0.5	0.0294118
																					0.0177103	0.0259329	0.0360531	0.277672	0.606578	0.0360531
																					0	0.0740741	0.037037	0.259259	0.62963	0
																					0.00852273	0.0426136	0.0539773	0.349432	0.514205	0.03125
																					0.016129	0.0430108	0.0322581	0.314516	0.543011	0.0510753
																					0	0.0487805	0.0731707	0.317073	0.536585	0.0243902
																					0.0183784	0.0410811	0.0454054	0.288649	0.565405	0.0410811
																					0.0222222	0.0888889	0.0444444	0.222222	0.6	0.0222222
																					0.0243902	0.0243902	0.0731707	0.243902	0.609756	0.0243902
																					0.0135135	0.0310811	0.0418919	0.241892	0.639189	0.0324324
																					0	0.0153846	0.0153846	0.276923	0.676923	0.0153846
																					0.0163934	0.0336976	0.0400729	0.300546	0.555556	0.0537341
																					0.0465116	0.0697674	0.116279	0.139535	0.604651	0.0232558
																					0.0157679	0.0327259	0.0369654	0.282707	0.597248	0.0345854
																					0.0581395	0.104651	0.0465116	0.174419	0.616279	0
																					0.0147059	0.0735294	0.0882353	0.191176	0.617647	0.0147059
																					0.0172802	0.0465815	0.0413223	0.248685	0.619083	0.0270473
																					0.0833333	0	0	0.166667	0.75	0
																					0.0333333	0.116667	0.0333333	0.25	0.508333	0.0583333
																					0.036036	0.0630631	0.0450451	0.234234	0.603604	0.018018
																					0.0172414	0.0344828	0.0689655	0.206897	0.637931	0.0344828
																					0.0197183	0.0338028	0.0507042	0.250704	0.630986	0.0140845
																					0.116279	0.0465116	0.0930233	0.232558	0.465116	0.0465116
																					0.0233918	0.0233918	0.0350877	0.385965	0.502924	0.0292398
																					0.0150235	0.0507042	0.0478873	0.246009	0.601878	0.0384977
																					0	0.0359477	0.0294118	0.310458	0.581699	0.0424837
																					0	0.03125	0.03125	0.34375	0.578125	0.015625
																					0.0211268	0.0402817	0.0433803	0.255775	0.602535	0.0369014
																					0.0411523	0.0421811	0.0401235	0.280864	0.560185	0.0354938
																					0.0163934	0.0655738	0.0819672	0.172131	0.647541	0.0163934
																					0.0152715	0.0328054	0.0390271	0.245475	0.636312	0.0311086
																					0.0338983	0.152542	0.0847458	0.20339	0.423729	0.101695
																					0.01689	0.0321278	0.0398384	0.254819	0.622545	0.0337801
																					0.0241936	0.0483871	0.0403226	0.225806	0.608871	0.0524194
																					0.016558	0.0358067	0.0350823	0.264307	0.615544	0.0327021
																					0.0147823	0.0335597	0.0405513	0.255094	0.621654	0.0343588
																					0.0419162	0.0838323	0.0658683	0.101796	0.688623	0.0179641
																					0.0164732	0.0434294	0.0408087	0.272557	0.594159	0.0325721
																					0.0882353	0.176471	0	0.235294	0.470588	0.0294118
																					0.0192308	0.0576923	0.134615	0.25	0.538462	0
																					0.0681818	0.0909091	0.0681818	0.159091	0.522727	0.0909091
																					0.0165838	0.0613599	0.0447761	0.248756	0.600332	0.0281924
																					0.0187573	0.109027	0.052755	0.200469	0.595545	0.0234467
																					0.0833333	0	0.0277778	0.25	0.638889	0
																					0.0107914	0.0791367	0.0683453	0.190647	0.629496	0.0215827
																					0.0147493	0.0471976	0.0442478	0.29351	0.558997	0.0412979
																					0.0203077	0.0295385	0.0363077	0.257231	0.619692	0.0369231
																					0.00446429	0.0580357	0.0580357	0.245536	0.607143	0.0267857
																					0.0218487	0.0369748	0.0302521	0.290756	0.593277	0.0268908
																					0.0212766	0.0425532	0.0638298	0.319149	0.510638	0.0425532
																					0.0454546	0.159091	0.0681818	0.159091	0.545455	0.0227273
																					0.0476191	0.0595238	0.0714286	0.22619	0.595238	0
																					0.0366973	0.229358	0.0917431	0.201835	0.40367	0.0366973
																					0.0275229	0.0275229	0.0733945	0.266055	0.587156	0.0183486
																					0.01726	0.0507012	0.0323625	0.344121	0.533981	0.021575
																					0.0229885	0.0574713	0.045977	0.260536	0.586207	0.0268199
																					0.0287356	0.0229885	0.0344828	0.235632	0.632184	0.045977
																					0.0209302	0.0325581	0.0209302	0.276744	0.630233	0.0186047
																					0.0357143	0.0892857	0.0714286	0.178571	0.625	0
																					0	0.0652174	0	0.152174	0.782609	0
																					0.0455665	0.0492611	0.0381773	0.200739	0.626847	0.0394089
																					0.0307971	0.0525362	0.0452899	0.266304	0.567029	0.0380435
																					0	0.0754717	0.0377359	0.207547	0.660377	0.0188679
																					0	0.0652174	0.0434783	0.217391	0.652174	0.0217391
																					0.00801326	0.0256977	0.0400663	0.295938	0.599337	0.0309478
																					0.0138889	0.0277778	0.0416667	0.444444	0.472222	0
																					0.132353	0.117647	0.0588235	0.161765	0.485294	0.0441177
																					0.013245	0.0309051	0.0397351	0.315673	0.571744	0.0286976
																					0.0444444	0.0666667	0.0666667	0.155556	0.666667	0
																					0.0126904	0.0532995	0.0558376	0.281726	0.583756	0.0126904
																					0	0.0153846	0.0615385	0.153846	0.738462	0.0307692
																					0.0187735	0.0275344	0.0325407	0.20776	0.680851	0.0325407
																					0	0.0512821	0.025641	0.410256	0.461538	0.0512821
																					0.0204082	0.0272109	0.0816327	0.29932	0.537415	0.0340136
																					0.0369128	0.033557	0.0436242	0.271812	0.583893	0.0302013
																					0.0167775	0.0350015	0.0402083	0.281169	0.597628	0.0292161
																					0.0123457	0.0740741	0.0740741	0.222222	0.604938	0.0123457
																					0.0132275	0.0330688	0.0396825	0.271164	0.62037	0.0224868
																					0.0203636	0.0436364	0.0395151	0.257697	0.611879	0.0269091
																					0.00826446	0.0495868	0.0330578	0.289256	0.603306	0.0165289
																					0.0294118	0.0294118	0.0294118	0.294118	0.588235	0.0294118
																					0.0172414	0.0344828	0.0517241	0.293103	0.586207	0.0172414
																					0.025974	0.0519481	0.0493507	0.290909	0.561039	0.0207792
																					0.0189574	0.056872	0.0236967	0.21327	0.654028	0.0331754
																					0.0489574	0.282865	0.100635	0.111816	0.433666	0.022061
																					0.00996678	0.0332226	0.0265781	0.325581	0.58804	0.0166113
																					0.0345821	0.113627	0.0687526	0.212021	0.54261	0.0284068
																					0.0170394	0.0244941	0.0489883	0.259851	0.627263	0.0223642
																					0.0223124	0.0567951	0.0425963	0.204868	0.651116	0.0223124
																					0.0140845	0.0528169	0.0316901	0.225352	0.644366	0.0316901
																					0.0149254	0.0223881	0.0261194	0.246269	0.656716	0.0335821
																					0.0549451	0.043956	0.032967	0.252747	0.593407	0.021978
																					0.0892857	0	0.0178571	0.285714	0.571429	0.0357143
																					0	0	0.0263158	0.210526	0.736842	0.0263158
																					0.0166955	0.0299367	0.0379965	0.291883	0.591825	0.0316638
																					0	0.0714286	0	0.333333	0.595238	0
																					0.0476191	0.0238095	0.0238095	0.238095	0.642857	0.0238095
																					0.0229885	0.0689655	0.0574713	0.126437	0.678161	0.045977
																					0.0441177	0.0882353	0.0294118	0.220588	0.573529	0.0441177
																					0.0143167	0.0455532	0.037744	0.235141	0.644685	0.0225597
																					0.021312	0.0699301	0.0579421	0.196803	0.626707	0.027306
																					0.0543478	0.0543478	0	0.282609	0.586957	0.0217391
																					0.0218978	0.0364963	0.0437956	0.306569	0.576642	0.0145985
																					0.0263158	0.105263	0.0789474	0.236842	0.552632	0
																					0.0187519	0.0328927	0.0338149	0.284046	0.595143	0.035352
																					0.0115385	0.0358974	0.0448718	0.351282	0.530769	0.025641
																					0.0285714	0.0857143	0.0380952	0.247619	0.542857	0.0571429
																					0.0322581	0.0645161	0.016129	0.33871	0.532258	0.016129
																					0.010989	0.0769231	0.043956	0.208791	0.648352	0.010989
																					0.0132159	0.0407489	0.0506608	0.317181	0.551762	0.0264317
																					0.0238095	0.0238095	0.0952381	0.285714	0.5	0.0714286
																					0.0170316	0.0340633	0.0364963	0.294404	0.596107	0.0218978
																					0.0192308	0	0.0192308	0.153846	0.807692	0
																					0.0147059	0.0441177	0.0294118	0.382353	0.529412	0
																					0.0202532	0.0329114	0.043038	0.291139	0.572152	0.0405063
																					0.0410959	0.246575	0.191781	0.0958904	0.424658	0
																					0.0139276	0.0334262	0.04039	0.247911	0.644847	0.0194986
																					0.0174228	0.0677186	0.0483235	0.220579	0.623932	0.022025
																					0.0367647	0.125	0.0882353	0.154412	0.573529	0.0220588
																					0.0216607	0.0866426	0.0722022	0.259928	0.545126	0.0144404
																					0	0.122449	0.0408163	0.142857	0.653061	0.0408163
																					0.0160727	0.029583	0.040997	0.265316	0.613091	0.0349406
																					0.114286	0.0285714	0.0857143	0.171429	0.6	0
																					0.0192493	0.0375361	0.0404235	0.297401	0.564004	0.0413859
																					0.0167715	0.0398323	0.0387841	0.280922	0.596436	0.0272537
																					0.0243902	0.146341	0	0.195122	0.634146	0
																					0.00981997	0.0284779	0.0330606	0.300818	0.594435	0.0333879
																					0.0188618	0.0653659	0.0478049	0.218537	0.61561	0.0338211
																					0.0277778	0.0462963	0.037037	0.25	0.611111	0.0277778
																					0.0164823	0.0275428	0.0325309	0.243331	0.650401	0.0297116
																					0	0.0285714	0.0714286	0.271429	0.6	0.0285714
																					0.0263158	0.0526316	0.0526316	0.254386	0.596491	0.0175439
																					0.0251989	0.0477454	0.0265252	0.271883	0.602122	0.0265252
																					0.0179372	0.0269058	0.0269058	0.255605	0.636771	0.0358744
																					0.0481928	0.0361446	0.060241	0.253012	0.554217	0.0481928
																					0.0529101	0.031746	0.037037	0.391534	0.465608	0.021164
																					0.0555556	0.0555556	0.0694444	0.263889	0.513889	0.0416667
																					0.0274193	0.016129	0.0370968	0.283871	0.619355	0.016129
																					0.0227273	0.0568182	0.0909091	0.159091	0.613636	0.0568182
																					0	0	0	0.282051	0.666667	0.0512821
																					0.0161672	0.0536278	0.0410095	0.179022	0.688486	0.0216877
																					0.0238095	0.0238095	0.0714286	0.309524	0.5	0.0714286
																					0.0392157	0.0196078	0.0196078	0.215686	0.705882	0
																					0	0.0857143	0.0571429	0.171429	0.657143	0.0285714
																					0.038835	0.0509709	0.0242718	0.298544	0.56068	0.026699
																					0.0172414	0.0416667	0.0574713	0.261494	0.577586	0.0445402
																					0.0512821	0.0512821	0.102564	0.282051	0.512821	0
																					0.0182034	0.0431342	0.037594	0.237436	0.637515	0.0261179
																					0	0.0316456	0.0443038	0.316456	0.575949	0.0316456
																					0.0173225	0.0614974	0.0852259	0.116589	0.698568	0.0207975
																					0.0285714	0.0428571	0.0142857	0.228571	0.685714	0
																					0.0190476	0.0404762	0.05	0.27619	0.588095	0.0261905
																					0.0588235	0.0490196	0.0686275	0.27451	0.539216	0.00980392
																					0.012507	0.0406944	0.0341609	0.23726	0.637857	0.037521
																					0.026087	0.00869565	0.0434783	0.295652	0.573913	0.0521739
																					0.0170549	0.0324459	0.0361897	0.289933	0.595674	0.0287022
																					0.0731707	0.0243902	0.097561	0.146341	0.658537	0
																					0.025641	0.0512821	0.0769231	0.102564	0.717949	0.025641
																					0.0197157	0.0353049	0.0334709	0.252636	0.621275	0.0375974
																					0.0208333	0.0833333	0.0416667	0.104167	0.6875	0.0625
																					0.017094	0.031857	0.03108	0.27972	0.616939	0.02331
																					0.0566038	0.0943396	0.0377359	0.150943	0.660377	0
																					0	0.0434783	0.057971	0.275362	0.550725	0.0724638
																					0.0141894	0.0354736	0.0415041	0.245122	0.622916	0.0407946
																					0	0.0882353	0	0.294118	0.617647	0
																					0.0172685	0.0455259	0.0345369	0.339089	0.530612	0.032967
																					0.0210035	0.0315052	0.0373396	0.22287	0.656943	0.0303384
																					0.0243902	0	0.0487805	0.341463	0.585366	0
																					0.0277778	0.0555556	0.0277778	0.361111	0.527778	0
																					0.0271318	0.0581395	0.0465116	0.286822	0.542636	0.0387597
																					0.0251572	0.0377359	0.0314465	0.279874	0.591195	0.0345912
																					0.0119761	0.0339321	0.0499002	0.294411	0.576846	0.0329341
																					0.0119048	0.0357143	0.0476191	0.190476	0.714286	0
																					0.0125267	0.0320807	0.0329972	0.278338	0.608005	0.0360526
																					0.0425532	0.0638298	0.12766	0.212766	0.531915	0.0212766
																					0.0146804	0.0304284	0.0388363	0.287602	0.595356	0.0330976
																					0.0144	0.0317333	0.0362667	0.259467	0.6312	0.0269333
																					0.0140955	0.0313234	0.0352388	0.306969	0.577134	0.0352388
																					0.0207433	0.0293863	0.0414866	0.291271	0.585134	0.0319793
																					0	0	0.0638298	0.404255	0.510638	0.0212766
																					0.0483871	0.112903	0.016129	0.193548	0.596774	0.0322581
																					0.0215912	0.0419994	0.0384502	0.293996	0.573795	0.0301686
																					0.0139771	0.0237188	0.0317662	0.285896	0.615841	0.0288014
																					0.0147555	0.0400506	0.0425801	0.259275	0.61973	0.0236088
																					0.0180334	0.0352896	0.0428294	0.286125	0.586397	0.0313253
																					0	0.153846	0.128205	0.307692	0.410256	0
																					0.0408163	0.102041	0.0408163	0.0816327	0.714286	0.0204082
																					0.025641	0.025641	0.025641	0.25641	0.641026	0.025641
																					0.08	0.04	0.04	0.16	0.68	0
																					0.0170996	0.0396104	0.0385281	0.262338	0.615801	0.0266234
																					0.0277778	0.0479798	0.040404	0.260101	0.598485	0.0252525
																					0.00790514	0.0395257	0.0632411	0.233202	0.628459	0.027668
																					0.0115207	0.0345622	0.0529954	0.278802	0.571429	0.0506912
																					0.0190948	0.266266	0.0537482	0.155587	0.476308	0.0289958
																					0.05	0.075	0.075	0.275	0.45	0.075
																					0.025641	0.0769231	0	0.179487	0.692308	0.025641
																					0.0139373	0.0313589	0.0418118	0.267131	0.619048	0.0267131
																					0.0197044	0.044335	0.0295567	0.295567	0.596059	0.0147783
																					0.00712589	0.023753	0.0427553	0.286223	0.610451	0.0296912
																					0.0273973	0.060274	0.0520548	0.189041	0.638356	0.0328767
																					0.0232558	0.0581395	0.0581395	0.27907	0.581395	0
																					0.0223214	0.0418792	0.0357143	0.276998	0.597151	0.0259354
																					0	0.0285714	0.0857143	0.257143	0.6	0.0285714
																					0.0195507	0.0440932	0.0436772	0.220466	0.645591	0.0266223
																					0.0377359	0.0566038	0.0377359	0.320755	0.528302	0.0188679
																					0.0241287	0.0321716	0.0375335	0.297587	0.55496	0.0536193
																					0.0307692	0.0923077	0	0.184615	0.646154	0.0461539
																					0	0.025	0.025	0.2	0.725	0.025
																					0.0126582	0.0548523	0.0548523	0.248945	0.590717	0.0379747
																					0.0156955	0.0566019	0.037473	0.268099	0.587601	0.0345301
																					0.0171149	0.0244499	0.0440098	0.273839	0.594132	0.0464548
																					0.027027	0.0135135	0	0.216216	0.716216	0.027027
																					0.00995025	0.0223881	0.0597015	0.253731	0.616915	0.0373134
																					0.0235043	0.0320513	0.0363248	0.254273	0.626068	0.0277778
																					0.0115718	0.0298939	0.0433944	0.289296	0.582449	0.0433944
																					0	0.0789474	0.0789474	0.210526	0.631579	0
																					0	0.025641	0.0769231	0.179487	0.692308	0.025641
																					0.00761773	0.0304709	0.0373961	0.290859	0.598338	0.0353186
																					0.0144633	0.0329866	0.0388226	0.281908	0.602639	0.0291804
																					0.0294118	0.176471	0.117647	0.235294	0.382353	0.0588235
																					0.0163557	0.0410571	0.0397141	0.263346	0.607679	0.0318481
																					0	0.030303	0.030303	0.272727	0.666667	0
																					0.054054	0.108108	0.108108	0.135135	0.594595	0
																					0.025641	0.025641	0.025641	0.282051	0.615385	0.025641
																					0.0252525	0.0151515	0.0656566	0.257576	0.60101	0.0353535
																					0.0363636	0.0909091	0.0363636	0.163636	0.618182	0.0545455
																					0.0645161	0.0967742	0.0645161	0.0645161	0.645161	0.0645161
																					0	0.115385	0.0576923	0.25	0.519231	0.0576923
																					0.0185185	0.0555556	0.0185185	0.277778	0.555556	0.0740741
																					0.0327635	0.0413105	0.025641	0.252137	0.631054	0.017094
																					0.0185185	0.0740741	0.037037	0.12963	0.703704	0.037037
																					0.0166667	0.025	0.0555556	0.269444	0.608333	0.025
																					0.0555556	0	0.0833333	0.166667	0.666667	0.0277778
																					0.027027	0.054054	0.054054	0.216216	0.621622	0.027027
																					0.09375	0.03125	0.03125	0.0625	0.71875	0.0625
																					0.0191388	0.0380781	0.0392743	0.284091	0.584928	0.0344896
																					0.0121951	0.0121951	0.0365854	0.292683	0.609756	0.0365854
																					0.056338	0.084507	0.0140845	0.28169	0.521127	0.0422535
																					0.0348837	0.0348837	0.0290698	0.319767	0.552326	0.0290698
																					0.0449217	0.211224	0.102037	0.0989885	0.518844	0.023985
																					0.0162847	0.0373945	0.0482509	0.297949	0.575392	0.0247286
																					0.0147059	0	0.0147059	0.382353	0.558824	0.0294118
																					0.0120724	0.0261569	0.0402414	0.315895	0.571429	0.0342052
																					0.0232558	0.0542636	0.0310078	0.224806	0.627907	0.0387597
																					0	0.135135	0.054054	0.135135	0.675676	0
																					0.0218579	0.0273224	0.0478142	0.254098	0.631148	0.0177596
																					0.0122822	0.0282776	0.0402742	0.271065	0.612682	0.0354184
																					0.0151197	0.0420692	0.0401092	0.251295	0.622288	0.0291194
																					0.0163471	0.0292361	0.0348947	0.276643	0.606413	0.0364665
																					0.0588235	0.0294118	0.0588235	0.117647	0.705882	0.0294118
																					0.0153666	0.0401047	0.0405871	0.279217	0.59661	0.0281147
																					0.0233546	0.044586	0.0424629	0.261147	0.605096	0.0233546
																					0.00819672	0.0765027	0.0327869	0.26776	0.598361	0.0163934
																					0.0158479	0.0237718	0.0332805	0.310618	0.583201	0.0332805
																					0.0198123	0.0281543	0.0344108	0.293014	0.596455	0.0281543
																					0.0103627	0.0272021	0.0375648	0.220207	0.651554	0.0531088
																					0.016129	0.0483871	0.0645161	0.16129	0.677419	0.0322581
																					0.0137967	0.031546	0.0351257	0.257663	0.630248	0.0316205
																					0.0481928	0.0722892	0.060241	0.240964	0.542169	0.0361446
																					0.0364078	0.0849515	0.121359	0.196602	0.5	0.0606796
																					0.059516	0.0320471	0.0457816	0.24395	0.590909	0.0277959
																					0.025	0	0.025	0.275	0.675	0
																					0.0107527	0.11828	0.0322581	0.182796	0.645161	0.0107527
																					0.03125	0.0625	0.0625	0.203125	0.625	0.015625
																					0.0454546	0.257576	0.0681818	0.159091	0.454545	0.0151515
																					0.0652174	0.0217391	0.0652174	0.23913	0.521739	0.0869565
																					0.0722892	0.060241	0.0843374	0.144578	0.60241	0.0361446
																					0.0145985	0.0474453	0.0255474	0.288321	0.591241	0.0328467
																					0.0138889	0.029321	0.0478395	0.270062	0.601852	0.037037
																					0.063197	0.0359356	0.0520446	0.334572	0.495663	0.0185874
																					0.0151554	0.0362694	0.0365285	0.27215	0.610881	0.0290155
																					0.0943396	0.0754717	0.0188679	0.264151	0.490566	0.0566038
																					0.0212766	0.035461	0.0496454	0.278369	0.58156	0.0336879
																					0	0.0465116	0	0.27907	0.627907	0.0465116
																					0.0325203	0.0406504	0.0162602	0.195122	0.682927	0.0325203
																					0.0146004	0.0412397	0.0389344	0.255635	0.622439	0.0271516
																					0.0161593	0.042841	0.0455969	0.274583	0.591757	0.0290618
																					0.0408163	0.0204082	0.0612245	0.183673	0.693878	0
																					0.0139211	0.0328693	0.0406033	0.278809	0.597061	0.0367363
																					0.0267559	0.0401338	0.0401338	0.220736	0.655518	0.0167224
																					0	0.0681818	0.0227273	0.25	0.613636	0.0454546
																					0.0454546	0.0454546	0.0909091	0.181818	0.545455	0.0909091
																					0.0833333	0.0666667	0.1	0.333333	0.35	0.0666667
																					0.0512821	0	0.0769231	0.25641	0.589744	0.025641
																					0.0276243	0.0662983	0.0773481	0.209945	0.552486	0.0662983
																					0.00740741	0.0444444	0.037037	0.340741	0.540741	0.0296296
																					0.0290828	0.0290828	0.0469799	0.272931	0.577181	0.0447427
																					0.0134639	0.0538556	0.0611995	0.22399	0.611995	0.0354957
																					0.0180587	0.0383747	0.0428894	0.288939	0.578631	0.0331076
																					0.0148515	0.0544555	0.029703	0.326733	0.554455	0.019802
																					0.0271739	0.0434783	0.0815217	0.277174	0.548913	0.0217391
																					0.0131579	0.0296053	0.0263158	0.319079	0.578947	0.0328947
																					0.0178824	0.0305882	0.0437647	0.284235	0.584941	0.0385882
																					0.0170664	0.0412823	0.0553505	0.244926	0.618312	0.0230627
																					0.0208883	0.0364996	0.0382586	0.290677	0.582454	0.0312225
																					0.0352941	0.0411765	0.0352941	0.335294	0.541176	0.0117647
																					0.0188383	0.0455259	0.0345369	0.293564	0.583987	0.0235479
																					0.0169224	0.0380926	0.0389148	0.272677	0.605303	0.0280899
																					0.0261941	0.0408321	0.0469954	0.260401	0.590909	0.0346687
																					0.0144566	0.0398804	0.0373878	0.246261	0.63659	0.0254237
																					0.013986	0.0437063	0.0559441	0.263986	0.606643	0.0157343
																					0	0.0142857	0.0428571	0.314286	0.585714	0.0428571
																					0.0151934	0.0331492	0.0345304	0.353591	0.53453	0.0290055
																					0.015842	0.0305829	0.0365772	0.259343	0.626154	0.0315004
																					0.00515464	0.0206186	0.0360825	0.221649	0.690722	0.0257732
																					0.0197432	0.0565649	0.0472384	0.257631	0.587573	0.03125
																					0	0.0476191	0.0634921	0.174603	0.698413	0.015873
																					0.015396	0.0401184	0.0380459	0.271503	0.6	0.0349371
																					0.0136071	0.0355693	0.036763	0.265935	0.608976	0.0391502
																					0.0306811	0.129065	0.0654531	0.0740438	0.676826	0.0239313
																					0.0125	0.025	0.0625	0.275	0.5875	0.0375
																					0.0104384	0.0438413	0.0417537	0.235908	0.628392	0.039666
																					0.0163043	0.0434783	0.0326087	0.26087	0.608696	0.0380435
																					0.0173508	0.0397799	0.0431655	0.233601	0.634363	0.0317393
																					0.0110497	0.0497238	0.0441989	0.220994	0.657459	0.0165746
																					0.016129	0.0483871	0.0483871	0.370968	0.516129	0
																					0.0165289	0.0578512	0.0578512	0.297521	0.545455	0.0247934
																					0	0.0487805	0.0243902	0.195122	0.707317	0.0243902
																					0.0183394	0.0536074	0.0556227	0.227126	0.618098	0.0272068
																					0.0158424	0.0371952	0.0382973	0.278137	0.599807	0.0307205
																					0.0209581	0.0359281	0.0269461	0.241018	0.634731	0.0404192
																					0.03125	0	0.109375	0.265625	0.5625	0.03125
																					0.016	0.012	0.04	0.296	0.58	0.056
																					0.0363636	0	0.0545455	0.290909	0.618182	0
																					0	0.0526316	0.0526316	0.184211	0.684211	0.0263158
																					0.0153817	0.033202	0.0382667	0.304539	0.58188	0.0267304
																					0.0152217	0.0350761	0.0430179	0.259431	0.618134	0.0291198
																					0.025983	0.0600138	0.0434583	0.253622	0.585192	0.0317314
																					0.0166472	0.0435164	0.0455607	0.259638	0.6066	0.0280374
																					0.0216365	0.0416994	0.0310779	0.255311	0.612116	0.0381589
																					0.0255698	0.0528071	0.0422457	0.266815	0.587549	0.0250139
																					0.0167243	0.05594	0.0547866	0.27105	0.576125	0.0253749
																					0.0967742	0.0645161	0.0967742	0.129032	0.548387	0.0645161
																					0.0179867	0.0536699	0.0469974	0.268639	0.584856	0.0278503
																					0.0180556	0.0597222	0.0319444	0.218056	0.633333	0.0388889
																					0	0.0909091	0.012987	0.285714	0.584416	0.025974
																					0.0174534	0.0396668	0.0428401	0.289568	0.574375	0.0360968
																					0.0156454	0.0469361	0.0286832	0.265971	0.608866	0.0338983
																					0.018018	0.0405405	0.0495495	0.292793	0.558559	0.0405405
																					0.0166486	0.0463265	0.0398118	0.244662	0.627217	0.0253348
																					0.0152505	0.0348584	0.043573	0.233115	0.647059	0.0261438
																					0.0216895	0.033105	0.0422374	0.335616	0.542237	0.0251142
																					0.0674157	0.0898876	0.0561798	0.258427	0.505618	0.0224719
																					0.0180407	0.0441578	0.0445773	0.250787	0.612125	0.0303126
																					0	0.0888889	0.111111	0.311111	0.466667	0.0222222
																					0.0819672	0.0409836	0.00819672	0.254098	0.557377	0.057377
																					0.0121951	0.022173	0.04102	0.319845	0.573171	0.0315964
																					0.0280374	0.046729	0.0654206	0.196262	0.654206	0.00934579
																					0.0241936	0.0645161	0.0322581	0.258065	0.604839	0.016129
																					0.0230497	0.0319149	0.037234	0.253546	0.636525	0.0177305
																					0.0172414	0.0929119	0.10728	0.124521	0.64272	0.0153257
																					0.09375	0.09375	0	0.125	0.59375	0.09375
																					0.0137272	0.0339502	0.0424072	0.266699	0.614781	0.0284349
																					0.0131579	0.0592105	0.0526316	0.296053	0.513158	0.0657895
																					0.0114504	0.0343511	0.0381679	0.259542	0.648855	0.00763359
																					0.0128205	0.0448718	0.042735	0.241453	0.634615	0.0235043
																					0.0160047	0.047695	0.0460467	0.244643	0.61743	0.028181
																					0.0172697	0.0320724	0.046875	0.301809	0.544408	0.0575658
																					0	0.0474308	0.0316205	0.26087	0.612648	0.0474308
																					0.0198068	0.0289855	0.0323671	0.307246	0.571014	0.0405797
																					0.0176871	0.0380952	0.0367347	0.314286	0.561905	0.0312925
																					0.0104439	0.035248	0.0456919	0.204961	0.68799	0.0156658
																					0.0149254	0	0.0149254	0.328358	0.597015	0.0447761
																					0	0.027027	0.0810811	0.243243	0.648649	0
																					0	0.025	0.05	0.225	0.7	0
																					0.0152439	0.0304878	0.0304878	0.256098	0.640244	0.027439
																					0.0333333	0.0166667	0.0333333	0.366667	0.533333	0.0166667
																					0.0147059	0.0735294	0.117647	0.235294	0.544118	0.0147059
																					0.0159286	0.0491861	0.0409009	0.233036	0.633934	0.0270144
																					0.0147059	0.0165441	0.0386029	0.237132	0.672794	0.0202206
																					0.0180955	0.0505005	0.0476129	0.258085	0.595868	0.0298383
																					0.0138889	0.0505812	0.0429964	0.2434	0.622587	0.0265465
																					0.0288462	0.105769	0.0384615	0.201923	0.605769	0.0192308
																					0.0150713	0.0420808	0.0405143	0.244112	0.625324	0.0328976
																					0	0.0405405	0.108108	0.378378	0.472973	0
																					0.0172144	0.0422535	0.0406886	0.280125	0.597809	0.0219092
																					0.0194473	0.0399181	0.037871	0.287615	0.549642	0.0655066
																					0.0210526	0.0526316	0.0421053	0.263158	0.6	0.0210526
																					0.0210136	0.0432633	0.0506798	0.285538	0.566131	0.0333745
																					0.0174419	0.0334302	0.0465116	0.343023	0.53343	0.0261628
																					0.019018	0.0290456	0.0335408	0.248963	0.640387	0.0290456
																					0.0170974	0.0383217	0.0416626	0.275327	0.596836	0.0307556
																					0.0142857	0.0285714	0.0371429	0.294286	0.6	0.0257143
																					0.0102041	0.0306122	0.0561224	0.285714	0.581633	0.0357143
																					0.011889	0.0330251	0.0369881	0.224571	0.663144	0.0303831
																					0.0186246	0.0659026	0.0415473	0.335244	0.502865	0.0358166
																					0.0183983	0.045184	0.0376082	0.295996	0.575758	0.0270563
																					0.0305164	0.0657277	0.0633803	0.232394	0.584507	0.0234742
																					0.0139575	0.0316205	0.0361907	0.311882	0.569046	0.0373024
																					0.0434783	0.108696	0.0217391	0.217391	0.521739	0.0869565
																					0.0416667	0.0833333	0	0.25	0.604167	0.0208333
																					0.0190531	0.0427252	0.0470554	0.247691	0.618072	0.0254042
																					0.0245821	0.0530974	0.0412979	0.233038	0.618486	0.0294985
																					0.0347684	0.0590976	0.050729	0.245535	0.580795	0.0290743
																					0.0162162	0.0378378	0.0810811	0.264865	0.578378	0.0216216
																					0.0142777	0.0386338	0.0349944	0.281075	0.598544	0.0324748
																					0	0.0576923	0.0192308	0.326923	0.596154	0
																					0.0394737	0.0789474	0.0394737	0.223684	0.605263	0.0131579
																					0.01	0.09	0.02	0.15	0.64	0.09
																					0.0545455	0.0181818	0.0727273	0.181818	0.654545	0.0181818
																					0.0184211	0.0455466	0.0483806	0.250202	0.602632	0.0348178
																					0.014218	0.0350711	0.042654	0.296682	0.587678	0.0236967
																					0.0263158	0.0789474	0.0263158	0.157895	0.710526	0
																					0	0.04	0.06	0.25	0.62	0.03
																					0.0186325	0.0650904	0.066426	0.164251	0.663935	0.0216647
																					0.242424	0.0606061	0.0606061	0.181818	0.454545	0
																					0.0333333	0.0166667	0.0333333	0.4	0.416667	0.1
																					0.0177778	0.037037	0.0325926	0.306667	0.57037	0.0355556
																					0.0329571	0.167834	0.0992669	0.104923	0.570395	0.0246247
																					0.0168806	0.0439599	0.041674	0.259539	0.608493	0.0294531
																					0.0220588	0.0808824	0.0588235	0.161765	0.654412	0.0220588
																					0.0108127	0.0491803	0.0380188	0.259505	0.609348	0.0331357
																					0.0146414	0.0348783	0.0383288	0.265504	0.616339	0.0303087
																					0.0145546	0.0436637	0.0368883	0.25069	0.620828	0.0333752
																					0.0139256	0.0363678	0.0386696	0.260674	0.62113	0.0292324
																					0.016261	0.0409403	0.0425684	0.265675	0.606143	0.028412
																					0	0.038835	0.0485437	0.271845	0.621359	0.0194175
																					0.0154671	0.0393375	0.0411643	0.301181	0.56741	0.0354403
																					0.0238095	0.0714286	0.0476191	0.190476	0.666667	0
																					0.0165128	0.0427603	0.0475195	0.250865	0.610759	0.0315835
																					0.0186047	0.0511628	0.0341085	0.305426	0.55969	0.0310078
																					0.0223921	0.0458766	0.0344074	0.302567	0.564173	0.0305844
																					0.015528	0.0403727	0.0496894	0.282609	0.549689	0.0621118
																					0.0120706	0.0241411	0.0222841	0.286908	0.612813	0.0417827
																					0.0144231	0.0408654	0.0240385	0.242788	0.641827	0.0360577
																					0	0.0135135	0.0945946	0.243243	0.608108	0.0405405
																					0.0188531	0.0404556	0.0384917	0.280047	0.591909	0.0302435
																					0.0168919	0.0422297	0.0304054	0.329392	0.548986	0.0320946
																					0.0106383	0.0531915	0.0531915	0.191489	0.680851	0.0106383
																					0.0183541	0.0307875	0.0461812	0.304322	0.560095	0.0402605
																					0.0200445	0.0467706	0.0534521	0.260579	0.55902	0.0601336
																					0.0185629	0.0605983	0.0504752	0.195764	0.648041	0.0265585
																					0.0201342	0.0201342	0.0201342	0.255034	0.654362	0.0302013
																					0	0	0.0285714	0.2	0.714286	0.0571429
																					0.0196078	0.0318628	0.0269608	0.29902	0.60049	0.0220588
																					0.0185669	0.0532067	0.0438242	0.21726	0.642122	0.0250198
																					0.0169491	0.118644	0.0508475	0.237288	0.576271	0
																					0.0227273	0	0.0227273	0.295455	0.636364	0.0227273
																					0.0333333	0.0833333	0.0666667	0.2	0.616667	0
																					0.0198373	0.0452291	0.039873	0.261654	0.604444	0.0289625
																					0.0159151	0.0431982	0.0473664	0.293293	0.568397	0.0318302
																					0.0193535	0.0317068	0.0321186	0.294626	0.586164	0.0360305
																					0.016129	0.0469846	0.0420757	0.258345	0.603506	0.0329593
																					0.0212766	0.0425532	0.0638298	0.297872	0.542553	0.0319149
																					0.0243902	0.0780488	0.0195122	0.204878	0.643902	0.0292683
																					0.0219877	0.0272647	0.0299032	0.292876	0.591909	0.0360598
																					0.0175029	0.0711785	0.0408401	0.256709	0.570595	0.0431739
																					0.0152941	0.0364706	0.0247059	0.258824	0.638824	0.0258823
																					0.026253	0.026253	0.0381862	0.281623	0.599045	0.0286396
																					0	0.0430108	0.0322581	0.172043	0.709677	0.0430108
																					0.0121212	0.0363636	0.030303	0.321212	0.557576	0.0424242
																					0	0.0236686	0.0532544	0.230769	0.662722	0.0295858
																					0.0208333	0.0416667	0.0416667	0.262821	0.608974	0.0240385
																					0.0701754	0	0.0526316	0.333333	0.508772	0.0350877
																					0.0857143	0.0285714	0.0285714	0.142857	0.685714	0.0285714
																					0.0168556	0.0385691	0.0422494	0.251399	0.621301	0.0296261
																					0.0272646	0.121926	0.0609632	0.207288	0.552236	0.0303223
																					0.0253165	0.0379747	0.0506329	0.189873	0.670886	0.0253165
																					0.0210225	0.043956	0.0492117	0.255136	0.600096	0.0305781
																					0.0188679	0.0303983	0.033543	0.289308	0.60587	0.0220126
																					0.0106721	0.025959	0.0323046	0.298241	0.60225	0.030574
																					0.017301	0.0692042	0.0415225	0.16609	0.692042	0.0138408
																					0	0.0697674	0.0465116	0.27907	0.55814	0.0465116
																					0.0152263	0.0366717	0.0334549	0.252627	0.63071	0.0313103
																					0.028169	0.028169	0.0422535	0.253521	0.619718	0.028169
																					0.0120504	0.033813	0.0354317	0.261151	0.626619	0.0309353
																					0.0126618	0.0275746	0.0340461	0.279685	0.606359	0.0396736
																					0.0555556	0.0555556	0.0833333	0.333333	0.444444	0.0277778
																					0.00711744	0.024911	0.0391459	0.266904	0.637011	0.024911
																					0.00943396	0.00943396	0.0440252	0.298742	0.591195	0.0471698
																					0.0833333	0.138889	0.111111	0.222222	0.361111	0.0833333
																					0.0130024	0.035461	0.03487	0.245272	0.645981	0.0254137
																					0	0	0.05	0.3	0.566667	0.0833333
																					0.0434783	0.0869565	0	0.130435	0.717391	0.0217391
																					0.0150883	0.0503847	0.0427186	0.219227	0.646386	0.0261946
																					0	0.0588235	0.0588235	0.0882353	0.735294	0.0588235
																					0.0217391	0.0326087	0.0326087	0.255435	0.63587	0.0217391
																					0.0151521	0.0497558	0.0485453	0.23634	0.622198	0.0280085
[truncated: 15,798 more rows]

## Sheet: Fig S2B
Fig S2B: Small RNA peaks of multiple sizes are impacted by loss of NRPD1.
	21nt	22nt	23nt	24nt
Pol IV independent	146	2	250	158
PolIV dependent	353	37	0	17636

## Sheet: Figure 1A
Fig 1A: Loss of maternal or paternal NRPD1 does not substantially alter the endosperm small RNA pool. Fraction of aligned small RNA reads in each size class in the indicated genotypes.
	Ler x Col F1 rep1				Ler x Col F1 rep2				Ler x Col F1 rep3				Ler x Col nprd1 F1 rep2			Ler x Col nprd1 F1 rep3			Ler nrpd1 x Col F1 rep1			Ler nrpd1 x Col F1 rep2			Ler nrpd1 x Col F1 rep3			Ler nrpd1 x Col nrpd1 F1 rep1			Ler nrpd1 x Col nrpd1 F1 rep2			Ler nrpd1 x Col nrpd1 F1 rep3
Size	Read number	Fraction			Read number	Fraction			Read number	Fraction			Read number	Fraction		Read number	Fraction		Read number	Fraction		Read number	Fraction		Read number	Fraction		Read number	Fraction		Read number	Fraction		Read number	Fraction
16	738430	0.0281848		16	403132	0.0141443		16	435367	0.0243336		16	780181	0.0223974	16	1210241	0.071767	16	767083	0.0381508	16	644014	0.0352296	16	753302	0.0478261	16	568429	0.0733205	16	812749	0.114849	16	1025945	0.155109
17	545354	0.0208154		17	247713	0.00869124		17	354749	0.0198277		17	544442	0.0156298	17	489330	0.0290172	17	328827	0.0163542	17	267504	0.0146333	17	341791	0.0216999	17	339548	0.0437976	17	402478	0.0568741	17	484310	0.0732212
18	542254	0.020697		18	286152	0.0100399		18	393223	0.0219781		18	542198	0.0155654	18	379937	0.0225302	18	289446	0.0143956	18	244003	0.0133477	18	291518	0.0185081	18	301158	0.0388458	18	328931	0.0464812	18	403765	0.0610439
19	633515	0.0241803		19	437995	0.0153675		19	469186	0.0262238		19	684766	0.0196583	19	470325	0.0278902	19	388520	0.019323	19	344587	0.01885	19	353345	0.0224334	19	352468	0.0454641	19	399257	0.0564189	19	441650	0.0667716
20	841412	0.0321155		20	628354	0.0220464		20	656701	0.0367045		20	1108866	0.0318333	20	652981	0.0387216	20	609134	0.0302952	20	557506	0.0304974	20	569412	0.0361512	20	548260	0.070719	20	543019	0.0767339	20	532481	0.0805041
21	2214646	0.0845298		21	1806260	0.0633743		21	1508806	0.0843305		21	3931097	0.112854	21	2254156	0.133671	21	1997694	0.0993552	21	1847303	0.101053	21	1708458	0.108468	21	1542767	0.198998	21	1687006	0.238391	21	1512827	0.228719
22	1480504	0.0565087		22	1433243	0.0502867		22	1034971	0.0578468		22	2287039	0.0656563	22	1190707	0.0706087	22	1319192	0.0656099	22	1177606	0.0644188	22	978528	0.0621254	22	638103	0.0823076	22	579617	0.0819056	22	489089	0.0739438
23	4471158	0.170658		23	6031639	0.211626		23	2756294	0.154055		23	3895983	0.111846	23	2265665	0.134353	23	4394972	0.218584	23	3686185	0.201646	23	2732016	0.173452	23	429303	0.0553749	23	320889	0.0453448	23	273883	0.0414075
24	12517309	0.477767		24	15100187	0.529804		24	7747582	0.433029		24	17147874	0.492281	24	7291314	0.432373	24	9240945	0.459598	24	8761025	0.479256	24	7185636	0.456206	24	1086200	0.140107	24	920474	0.130072	24	621853	0.0940159
25	797266	0.0304305		25	857423	0.0300835		25	784927	0.0438713		25	1229322	0.0352914	25	310967	0.0184403	25	378741	0.0188367	25	359593	0.0196709	25	363135	0.023055	25	409205	0.0527825	25	252628	0.0356988	25	197978	0.0299316
26	457027	0.0174441		26	348694	0.0122343		26	506150	0.0282898		26	712356	0.0204503	26	110670	0.00656271	26	125268	0.0062302	26	117522	0.00642883	26	142689	0.00905913	26	418700	0.0540073	26	236153	0.0333707	26	171184	0.0258807
27	383119	0.0146231		27	303338	0.0106429		27	463258	0.0258925		27	672417	0.0193037	27	80311	0.00476243	27	90458	0.00449892	27	87655	0.00479501	27	116353	0.0073871	27	380312	0.0490557	27	200702	0.0283612	27	150229	0.0227126
28	280038	0.0106886		28	271977	0.00954257		28	395952	0.0221306		28	623040	0.0178862	28	69850	0.00414209	28	76837	0.00382148	28	77719	0.00425148	28	97802	0.00620932	28	342947	0.044236	28	179399	0.0253508	28	138940	0.0210059
29	297555	0.0113572		29	345341	0.0121166		29	384420	0.0214861		29	673913	0.0193467	29	87010	0.00515968	29	99475	0.00494738	29	108244	0.00592129	29	116857	0.0074191	29	395259	0.0509837	29	213346	0.0301479	29	170203	0.0257324
Total	26199587			Total	28501448			Total	17891586			Total	34833494		Total	16863464		Total	20106592		Total	18280466		Total	15750842		Total	7752659		Total	7076648		Total	6614337

## Sheet: Figure 1B
Fig 1B: Examination of 21-24 nt sRNAs over genes or TEs shows that inheriting a mutant maternal nrpd1 allele has a larger impact than inheriting a mutant paternal nrpd1 allele. Percent of loci showing at least a two-fold reduction in sRNA abudance and padj <0.05 according to DESeq2 are indicated in red (mat nrpd1+/-) or blue (pat nrpd1+/-). Genes and TEs included in this tally have a normalized w…
				Genes					Transposons
mat nrpd1+/-				21nt sRNA	22nt sRNA	23nt sRNA	24nt sRNA		21nt sRNA	22nt sRNA	23nt sRNA	24nt sRNA
			Total with >5 reads	4911	3383	6953	15679		9935	10177	16519	19071
			Differentially expressed	388	276	271	327		277	233	313	545
			% differentially expressed	7.90063	8.15844	3.8976	2.08559		2.78812	2.32303	1.89479	2.85774
pat nrpd1+/-
			Total with >5 reads	5526	3457	6758	17292		10030	9790	16182	19317
			Differentially expressed	74	17	26	60		30	10	129	261
			% differentially expressed	1.33912	0.491756	0.384729	0.346981		0.299103	0.102145	0.797182	1.35114

## Sheet: Figure 1D-F
Fig 1D-F: Comparisons of genic 24 nt sRNAs upon loss of maternal, paternal, or both copies of NRPD1. Fold change as calculated by DESeq2. Only significant changes (padj<0.05) are plotted.
Gene		nrpd1-/-				pat nrpd1+/-				mat nrpd1+/-
Feature.ID		log2(nrpd1-/-/WT)	padj	mean_WT		log2(pat nrpd1+/-/WT)	padj	mean_WT		log2(mat nrpd1+/-/WT)	padj	mean_WT
AT1G01010		-2.09321	0.14373	4.70333		-0.361891	NA	9.96667		-0.139184	NA	8.69
AT1G01020		-1.37547	0.279326	6.37667		-0.416777	NA	13.7633		0.151749	0.918111	12.0067
AT1G01030		-0.960726	0.115266	30.4067		-0.898961	0.166994	65.47		-0.58547	0.25204	57.1167
AT1G01040		-0.204054	0.850985	7.47		0.332436	0.999472	16.0067		-0.12797	0.92746	13.9633
AT1G01050		1.67885	0.149093	1.31333		0.0291487	NA	2.82333		0.279974	NA	2.46667
AT1G01060		-0.195518	0.873015	5.06333		-0.257414	NA	10.7667		-0.391206	NA	9.39
AT1G01070		0.850219	0.178536	11.07		0.387888	0.999472	23.6467		0.180668	0.86746	20.63
AT1G01080		0.765815	0.609767	1.16333		0.217293	NA	2.51		0.509337	NA	2.19333
AT1G01090		1.05359	0.229121	6.51		-0.147651	NA	14.2067		-0.858463	NA	12.4033
AT1G01100		1.29833	NA	0.716667		0.0926994	NA	1.54667		-0.061826	NA	1.35
AT1G01110		-1.61211	0.293466	3.19		-0.189631	NA	6.75		-0.754213	NA	5.89
AT1G01120		-1.52669	0.266147	5.16		0.168558	NA	11.14		-0.144363	NA	9.72
ath_Chr1_7423522_7423543		7.68341	8.77755e-27	0.696667		1.99157	NA	1.48		2.95497	1.5923e-06	1.29667
ath-miR168a_Chr4_10578651_10578672		6.87422	6.4791e-103	29.4367		2.86275	1.39e-16	62.3733		3.77064	1.50849e-40	54.39
AT1G01150		-0.257884	0.840922	4.32333		-0.00240015	NA	9.25333		0.151933	NA	8.07
AT1G01160		-1.26966	NA	1.39333		-0.279785	NA	2.91		-0.455429	NA	2.53667
AT1G01170		0.602912	NA	0.386667		-0.0233508	NA	0.81		0.14254	NA	0.706667
ath-miR472_Chr1_4182265_4182286		6.86542	7.23442e-40	2.25		1.49092	0.00440237	4.88333		2.52301	3.78808e-07	4.26333
AT1G01190		-1.14574	0.478803	2.16		-0.0250059	NA	4.59		-0.52743	NA	4.00333
AT1G01200		-1.85129	NA	2.22667		-0.0338348	NA	4.81667		-0.490561	NA	4.20333
AT1G01210		0.705766	NA	0.81		0.19161	NA	1.70667		0.131698	NA	1.49333
AT1G01220		-2.2152	0.119035	5.24667		-0.285446	NA	11.17		0.0787347	NA	9.74
ath-miR168a_Chr4_10578736_10578757		6.63486	4.24387e-74	63.8033		2.67548	2.88e-16	134.933		3.23764	8.7157e-32	117.647
AT1G01230		1.92525	0.19907	0.666667		0.103582	NA	1.47333		0.100971	NA	1.28667
AT1G01240		-0.527519	0.753416	2.17333		0.544646	NA	4.61		0.0190454	NA	4.02
ath-miR862_Chr2_10718169_10718190		6.11384	8.44888e-58	8.03333		2.39891	4.78e-11	17.2967		2.27262	1.15886e-10	15.09
AT1G01260		0.394831	0.769325	2.59		-0.21197	NA	5.56667		-0.0132017	NA	4.85667
AT5G03775		5.96296	4.72621e-07	0.136667		0.997947	NA	0.293333		1.39701	NA	0.253333
AT1G01280		-0.648609	NA	1.43667		-0.0509724	NA	3.09667		-0.456797	NA	2.70333
AT1G01290		-0.726366	0.658269	2.77667		-0.020841	NA	5.96667		-0.599615	NA	5.20667
AT1G01300		0.953043	0.354442	2.69667		-0.195449	NA	5.71333		-0.145184	NA	4.98333
AT1G01305		-0.309409	NA	0.583333		-0.0106989	NA	1.25333		0.381554	NA	1.09667
ath_Chr1_28634_28655		5.88556	2.83924e-10	0.446667		0.554272	NA	0.963333		1.55619	NA	0.84
AT1G01320		-0.795128	0.439743	7.67		0.401211	0.999472	16.26		0.131942	0.922264	14.1833
AT1G01335		0.338054	NA	0.536667		-0.00784491	NA	1.12333		0.0630966	NA	0.983333
AT1G01340		-1.12432	0.374073	5.24667		0.0835686	NA	11.17		-0.149176	NA	9.74
AT1G01350		0.262741	0.887461	1.78667		0.205873	NA	3.76333		0.00668307	NA	3.28
AT1G01355		0.507951	NA	0.883333		0.228491	NA	1.84667		-0.176934	NA	1.61333
AT1G01360		-0.127935	0.937622	2.37333		-0.21694	NA	5.13333		-0.00931242	NA	4.47667
AT1G01370		-0.432485	0.817561	2.06333		-0.0334825	NA	4.48		-0.249217	NA	3.91333
AT1G01380		-1.31341	NA	1.44		-0.236981	NA	3.03667		-0.330501	NA	2.65
AT1G01390		-2.35276	0.110806	3.24667		-0.186982	NA	6.96		0.0150027	NA	6.07333
AT1G01400		-1.83892	NA	2.20333		0.0218962	NA	4.75333		-0.0229911	NA	4.15
AT1G01410		-0.506791	0.772339	2.13667		0.155845	NA	4.52333		0.0436615	NA	3.94333
AT1G01420		-1.13162	NA	2.16667		-0.0187331	NA	4.66333		0.209515	NA	4.07
AT1G01430		1.06585	0.503859	0.836667		0.239489	NA	1.71667		0.215035	NA	1.49667
AT1G01440		-0.635275	0.641364	3.61333		0.250083	NA	7.78667		0.0914543	NA	6.79
AT1G01448		-1.61496	0.289833	3.29		0.0615953	NA	7.12667		0.0867037	NA	6.21667
AT1G01450		0.403799	NA	0.136667		-0.0181982	NA	0.293333		0.0490183	NA	0.253333
AT1G01453		-1.02538	NA	2.08333		0.0804469	NA	4.58		-0.151727	NA	4
AT1G01460		-1.44846	NA	1.92		0.0533175	NA	3.95667		0.574209	NA	3.44667
ath-miR170_Chr5_26411634_26411655		5.84653	8.48391e-07	0.196667		0.28893	NA	0.443333		0.720081	NA	0.39
AT1G01480		-1.46491	0.343069	2.81		0.116238	NA	5.94		-0.368753	NA	5.18333
ath-miR8170_Chr2_14100078_14100099		5.82725	1.13089e-09	0.47		0.0680493	NA	1.02667		0.254171	NA	0.9
AT1G01500		0.582101	NA	0.423333		0.0330378	NA	0.896667		0.289758	NA	0.786667
AT1G01510		0.189641	0.909935	1.83		-0.046375	NA	3.98333		-0.942656	NA	3.48
AT1G01520		-1.72075	NA	1.97667		-0.0919623	NA	4.16667		0.10243	NA	3.63
AT2G36520		5.78869	9.72252e-16	1.59667		1.02901	NA	3.48667		1.71215	NA	3.04667
AT1G01540		-0.0978196	0.951575	2.95333		0.0179246	NA	6.27667		0.146956	NA	5.47333
AT1G01550		2.27242	0.0599633	0.723333		0.201844	NA	1.49		0.0490195	NA	1.3
AT1G01560		-0.575466	NA	1.30333		0.236896	NA	2.74333		-0.15327	NA	2.39667
ath-miR166a_Chr2_19176127_19176148		5.70384	1.31447e-21	1.32667		1.20855	NA	2.81		2.55747	2.99931e-06	2.45333
AT1G01580		-2.06093	0.147892	4.58667		0.247465	NA	9.79333		0.301236	NA	8.54667
AT1G01590		-1.92802	0.140831	6.83333		-0.0645854	NA	14.7333		-0.176417	0.901705	12.8567
AT1G01600		0.0671034	NA	1.36		0.0549905	NA	2.95333		0.255456	NA	2.58333
AT1G01610		0.262478	0.864928	2.52333		-0.0100495	NA	5.46667		0.386391	NA	4.77333
ath-miR861_Chr3_17838153_17838174		5.69563	1.36735e-07	0.25		0.495829	NA	0.52		1.16792	NA	0.45
AT1G01630		-0.064033	NA	0.45		0.418782	NA	0.906667		0.802437	NA	0.79
AT1G01640		-1.92242	NA	2.40333		0.00139993	NA	5.00667		-0.374415	NA	4.36333
AT1G01650		-1.91247	0.141978	6.80333		0.2339	0.999472	14.4367		0.139532	0.91817	12.5867
AT1G01660		-2.65892	0.0647884	4.24667		-0.581128	NA	9.15		-0.158656	NA	7.98
AT1G01670		-1.17476	0.417502	3.99333		-0.302767	NA	8.68667		-0.28822	NA	7.58
AT1G01680		-1.50223	NA	1.71333		0.108356	NA	3.62		-0.730733	NA	3.16
AT1G01690		-2.06451	NA	2.63667		0.00254116	NA	5.69333		0.386296	NA	4.97
AT1G01695		-1.46328	NA	1.64333		-0.0134616	NA	3.56		-0.0756947	NA	3.10667
AT1G01700		-1.9215	NA	2.4		-0.00155789	NA	5.16		0.0249577	NA	4.50667
AT1G01710		-1.2913	0.414853	2.51		0.0918495	NA	5.42333		-0.416506	NA	4.73333
AT1G01715		0.0466838	NA	0.363333		-0.0179558	NA	0.746667		0.32032	NA	0.65
AT1G01720		2.16311	0.0658163	0.98		0.0638767	NA	2.09		-0.0767085	NA	1.82
ath-miR4228_Chr1_28889394_28889415		5.68408	8.25581e-31	2.31333		0.34836	NA	4.84667		1.74031	0.00403404	4.22333
AT1G01730		1.18557	NA	0.666667		-0.0794159	NA	1.47333		-0.163245	NA	1.28667
AT1G01740		-0.912669	NA	1.06667		0.00411958	NA	2.30667		0.00239815	NA	2.01333
AT1G01750		-0.064033	NA	0.45		0.0550729	NA	0.906667		0.353257	NA	0.79
AT1G01760		-1.29696	NA	1.41667		0.129881	NA	2.97333		0.202165	NA	2.59667
AT1G01770		-1.46317	0.15902	8.75333		-0.00494192	0.999472	18.7233		-0.0048153	0.997969	16.33
AT1G01780		-0.976626	NA	1.08		0.270638	NA	2.29		0.274137	NA	2.00333
AT1G01790		-1.29419	0.225403	7.74333		-0.192903	NA	16.6267		-0.280941	0.807899	14.5067
AT1G01800		-0.154939	NA	0.953333		0.0754736	NA	2.08		0.185843	NA	1.81667
AT1G01810		0.249562	NA	0.603333		-0.120553	NA	1.32		0.0201315	NA	1.15333
AT1G01820		-1.00126	NA	1.91667		-0.121953	NA	4.01333		0.283122	NA	3.5
AT1G01830		0.0158738	0.992796	1.47333		-0.0111107	NA	3.18		-0.114536	NA	2.78
AT1G01840		0.403799	NA	0.136667		0.108516	NA	0.293333		-0.0282693	NA	0.253333
AT1G01860		-1.19252	NA	1.31333		0.111399	NA	2.82333		-0.381316	NA	2.46667
AT3G44570		5.42706	1.30421e-86	56.8033		2.11469	1.46e-11	120.577		0.863416	0.00362284	105.143
AT1G01880		0.632219	0.719355	1.14667		0.138331	NA	2.39		-0.44751	NA	2.08667
AT1G01890		1.96405	0.0560453	2.05333		-0.0752516	NA	4.43667		-0.267924	NA	3.87333
AT5G46595		5.4098	1.51728e-19	11.94		1.28263	0.0208787	25.21		2.37696	4.40281e-10	21.98
AT1G01910		1.13322	0.338482	2.34333		-0.203151	NA	5.12333		-0.670874	NA	4.47
AT1G01920		0.0354423	0.980117	4.10667		-0.457335	NA	8.74333		-0.169624	NA	7.62667
AT1G01930		0.00642036	0.996923	1.55		-0.0794334	NA	3.32333		0.147008	NA	2.9
AT1G01940		-1.57413	NA	1.75		0.0945112	NA	3.71333		0.131098	NA	3.23667
AT1G01950		-0.920287	0.541665	3.26		-0.0742599	NA	7.11667		0.0930521	NA	6.21333
AT1G01960		0.612297	0.513405	5.44		-0.295244	NA	11.6667		0.212991	0.871665	10.18
AT1G01970		-1.1775	NA	1.28		-0.0189962	NA	2.68333		0.265339	NA	2.34
AT1G01980		-1.6792	NA	2.47		-0.13542	NA	5.22333		-0.306196	NA	4.55333
AT1G01990		-0.00840282	NA	0.84		-0.126812	NA	1.85333		0.0177336	NA	1.61667
AT1G02000		-0.809302	NA	1.62		0.261447	NA	3.36333		-0.0793996	NA	2.93
AT1G02010		-1.47034	0.246924	7.16667		-0.0493292	NA	14.99		-0.533033	NA	13.0667
AT1G02020		0.404164	0.772039	2.53		-0.217087	NA	5.41		-0.671933	NA	4.72
AT1G02030		-1.01784	0.422994	5.06		0.0738582	NA	10.9567		0.159918	NA	9.56333
AT1G02040		-2.20877	0.150642	3.04667		-0.0159099	NA	6.65		-0.401144	NA	5.80333
AT1G02050		-1.34471	0.396369	2.57		0.105591	NA	5.44		-0.669528	NA	4.74667
AT1G02060		-1.01824	NA	1.11667		0.0761219	NA	2.38		-0.0573258	NA	2.07667
AT1G02065		-1.91913	0.136214	6.82		-0.162948	NA	14.5567		0.074956	0.961125	12.6967
AT1G02067		0.157267	NA	0.31		0.067157	NA	0.67		-0.131927	NA	0.586667
AT1G02070		-0.545603	0.762339	2.3		-0.22839	NA	5.01333		-0.780584	NA	4.38
AT1G02080		0.218036	0.777968	11.5533		-0.0666866	0.999472	24.6633		-0.097497	0.937738	21.5133
AT1G02090		-0.0143539	NA	0.77		0.191024	NA	1.62		0.0354019	NA	1.41667
AT1G02100		-1.51958	NA	1.77		-0.0050004	NA	3.83		-0.749594	NA	3.34667
AT1G02110		-1.46342	0.293598	4.74667		-0.177632	NA	10.1867		-0.041997	NA	8.88667
AT1G02120		1.48081	0.153458	2.27333		0.039709	NA	4.85		-0.230875	NA	4.23
AT1G02130		0.292615	0.854153	1.72		0.274542	NA	3.7		-0.214085	NA	3.23
AT1G02136		1.22129	NA	0.196667		-0.0213128	NA	0.443333		-0.0283296	NA	0.39
AT1G02140		0.118726	0.942824	1.95333		0.0398725	NA	4.23333		-0.304182	NA	3.69333
AT1G02145		-1.02107	NA	1.94667		-0.00185566	NA	4.15667		0.141623	NA	3.62667
AT1G02150		-0.0502931	NA	0.81		0.157562	NA	1.70667		-0.112863	NA	1.49333
AT1G02160		1.01605	NA	0.583333		-0.0235038	NA	1.25333		0.15267	NA	1.09667
AT1G02170		0.738657	NA	0.716667		-0.0499652	NA	1.54667		-0.0464514	NA	1.35
AT1G02180		0.0466838	NA	0.363333		-0.0498579	NA	0.746667		-0.205547	NA	0.65
AT1G02190		-1.54048	0.298548	5.09333		0.0256696	NA	10.6433		-0.258323	NA	9.27667
AT1G02205		-0.720667	0.60908	3.68333		0.218793	NA	7.74333		0.598347	NA	6.75333
AT1G02210		-0.716174	NA	0.95		-0.0755589	NA	1.94667		0.240871	NA	1.69667
ath-miR172b_Chr5_1188210_1188231		5.38941	6.01271e-12	0.8		-0.11482	NA	1.76667		1.59554	NA	1.54
AT2G47740		5.35922	4.61364e-15	0.856667		0.268447	NA	1.78333		0.486161	NA	1.55333
AT1G02250		0.24749	0.875285	2.26667		0.341578	NA	4.71667		0.831804	NA	4.10667
AT1G02260		-1.37602	0.378261	2.62		0.0910057	NA	5.57333		-0.300477	NA	4.86
AT1G02270		-1.88187	0.19962	3.97		0.0551811	NA	8.45		-0.256497	NA	7.37333
AT1G02280		-0.818658	0.3611	11.7267		0.0536636	0.999472	25.3867		-2.01274	0.00111897	22.1533
AT1G02290		0.656218	NA	0.363333		0.225577	NA	0.746667		0.433112	NA	0.65
AT1G02300		0.369213	0.822057	1.65333		0.272923	NA	3.50667		0.549309	NA	3.06
AT1G02305		0.606727	0.66093	2.33333		-0.0453159	NA	5.1		-0.165978	NA	4.45333
AT1G02310		0.823551	0.60203	1.69		-0.163838	NA	3.59333		0.251315	NA	3.13333
AT1G02320		NA	NA	0		NA	NA	0		NA	NA	0
AT1G02330		0.947613	NA	0.976667		0.0209805	NA	2.14333		0.168241	NA	1.87333
AT1G02335		1.36409	0.323393	1.17667		0.0575931	NA	2.53333		0.254842	NA	2.21
AT1G02340		-1.71695	NA	1.97		0.439493	NA	4.22		0.473672	NA	3.68333
AT1G02350		NA	NA	0		0.0385463	NA	0		NA	NA	0
AT1G02360		-1.88329	NA	2.29333		-0.156999	NA	4.88333		-0.332111	NA	4.25667
AT1G02370		-0.732813	NA	1.54		0.16405	NA	3.28		-0.515631	NA	2.86333
AT1G02380		-0.89066	NA	1.00667		-0.0736205	NA	2.15333		0.625932	NA	1.88
AT1G02390		0.723626	0.395278	6.36		-0.137867	NA	13.6033		0.495066	0.546845	11.8667
AT1G02400		-0.95426	NA	1.85		0.138463	NA	3.91333		0.145634	NA	3.41667
AT1G02405		-0.511261	NA	0.716667		-0.00892651	NA	1.54667		0.311414	NA	1.35
AT1G02410		0.307775	NA	0.583333		0.474108	NA	1.25333		0.0346362	NA	1.09667
AT1G02420		NA	NA	0		0.198586	NA	0		0.0967329	NA	0
AT1G02430		-0.831088	NA	0.943333		0.0933474	NA	2		-0.199764	NA	1.74667
AT1G02440		-0.460753	NA	1.26333		-0.0433319	NA	2.75		-0.490341	NA	2.4
AT1G02450		-0.520373	NA	0.816667		0.132997	NA	1.78667		0.010103	NA	1.56333
AT1G02460		-1.28364	0.381254	4.23667		-0.111534	NA	9.26		-0.117414	NA	8.08333
AT1G02470		-1.96274	0.174295	4.23		0.160577	NA	8.99		0.378405	NA	7.84333
AT1G02475		-0.981496	NA	1.12333		-0.171015	NA	2.32667		-0.433511	NA	2.02667
ath-miR162a_Chr5_2634997_2635019		5.32277	4.12517e-18	1.47333		0.723652	NA	3.18		0.852517	NA	2.78
AT1G02490		-1.05254	0.418252	4.9		-0.056803	NA	10.5667		-1.90148	NA	9.21667
ath-miR171a_Chr3_19073451_19073472		5.13346	6.16631e-06	0.226667		0.273875	NA	0.453333		1.09228	NA	0.396667
AT1G02510		0.123236	NA	0.333333		0.0148513	NA	0.736667		0.0775019	NA	0.643333
AT1G02520		-1.95417	0.0781092	9.66		0.2883	0.999472	20.64		0.185216	0.871391	18.0033
AT1G02530		-2.56384	0.0615378	6.87667		-0.0383105	NA	14.5733		0.00317574	0.998394	12.71
AT1G02540		-1.14082	NA	2.20333		-0.220938	NA	4.75333		0.137196	NA	4.15
AT1G02550		-0.0697312	NA	0.446667		-0.0232506	NA	0.963333		0.258896	NA	0.84
AT1G02560		-0.382537	0.801638	2.89667		-0.206973	NA	6.23667		-0.659919	NA	5.44
AT1G02570		-0.831038	NA	1.75333		-0.0275909	NA	3.84333		0.162735	NA	3.36
AT1G02575		-1.77749	NA	2.09667		-0.0695044	NA	4.47		-0.618951	NA	3.89667
AT3G10035		5.08122	3.89449e-16	2.15		0.750991	NA	4.54333		1.57743	NA	3.96333
AT1G02590		-0.0697312	NA	0.446667		-0.0232506	NA	0.963333		-0.0188585	NA	0.84
AT1G02600		-0.145471	0.877422	1258.06		-2.40582	5.24e-12	2714.8		-3.37604	6.80358e-28	2368.88
AT1G02610		-0.968566	NA	1.87		0.163315	NA	3.88		0.066557	NA	3.38667
AT1G02620		1.83987	NA	0.136667		-0.0181982	NA	0.293333		0.207485	NA	0.253333
AT1G02630		-2.45653	0.0937048	3.51667		-0.0728791	NA	7.44333		-0.263092	NA	6.49333
AT2G36510		5.07769	2.28e-10	0.77		0.18755	NA	1.62		1.36206	NA	1.41667
AT1G02650		0.471122	0.772053	1.42667		-0.000344147	NA	3.05		0.43238	NA	2.66333
ath-miR831_Chr2_10247258_10247280		5.02333	7.39243e-25	11.57		1.11769	0.0467128	25.0133		0.24547	0.816938	21.82
AT1G02670		-2.17516	NA	2.81667		0.203262	NA	6.02		0.029426	NA	5.25
AT1G02680		-0.295703	NA	0.62		-0.166492	NA	1.34333		-0.101887	NA	1.17333
AT1G02681		-1.22873	NA	1.37333		0.150889	NA	2.84333		0.583149	NA	2.48
AT1G02690		-1.64904	0.27759	3.3		-0.36375	NA	7.03333		-0.345902	NA	6.13333
AT1G02700		-0.586245	NA	0.876667		0.368075	NA	1.90333		0.0843007	NA	1.66333
AT1G02705		0.403799	NA	0.136667		0.0182144	NA	0.293333		-0.0282693	NA	0.253333
AT1G02710		NA	NA	0		NA	NA	0		NA	NA	0
AT1G09087		5.01417	6.64444e-06	0.333333		0.630606	NA	0.736667		1.45886	NA	0.643333
AT1G02730		0.820178	0.429185	3.59333		-0.133904	NA	7.85333		-0.451535	NA	6.85333
AT1G02740		0.416566	0.593586	8.97		0.393749	0.999472	19.0667		0.818124	0.128337	16.6267
AT1G02750		-0.271241	NA	1.02667		0.166894	NA	2.22		-0.116422	NA	1.93667
AT4G08125		4.96705	8.10135e-13	1.11		1.41588	NA	2.43667		1.67176	NA	2.12667
AT1G02770		1.12397	0.405075	1.92667		-0.110998	NA	4.19		-0.203241	NA	3.65667
AT2G07615		4.96416	3.38892e-07	0.53		0.759809	NA	1.18333		0.549726	NA	1.03
AT1G02790		-1.05371	0.297708	8.06		-0.0813	0.999472	17.34		-0.0356003	0.982204	15.13
AT1G02800		-0.421428	0.733183	4.90333		-0.339924	NA	10.51		0.342405	NA	9.16667
AT1G02810		-1.41408	0.3113	4.52		0.0253552	NA	9.7		-0.590756	NA	8.46
AT1G02813		NA	NA	0		NA	NA	0		0.0967329	NA	0
AT1G02816		-0.369066	NA	1.21		0.242026	NA	2.67667		0.233531	NA	2.34
AT1G02820		-0.271241	NA	1.02667		0.00966253	NA	2.22		-0.24768	NA	1.93667
AT1G02830		0.36891	NA	0.196667		-0.0213128	NA	0.443333		0.0538185	NA	0.39
AT1G02840		-0.77715	NA	1.62333		-0.0081022	NA	3.49333		0.402226	NA	3.05
AT1G02850		-1.98594	NA	2.42333		-0.242776	NA	5.13		-0.320847	NA	4.47333
AT1G02860		1.13131	0.309144	1.81		0.0295562	NA	3.86333		0.0259414	NA	3.37333
AT1G02870		-1.05552	NA	2.10333		-0.176254	NA	4.56667		-0.736615	NA	3.99
AT1G02880		-0.521446	0.762233	2.17333		-0.143718	NA	4.61		-0.63376	NA	4.02
AT1G02890		0.196637	0.87477	5.32667		0.241149	NA	11.4067		-0.0386945	NA	9.95
AT1G02900		-0.745023	NA	0.893333		-0.0560609	NA	1.92667		-0.175486	NA	1.68333
AT1G02910		-0.724178	0.642479	2.68		-0.199836	NA	5.72667		-0.211176	NA	4.99333
AT1G02920		-1.29443	0.420388	2.45		0.238453	NA	5.14		-0.247368	NA	4.48
AT1G02930		-0.643806	NA	1.43667		0.105439	NA	3.09667		0.57292	NA	2.70333
AT1G02940		-0.233967	0.884762	2.68333		-0.0426364	NA	5.66667		0.611592	NA	4.94333
AT1G02950		-0.511388	NA	0.8		0.110403	NA	1.76667		-0.232208	NA	1.54
AT1G02952		-0.164663	NA	0.5		-0.0948226	NA	1.03667		-0.0630814	NA	0.906667
AT1G02960		-2.0649	0.153711	4.62333		-0.0752658	NA	9.75		0.0177899	NA	8.5
AT1G02965		1.74682	NA	0.196667		0.208344	NA	0.443333		0.193353	NA	0.39
AT1G02970		-1.76761	NA	2.14333		-0.135974	NA	4.46667		0.447275	NA	3.89667
AT1G02980		0.221602	0.891759	3.43333		-0.293773	NA	7.46		-0.614405	NA	6.51
ath-miR861_Chr3_17838222_17838243		4.9596	1.21727e-07	0.666667		0.33312	NA	1.47333		1.28549	NA	1.28667
AT1G03000		-1.00871	0.520788	3.26667		-0.0826462	NA	6.89		0.0101398	NA	6.01
AT3G02825		4.95266	0.000117555	0		0.0385463	NA	0		0.664537	NA	0
AT1G03020		-0.517198	0.756362	2.37		-0.0249444	NA	5.05333		-0.184416	NA	4.40667
AT1G03030		0.911084	NA	0.883333		-0.0568959	NA	1.84667		0.189846	NA	1.61333
AT1G03040		-1.14203	NA	2.20667		-0.238927	NA	4.56		-0.427996	NA	3.97667
AT1G03050		-0.766533	NA	1.58333		0.229147	NA	3.40667		-0.140221	NA	2.97667
AT1G03055		0.177503	0.911981	1.81		0.205012	NA	3.86333		-0.0700645	NA	3.37333
AT1G03060		-0.794666	0.170218	26.3367		-0.0377839	0.999472	56.3567		-0.566812	0.32339	49.1567
AT1G03070		1.57422	NA	0.25		0.28311	NA	0.52		0.539917	NA	0.45
AT1G03080		0.964463	0.23767	5.43		-0.0336636	NA	11.4567		0.191611	NA	9.99
AT1G03090		-1.4531	0.352451	2.78333		0.232692	NA	5.87333		0.480284	NA	5.12333
AT1G03100		-1.41274	NA	1.57667		0.167031	NA	3.33		0.278073	NA	2.90667
AT1G03103		1.93617	0.0691777	1.25		0.23155	NA	2.67333		0.395751	NA	2.33
AT1G03106		-0.516865	NA	1.29		-0.0569036	NA	2.76		0.189922	NA	2.40667
AT1G03110		0.000227326	0.999869	2.12667		0.368411	NA	4.48		-0.025591	NA	3.90667
AT1G03120		1.51268	0.320183	0.643333		-0.0912654	NA	1.41		0.000230908	NA	1.22667
AT1G03130		0.510005	0.741025	1.44667		0.229195	NA	3.11667		-0.475326	NA	2.72
AT1G03140		0.0911492	NA	1.22		0.23648	NA	2.53		-0.224219	NA	2.20667
AT1G03150		-1.31233	0.250952	9.46		0.173086	0.999472	19.89		0.599091	0.396252	17.34
AT1G03160		-0.753835	0.586527	4.1		0.249284	NA	8.96667		-0.439067	NA	7.82667
AT1G03165		-1.0487	NA	1.16333		-0.0660014	NA	2.51		-0.332027	NA	2.19333
AT1G03170		-1.73388	0.243963	3.53		0.0749181	NA	7.56667		-0.182841	NA	6.6
AT1G03180		-1.49663	NA	1.69		-0.126856	NA	3.56		-0.0408851	NA	3.10667
AT1G03190		-1.45095	0.290572	4.74667		-0.0141069	NA	10.1533		-0.506599	NA	8.85333
AT5G49410		4.93375	2.31516e-29	3.69667		-0.031359	NA	8.00333		-0.701606	NA	6.98
AT1G03210		0.163896	NA	0.633333		0.0571473	NA	1.33		0.120945	NA	1.16
AT1G03220		-1.63249	NA	1.85667		0.149782	NA	3.99333		0.0221786	NA	3.48667
AT1G03230		-1.62725	0.285694	3.27		0.300113	NA	7.02667		0.661435	NA	6.13
AT2G45020		4.92635	5.5686e-15	2.17		0.744772	NA	4.74		1.5092	NA	4.14
AT1G03250		-0.846442	NA	0.98		-0.0668844	NA	2.09		0.248741	NA	1.82
AT1G03260		-0.433308	0.775337	2.99333		-0.109778	NA	6.30667		-0.189128	NA	5.5
AT1G03270		-0.776756	0.571755	3.90667		-0.0153402	NA	8.35667		-0.49037	NA	7.28667
AT1G03280		0.405535	0.696444	4.64		-0.215897	NA	9.86667		-0.245244	NA	8.60667
AT1G03290		-0.230974	0.860953	4.19667		0.0928127	NA	8.90333		-0.515694	NA	7.77
AT1G03300		NA	NA	0		NA	NA	0		NA	NA	0
AT1G03310		-0.723522	0.6426	2.66667		-0.0119474	NA	5.70333		-0.213284	NA	4.97667
AT1G03320		0.10679	NA	1.27667		-0.164914	NA	2.73667		-0.530678	NA	2.39
AT1G03325		NA	NA	0		NA	NA	0		NA	NA	0
AT1G03330		1.17245	NA	0.423333		0.12097	NA	0.896667		-0.15355	NA	0.786667
AT1G03340		-0.840798	NA	0.966667		-0.0823124	NA	2.06333		-0.0922547	NA	1.80667
AT1G03350		0.589237	0.687646	1.73667		-0.0471992	NA	3.68667		-0.144832	NA	3.22
AT1G03360		0.175458	NA	1.25		0.238667	NA	2.67333		-0.382364	NA	2.33
AT1G03365		-0.862119	0.528279	4.18667		-0.177591	NA	8.96		-0.34345	NA	7.81667
ath-miR866_Chr5_16157910_16157931		4.88788	4.72888e-17	1.89333		0.838591	NA	3.94667		1.65896	NA	3.44
AT1G03380		-2.56988	0.0613246	7.25667		-0.103698	NA	15.7633		-0.543654	NA	13.7567
AT1G03390		-0.238731	NA	1.06		0.163652	NA	2.36		0.577735	NA	2.06333
AT1G03395		NA	NA	0		NA	NA	0		NA	NA	0
AT1G03400		-0.445662	0.762499	3.17667		-0.372329	NA	6.9		-0.835482	NA	6.02
AT1G03410		-1.32867	NA	1.57		0.0881268	NA	3.42333		-0.235734	NA	2.98667
AT1G03430		-1.02964	NA	1.18667		0.0117236	NA	2.57667		0.0380195	NA	2.24667
AT1G09590		4.86508	0.000217303	0		0.491289	NA	0		0.926154	NA	0
AT1G03445		-0.642736	0.418916	14.6567		-0.113521	0.999472	30.9867		0.158363	0.876098	27.0167
AT1G03457		-2.49743	0.0939047	3.73667		-0.139509	NA	7.92		0.188162	NA	6.90667
AT1G03470		1.22334	0.262722	2.20333		0.0233622	NA	4.75333		-0.0311871	NA	4.15
AT1G03475		-0.0922333	0.9571	2.19		-0.0367011	NA	4.59667		-0.04489	NA	4.01
AT1G03490		0.0580596	NA	0.74		-0.00919508	NA	1.61		-0.493071	NA	1.41
AT1G03495		-2.07997	NA	2.65667		-0.497132	NA	5.66		-0.457284	NA	4.94
AT1G03502		0.236341	NA	0.226667		-0.0419278	NA	0.453333		-0.0819692	NA	0.396667
AT1G03506		-1.08344	NA	1.26333		-0.0923382	NA	2.75		-0.490341	NA	2.4
AT1G03510		-1.02142	0.40099	6.09333		0.20204	NA	12.7967		0.952193	0.103757	11.1567
ath_Chr4_6546768_6546789		4.86355	1.89287e-08	0.586667		0.858385	NA	1.2		1.27655	NA	1.04333
AT4G22754		4.86217	0.000469985	0		0.135742	NA	0		0.804765	NA	0
AT1G03530		-0.211621	0.861972	5.17		-0.0672592	NA	11.1833		-0.320327	NA	9.76
AT1G03540		-1.48323	NA	1.66667		-0.287074	NA	3.49333		-0.729494	NA	3.04667
AT1G03545		0.235271	NA	0.25		-0.0563501	NA	0.52		0.126918	NA	0.45
AT1G03550		0.138747	NA	0.673333		-0.00423671	NA	1.41667		-0.0494939	NA	1.23667
AT1G03560		0.726957	0.654152	1.10333		0.297754	NA	2.35667		0.528657	NA	2.06
ath-miR396b_Chr5_13611903_13611924		4.85099	2.47204e-16	1.52333		0.464059	NA	3.25667		1.94053	NA	2.84
AT1G03580		-0.342422	NA	1.05333		0.0413641	NA	2.22667		-0.280197	NA	1.94333
ath_Chr1_24884358_24884382		4.83055	5.89992e-60	97.88		2.65852	2.09e-17	210.893		2.56719	1.95663e-24	184
AT1G03600		-0.659608	NA	1.44667		-0.183345	NA	3.11667		-0.318744	NA	2.72
AT1G03610		-0.597358	0.671076	3.47333		-0.397229	NA	7.41333		-0.948119	NA	6.47
AT1G03620		-2.0759	0.104086	8		-0.0949825	0.999472	17.19		-0.207161	0.86746	14.9933
AT1G03630		-0.433116	NA	1.14667		-0.218489	NA	2.39		-0.323383	NA	2.08667
AT1G03640		0.710089	0.595138	1.96333		-0.157434	NA	4.14333		-0.793743	NA	3.61667
AT1G03650		1.98459	0.163075	0.56		0.0288542	NA	1.19		0.053306	NA	1.04
AT1G03660		-0.0142907	NA	0.77		0.379677	NA	1.62		0.46606	NA	1.41667
AT1G03670		-1.81319	NA	2.21667		-0.186222	NA	4.79333		-0.194969	NA	4.18667
ath-miR865_Chr5_5169997_5170018		4.82817	8.22924e-23	6.49333		0.554786	0.871696	14.22		0.88117	0.169816	12.4167
AT1G03687		-1.84785	NA	2.23667		0.0329326	NA	4.70667		0.139988	NA	4.10333
AT1G03700		-2.20877	0.150642	3.04667		-0.22277	NA	6.65		-0.752966	NA	5.80333
AT1G03710		-1.85808	NA	2.26333		-0.115783	NA	4.87		-0.554455	NA	4.25
AT1G03720		-0.874636	NA	1.01		-0.126195	NA	2.1		0.0921638	NA	1.83
ath-miR168b_Chr5_18358872_18358893		4.82549	1.54363e-14	1.36333		1.26704	NA	2.9		1.43966	NA	2.52667
AT1G03740		-0.782332	0.626461	2.70667		0.136331	NA	5.73333		0.195776	NA	5
ath_Chr4_8504165_8504186		4.81963	5.09567e-12	3.29333		1.2342	0.0423549	6.83667		0.921651	NA	5.95333
AT1G03746		1.29299	0.249665	4.85		-0.260166	NA	10.7933		-1.38833	NA	9.42667
AT1G03750		-0.838496	NA	1.67333		0.272788	NA	3.57333		0.621245	NA	3.11667
AT1G03760		-0.655795	NA	0.936667		0.0302197	NA	2.05667		-0.467194	NA	1.79667
AT1G03770		-1.30502	0.42751	2.52667		0.207482	NA	5.27667		-0.114873	NA	4.60333
AT1G03780		-1.41115	0.362914	2.72667		0.202816	NA	5.85667		-0.379798	NA	5.11
AT1G03790		0.153792	0.911436	5.77		0.704797	0.580155	12.2533		0.595313	0.474786	10.69
AT1G03800		0.915115	0.304775	10.1133		0.875438	0.244567	21.61		1.62907	1.62711e-05	18.8533
ath_Chr1_7058206_7058226		4.8013	3.87835e-22	41.9433		1.61056	0.000138706	88.3567		2.26211	3.60174e-15	77.0267
AT1G03820		-1.33079	0.317644	6.10667		-0.0734138	NA	13.0733		0.332111	0.766131	11.4033
ath_Chr5_4479447_4479469		4.79872	2.14496e-17	9.01		1.55425	0.000932932	19.59		1.9325	6.34017e-07	17.0967
AT1G03840		-0.318709	0.682144	15.2667		0.096692	0.999472	32.3867		0.786285	0.0897028	28.24
AT1G03850		-1.58622	0.249945	5.28		-0.280306	NA	11.1433		-0.340811	NA	9.71667
AT1G03860		-1.97033	NA	2.51667		-0.0179212	NA	5.23333		-0.440917	NA	4.56333
AT1G03870		-1.60256	NA	1.92333		-0.195855	NA	4.22333		0.402844	NA	3.68667
ath-miR398b_Chr5_4691106_4691127		4.7954	9.71099e-08	0.476667		0.0118752	NA	0.973333		0.33474	NA	0.846667
AT1G03890		-1.26193	0.431498	2.38667		0.0630462	NA	5.04333		0.0129209	NA	4.39667
AT1G03900		1.21919	0.280007	1.69667		-0.270635	NA	3.63333		-0.0955398	NA	3.17333
AT1G03905		-1.90398	0.186063	4.06333		-0.0979637	NA	8.69333		-0.0245917	NA	7.58
AT1G03910		-0.933216	0.525396	3.20667		0.19709	NA	6.91		-0.136128	NA	6.02667
AT1G03920		-0.379831	0.75263	7.07333		-0.299337	NA	15.3067		-0.38055	0.72124	13.3567
AT1G03930		-1.35026	0.226487	7.99333		-0.115751	0.999472	16.8233		-0.890129	NA	14.6667
AT1G03935		-1.19204	0.471441	6.63333		-0.168035	NA	14.7467		-0.506771	NA	12.88
AT1G03940		-0.925831	NA	1.9		-0.173345	NA	4.15667		-0.788508	NA	3.63
AT1G03950		-0.342308	NA	1.05333		-0.313457	NA	2.22667		-0.585593	NA	1.94333
AT1G03960		-0.533724	0.750107	2.26333		0.227139	NA	4.77		0.26547	NA	4.16333
AT1G03970		0.193724	NA	0.666667		0.139012	NA	1.47333		-0.440917	NA	1.28667
AT1G03980		-2.35231	0.128811	3.6		-0.674656	NA	7.92667		-0.467144	NA	6.92
AT1G03982		-0.28682	0.877035	1.77333		0.0955264	NA	3.77667		-0.254964	NA	3.29333
AT1G03987		-1.16341	0.320798	6.84667		-0.227253	NA	14.47		-0.123516	0.934832	12.6133
AT1G03990		-1.09506	0.450239	3.63333		-0.285329	NA	7.75		-0.475351	NA	6.76
AT1G03993		NA	NA	0		NA	NA	0		NA	NA	0
AT1G03997		NA	NA	0		NA	NA	0		NA	NA	0
AT1G04000		1.23125	0.139726	3.91		-0.263788	NA	8.29667		-0.648192	NA	7.23667
AT1G04003		0.403799	NA	0.136667		0.148994	NA	0.293333		0.0514822	NA	0.253333
AT1G04007		1.16496	NA	0.136667		0.0182144	NA	0.293333		-0.0282693	NA	0.253333
AT1G04010		-0.285449	0.807845	5.26		0.233467	NA	11.21		-0.544531	NA	9.77667
AT1G04013		0.236341	NA	0.226667		-0.0419278	NA	0.453333		-0.0159652	NA	0.396667
AT1G04017		NA	NA	0		NA	NA	0		NA	NA	0
AT1G04020		-2.42574	0.10535	3.56667		0.0671524	NA	7.67667		-0.00273601	NA	6.69667
AT1G04023		NA	NA	0		NA	NA	0		NA	NA	0
AT1G04030		-0.606371	NA	1.46		-0.04976	NA	3.19667		-0.545328	NA	2.79
AT1G04033		-0.0898537	NA	0.47		0.117781	NA	1.02667		0.227122	NA	0.9
AT1G04037		-1.74808	NA	2.03		-0.054606	NA	4.37		0.185192	NA	3.81333
AT1G04040		-0.855787	NA	1.08333		-0.158975	NA	2.24		-0.288004	NA	1.95
AT1G04043		NA	NA	0		NA	NA	0		NA	NA	0
AT1G04047		-2.02428	NA	2.6		-0.153652	NA	5.58667		-0.859097	NA	4.87
AT1G04050		-2.09169	0.108353	7.69333		-0.327953	NA	16.36		-0.220838	0.860365	14.2667
AT1G04053		NA	NA	0		NA	NA	0		NA	NA	0
AT1G04057		0.447929	NA	0.113333		-0.0181982	NA	0.226667		-0.0282693	NA	0.196667
AT1G04063		-1.289	0.264993	15.4233		0.238327	0.999472	32.3533		0.553883	0.364389	28.2033
AT1G04067		NA	NA	0		NA	NA	0		NA	NA	0
AT1G04070		2.06377	NA	0.273333		0.118909	NA	0.583333		0.254042	NA	0.51
AT1G04073		NA	NA	0		0.0385463	NA	0		NA	NA	0
AT1G04077		NA	NA	0		NA	NA	0		NA	NA	0
AT1G04080		0.202721	0.880452	3.61667		-0.0550905	NA	7.74667		-0.15248	NA	6.76
AT1G04083		-0.0104882	NA	0.406667		-0.0576739	NA	0.876667		-0.139114	NA	0.763333
AT1G04087		NA	NA	0		NA	NA	0		0.286218	NA	0
AT1G04090		1.45126	0.24435	1.11667		-0.0275497	NA	2.38		0.38291	NA	2.07667
AT1G04093		0.656218	NA	0.363333		-0.0179558	NA	0.746667		0.320197	NA	0.65
AT1G04097		0.403799	NA	0.136667		0.0353	NA	0.293333		-0.0282693	NA	0.253333
AT1G04100		1.05897	NA	0.45		0.024102	NA	0.906667		-0.0400834	NA	0.79
AT1G04103		-0.597615	NA	1.42		-0.279422	NA	3.10667		-0.441992	NA	2.71333
AT1G04105		NA	NA	0		NA	NA	0		NA	NA	0
AT1G04110		-1.78204	NA	2.06		-0.247989	NA	4.38333		-0.72998	NA	3.82333
AT1G04117		0.0144696	NA	0.386667		0.0382134	NA	0.81		-0.226757	NA	0.706667
AT1G04120		1.1364	0.129658	5.71333		0.601658	0.781452	12.3867		-0.256959	NA	10.8067
AT1G04123		NA	NA	0		NA	NA	0		NA	NA	0
AT1G04127		0.236341	NA	0.226667		-0.00668463	NA	0.453333		-0.0819692	NA	0.396667
AT1G04130		-0.0286041	NA	1.43667		-0.287375	NA	3.09667		-0.18031	NA	2.70333
AT1G04133		NA	NA	0		NA	NA	0		0.0967329	NA	0
AT1G04137		-1.58743	0.326945	3.27333		0.223003	NA	6.83333		0.255602	NA	5.96
AT1G04140		1.39336	0.174058	2.16667		0.142347	NA	4.53		0.172751	NA	3.95
AT1G04143		-0.57654	NA	0.78		-0.23563	NA	1.7		-0.2379	NA	1.48333
AT1G04147		NA	NA	0		0.0385463	NA	0		0.247745	NA	0
AT1G04150		-1.80056	0.219812	3.79		-0.111579	NA	8.16333		-0.0444872	NA	7.12333
AT1G04153		-0.855787	NA	1.08333		-0.196508	NA	2.24		-0.157821	NA	1.95
AT1G04157		0.403799	NA	0.136667		0.107245	NA	0.293333		-0.0282693	NA	0.253333
AT5G52495		4.7932	0.000261026	0.136667		0.268551	NA	0.293333		0.671515	NA	0.253333
AT1G04163		NA	NA	0		NA	NA	0		NA	NA	0
AT1G04167		-0.309409	NA	0.583333		0.0341088	NA	1.25333		-0.283491	NA	1.09667
AT1G04170		0.145585	0.927378	1.88667		-0.0719333	NA	4.00667		0.168818	NA	3.49333
AT1G04173		NA	NA	0		0.0385463	NA	0		0.0967329	NA	0
AT1G04177		NA	NA	0		0.0385463	NA	0		0.276657	NA	0
AT1G04180		-1.19842	0.466274	2.42667		-0.271032	NA	5.34		-0.444977	NA	4.66
AT1G04183		-0.683008	NA	0.83		-0.100526	NA	1.77333		-0.12598	NA	1.55
AT1G04187		1.2733	0.413075	0.93		-0.0144119	NA	2.01333		-0.15711	NA	1.76
AT1G04190		-1.48983	NA	1.63667		-0.102979	NA	3.48333		0.0660816	NA	3.03667
AT1G04193		1.38905	0.295834	2.41		0.0112972	NA	5.41		-0.51263	NA	4.72333
AT1G04197		0.403799	NA	0.136667		-0.0181982	NA	0.293333		-0.0282693	NA	0.253333
AT1G04200		-1.31171	0.300339	5.94		-0.0781768	NA	12.67		-0.27966	NA	11.05
AT1G04203		NA	NA	0		0.0385463	NA	0		0.471827	NA	0
AT1G04207		-1.16213	NA	1.25		-0.105152	NA	2.67333		-0.115112	NA	2.33
AT1G04210		-0.715313	0.493652	8.4		-0.285272	NA	17.7333		-0.281454	0.807899	15.46
AT1G04213		NA	NA	0		NA	NA	0		NA	NA	0
AT1G36350		4.78888	3.05397e-11	1.00667		0.486234	NA	2.15333		1.07952	NA	1.88
AT1G04220		0.476561	0.755598	1.82667		-0.218047	NA	3.85		0.245783	NA	3.36
AT1G04223		1.70323	0.102909	4.92667		-0.0638609	NA	10.93		-0.256687	NA	9.55
AT1G04227		NA	NA	0		NA	NA	0		NA	NA	0
AT1G04230		-1.55715	NA	1.78		0.0593914	NA	3.72		-0.776071	NA	3.24333
AT1G04233		NA	NA	0		NA	NA	0		NA	NA	0
AT1G04237		NA	NA	0		NA	NA	0		0.247745	NA	0
AT1G04240		0.12524	NA	0.726667		0.284573	NA	1.62667		0.207848	NA	1.42
AT1G04243		-0.397134	NA	0.726667		-0.143965	NA	1.62667		-0.33026	NA	1.42
AT1G04247		-1.92858	NA	2.45667		-0.0585116	NA	5.35333		-0.202505	NA	4.67
AT1G04250		-1.65664	NA	1.89333		-0.0392693	NA	4.07667		0.170126	NA	3.56
AT1G04253		-2.22153	0.154277	3.08333		0.0931604	NA	6.50333		-0.0032548	NA	5.67
AT1G04257		-0.187797	NA	0.52		-0.100352	NA	1.10333		0.198765	NA	0.96
AT1G04260		1.19688	0.413784	1.37		-0.0644052	NA	3.03333		0.263095	NA	2.65
AT1G04263		0.863235	0.460876	7.55333		-0.808997	NA	16.31		-1.53772	NA	14.2333
AT1G04267		1.24133	NA	0		NA	NA	0		NA	NA	0
AT1G04270		0.893725	0.500431	2.26667		-0.20408	NA	5.03667		-0.887906	NA	4.40333
AT1G04273		1.55462	0.0889893	4.83333		0.319616	NA	10.6733		-0.0235056	NA	9.32
AT1G04277		1.97551	0.0990306	3.25		0.0689902	NA	7.22667		-0.363094	NA	6.31333
AT1G04280		-1.88732	0.198319	4.07333		0.100158	NA	8.76667		0.200164	NA	7.65
AT1G04283		0.170676	NA	0.273333		0.0648478	NA	0.583333		0.253124	NA	0.51
AT1G04287		0.235271	NA	0.25		0.179587	NA	0.52		-0.035321	NA	0.45
AT1G04290		0.411976	NA	0.53		0.275719	NA	1.18333		-0.0738651	NA	1.03
AT1G04293		0.403799	NA	0.136667		-0.0181982	NA	0.293333		0.0477505	NA	0.253333
AT1G04295		NA	NA	0		NA	NA	0		NA	NA	0
AT1G04297		-0.0898537	NA	0.47		-0.0294887	NA	1.02667		-0.0245161	NA	0.9
AT1G04300		-0.697986	0.606336	4.79667		-0.0505413	NA	10.2233		-0.270418	NA	8.92
AT1G04303		0.447929	NA	0.113333		-0.0181982	NA	0.226667		-0.0282693	NA	0.196667
AT1G04307		0.403799	NA	0.136667		-0.0181982	NA	0.293333		0.0477505	NA	0.253333
AT1G04310		-1.12891	0.236478	11.8633		-0.929246	0.235417	25.8133		-2.09501	0.000953509	22.53
AT1G04313		NA	NA	0		NA	NA	0		NA	NA	0
AT4G12115		4.75794	1.56825e-06	0.423333		0.354867	NA	0.896667		1.5555	NA	0.786667
AT1G04323		-0.0287175	NA	0.423333		0.0330378	NA	0.896667		-0.00825894	NA	0.786667
AT1G04327		0.447929	NA	0.113333		-0.0181982	NA	0.226667		0.0544886	NA	0.196667
AT1G04330		-1.10369	NA	1.21667		-0.181649	NA	2.58333		0.0156707	NA	2.25667
AT1G04333		0.447929	NA	0.113333		0.0665899	NA	0.226667		0.055969	NA	0.196667
AT1G04337		-1.1917	NA	1.37333		-0.0347473	NA	2.97667		-0.267834	NA	2.59667
AT1G04340		0.541938	NA	0.853333		0.00311462	NA	1.83667		-0.159714	NA	1.60667
AT1G04343		NA	NA	0		NA	NA	0		NA	NA	0
AT1G04347		NA	NA	0		NA	NA	0		NA	NA	0
AT1G04350		-1.07549	0.506762	2.09		-0.208042	NA	4.52333		-0.888722	NA	3.95
AT1G04353		1.21071	NA	0.113333		0.154837	NA	0.226667		0.22204	NA	0.196667
AT1G04357		NA	NA	0		NA	NA	0		0.276657	NA	0
ath_Chr2_18994825_18994846		4.75649	8.73167e-64	49.1033		1.1016	0.0144774	105.607		1.95815	1.75226e-14	92.1367
AT1G04363		NA	NA	0		NA	NA	0		NA	NA	0
AT1G04367		0.0466838	NA	0.363333		-0.0911423	NA	0.746667		0.0155329	NA	0.65
AT1G04370		-0.516865	NA	1.29		0.0305016	NA	2.76		-0.683549	NA	2.40667
AT1G04373		0.447929	NA	0.113333		0.0200382	NA	0.226667		-0.0282693	NA	0.196667
AT1G04377		0.236341	NA	0.226667		0.0794983	NA	0.453333		-0.0159652	NA	0.396667
AT1G12290		4.74782	1.27244e-46	12.6033		0.995871	0.0870005	27.0033		1.15204	0.00506275	23.5567
AT1G04383		0.571253	NA	0.446667		-0.0232506	NA	0.963333		0.258896	NA	0.84
AT1G04387		2.68308	0.0792242	0.333333		0.0608566	NA	0.736667		0.943615	NA	0.643333
AT1G04390		-1.71888	0.139494	8.19667		0.199362	0.999472	17.31		-0.254039	0.832265	15.0933
AT1G04397		-0.159363	NA	0.53		0.0020927	NA	1.18333		-0.0738651	NA	1.03
AT1G04400		0.26394	0.831333	3.47333		0.287702	NA	7.41333		0.385365	NA	6.47
AT1G04403		-0.618583	NA	0.783333		0.22728	NA	1.64333		0.143442	NA	1.43333
AT1G04407		NA	NA	0		0.0755845	NA	0		0.286218	NA	0
ath-miR173_Chr3_8236160_8236182		4.73618	2.74566e-19	3.43		1.86607	2.59e-05	7.38333		2.00836	2.74668e-05	6.44333
AT1G04413		-0.0697312	NA	0.446667		-0.0232506	NA	0.963333		-0.0188585	NA	0.84
AT1G04417		0.236341	NA	0.226667		-0.00668463	NA	0.453333		-0.0168788	NA	0.396667
AT1G04420		-0.732921	NA	1.54		0.262812	NA	3.28		-0.236409	NA	2.86333
AT1G04425		1.83173	0.121862	1.05		0.241258	NA	2.28333		0.217948	NA	1.99333
AT1G04427		2.11424	NA	0		NA	NA	0		0.247745	NA	0
AT1G04430		-1.55851	0.0988349	11.48		-0.0878618	0.999472	24.5233		-0.160961	0.890179	21.3933
AT1G04433		NA	NA	0		NA	NA	0		0.0967329	NA	0
AT1G04437		NA	NA	0		NA	NA	0		0.453913	NA	0
AT1G04440		0.4743	0.752553	2.74		0.044735	NA	5.97667		-0.0529687	NA	5.21667
AT1G04443		0.403799	NA	0.136667		0.437629	NA	0.293333		0.0477505	NA	0.253333
AT1G04445		-1.96447	0.181736	4.29333		0.191942	NA	9.10667		-0.243912	NA	7.94333
AT1G04447		-0.618046	NA	0.84		-0.126812	NA	1.85333		0.0224735	NA	1.61667
AT1G04450		-0.786589	NA	1.04333		-0.0838951	NA	2.20667		0.362483	NA	1.92667
ath-miR835_Chr1_28544470_28544491		4.73398	1.06902e-14	52.7567		0.680515	0.544636	115.03		0.603113	0.510023	100.403
AT1G04455		NA	NA	0		NA	NA	0		NA	NA	0
AT1G04457		NA	NA	0		NA	NA	0		NA	NA	0
AT1G04463		NA	NA	0		NA	NA	0		NA	NA	0
AT1G04467		0.447929	NA	0.113333		0.0665899	NA	0.226667		0.217554	NA	0.196667
AT1G04470		-2.52573	0.0813695	3.71		0.0711756	NA	7.88667		-0.349757	NA	6.88
AT1G04473		-0.187797	NA	0.52		-0.100352	NA	1.10333		-0.0822634	NA	0.96
AT1G04477		0.157267	NA	0.31		0.00158593	NA	0.67		-0.131927	NA	0.586667
AT1G04480		0.472491	NA	0.93		-0.00753108	NA	2.01333		-0.272485	NA	1.76
AT1G04483		0.403799	NA	0.136667		0.0353	NA	0.293333		0.207485	NA	0.253333
AT1G04487		NA	NA	0		NA	NA	0		NA	NA	0
AT1G04490		-0.445717	0.743116	4.05		-0.0888183	NA	8.66667		0.315082	NA	7.56333
AT1G04493		NA	NA	0		0.135742	NA	0		NA	NA	0
AT1G04497		NA	NA	0		NA	NA	0		NA	NA	0
AT1G04500		-2.06315	0.150642	4.65667		-0.122112	NA	9.83667		-0.163499	NA	8.57333
AT1G04503		NA	NA	0		NA	NA	0		NA	NA	0
AT1G04507		NA	NA	0		NA	NA	0		NA	NA	0
AT1G04510		-0.365444	0.831332	2.00667		0.226907	NA	4.30667		0.522158	NA	3.76
AT1G04513		0.447929	NA	0.113333		-0.0181982	NA	0.226667		-0.0282693	NA	0.196667
AT1G04517		0.726949	0.543665	53.68		-0.266747	0.999472	119.72		-0.854191	0.345564	104.567
AT1G04520		-0.460231	0.730048	3.98		-0.0261121	NA	8.47333		-0.375443	NA	7.39
AT1G04523		0.0466838	NA	0.363333		-0.0498579	NA	0.746667		0.165327	NA	0.65
AT1G04527		1.19223	0.249309	41.8867		-0.104926	0.999472	93.17		-0.716301	0.469773	81.3733
AT1G04530		0.556369	0.722856	1.32667		0.00665586	NA	2.81		0.68836	NA	2.45333
AT1G04533		NA	NA	0		NA	NA	0		NA	NA	0
AT1G04537		NA	NA	0		NA	NA	0		NA	NA	0
AT1G04540		-0.72513	NA	1.5		0.096555	NA	3.19		0.749958	NA	2.78333
AT1G04547		NA	NA	0		NA	NA	0		NA	NA	0
AT1G04550		-0.831038	NA	1.75333		0.047087	NA	3.84333		0.062485	NA	3.36
AT1G04555		-0.770839	NA	1.58333		-0.332317	NA	3.40667		-0.282181	NA	2.97667
AT1G04557		NA	NA	0		NA	NA	0		NA	NA	0
AT1G04560		-1.19622	NA	2.25		-0.543032	NA	4.75		-0.174102	NA	4.14
AT1G04563		0.846488	NA	0.31		-0.0662254	NA	0.67		0.215799	NA	0.586667
AT1G04567		0.403799	NA	0.136667		0.237174	NA	0.293333		0.0477505	NA	0.253333
AT1G04570		1.27106	0.193034	2.47667		0.0669062	NA	5.34		-0.753999	NA	4.66
AT1G04573		1.65082	NA	0.226667		0.180934	NA	0.453333		0.122281	NA	0.396667
AT1G04577		0.123236	NA	0.333333		-0.0317999	NA	0.736667		0.0652419	NA	0.643333
AT1G04580		1.30673	0.0726339	6.03		0.107114	NA	12.8133		0.0158003	0.99368	11.1733
AT1G04583		NA	NA	0		NA	NA	0		NA	NA	0
AT1G04587		0.403799	NA	0.136667		0.16954	NA	0.293333		0.0514822	NA	0.253333
ath-miR846_Chr1_22577425_22577446		4.69613	2.4207e-27	3.88333		0.853573	NA	8.29		1.05312	0.100917	7.23333
AT1G04593		1.24133	NA	0		0.135742	NA	0		NA	NA	0
AT1G04597		0.236341	NA	0.226667		0.0368683	NA	0.453333		0.426448	NA	0.396667
ath_Chr4_369855_369876		4.69581	3.07896e-06	0.363333		0.370724	NA	0.746667		-0.11955	NA	0.65
AT1G04603		-0.0919164	0.959412	1.61		-0.0799669	NA	3.47333		-0.550255	NA	3.03333
AT1G04607		1.77877	0.114292	1.40333		0.0761837	NA	2.99		-0.181312	NA	2.60667
AT1G04610		-1.26312	0.370459	4.25333		-0.294276	NA	9.05667		-0.489758	NA	7.9
AT2G20818		4.69412	9.12937e-50	61.3833		0.218168	0.999472	131.137		0.645299	0.0433304	114.383
AT1G04623		0.236341	NA	0.226667		0.078628	NA	0.453333		0.143399	NA	0.396667
AT1G04625		1.21301	NA	0.113333		0.0200382	NA	0.226667		0.0544886	NA	0.196667
AT1G04630		1.30152	0.374032	0.976667		-0.109992	NA	2.14333		0.0675862	NA	1.87333
AT1G04635		0.314443	NA	0.583333		-0.125272	NA	1.25333		0.182495	NA	1.09667
AT1G04640		-0.397992	NA	1.14		-0.0224147	NA	2.44667		0.181493	NA	2.13333
AT1G04643		NA	NA	0		NA	NA	0		NA	NA	0
AT1G04645		0.234155	NA	1.14		0.0256832	NA	2.44667		-0.449712	NA	2.13333
AT1G04647		NA	NA	0		NA	NA	0		NA	NA	0
ath-miR3434_Chr5_7583304_7583324		4.69101	8.7116e-09	0.696667		0.228858	NA	1.48		0.327645	NA	1.29667
AT1G04653		-0.0898537	NA	0.47		-0.079451	NA	1.02667		-0.183797	NA	0.9
AT1G04657		0.235271	NA	0.25		-0.0563501	NA	0.52		-0.0371469	NA	0.45
AT1G04660		-0.827318	0.439581	7.82667		-0.366806	NA	16.81		-0.41398	0.675332	14.6667
AT1G04667		-0.280537	NA	0.56		-0.0169342	NA	1.19		0.198711	NA	1.04
AT1G04670		0.837831	0.509727	2.22667		0.292998	NA	4.81667		0.117662	NA	4.20333
AT1G04673		0.447929	NA	0.113333		0.0665899	NA	0.226667		-0.0282693	NA	0.196667
AT1G04677		-0.131813	NA	0.856667		-0.0888581	NA	1.78333		-0.169682	NA	1.55333
AT1G04680		-0.994994	0.492051	3.36667		0.0850237	NA	7.26667		-0.0397776	NA	6.34
AT1G04683		-0.280537	NA	0.56		-0.118129	NA	1.19		0.426025	NA	1.04
AT1G04687		NA	NA	0		NA	NA	0		NA	NA	0
AT1G04690		1.04815	0.295313	3.14		-0.00289388	NA	6.67667		0.38537	NA	5.82333
AT1G04693		0.403799	NA	0.136667		0.0182144	NA	0.293333		-0.0282693	NA	0.253333
AT1G04697		0.57598	0.730116	1.37667		-0.212703	NA	2.94		-0.288244	NA	2.57
AT3G44580		4.65307	1.50797e-35	88.54		1.69962	1.57e-06	186.813		0.961588	0.00138224	162.87
AT1G04703		-0.588032	NA	1.32667		-0.379135	NA	2.81		-0.363618	NA	2.45333
AT1G04707		NA	NA	0		NA	NA	0		NA	NA	0
AT1G04710		0.777383	NA	0.956667		0.127298	NA	2.02333		0.446418	NA	1.76333
AT1G04713		NA	NA	0		NA	NA	0		NA	NA	0
AT1G04717		1.95784	0.131951	0.716667		0.0448899	NA	1.54667		-0.371427	NA	1.35
AT1G71840		4.65284	2.63062e-31	5.46333		0.516001	0.924763	11.7		-0.0880958	NA	10.2067
AT1G04723		1.21071	NA	0.113333		0.113503	NA	0.226667		-0.0282693	NA	0.196667
AT1G04730		-1.23838	0.332855	5.59667		-0.177268	NA	11.8933		-0.334101	NA	10.37
AT1G04733		NA	NA	0		NA	NA	0		NA	NA	0
AT1G04737		0.236341	NA	0.226667		-0.0419278	NA	0.453333		-0.0155062	NA	0.396667
AT1G04743		NA	NA	0		NA	NA	0		NA	NA	0
AT1G04747		0.0144696	NA	0.386667		-0.0574053	NA	0.81		-0.226757	NA	0.706667
AT1G04750		1.62122	0.262722	1.20333		-0.0821981	NA	2.56333		-0.00341207	NA	2.23667
AT1G04753		1.02504	NA	0.5		0.094619	NA	1.03667		-0.318398	NA	0.906667
AT1G04760		0.0982225	NA	1.30333		0.177382	NA	2.74333		-0.216953	NA	2.39667
AT1G04763		NA	NA	0		0.0385463	NA	0		NA	NA	0
AT1G04767		NA	NA	0		NA	NA	0		NA	NA	0
AT1G04770		1.92318	0.207134	0.476667		0.0569881	NA	0.973333		0.203783	NA	0.846667
AT1G04773		NA	NA	0		NA	NA	0		NA	NA	0
AT1G04778		-0.840798	NA	0.966667		-0.0674807	NA	2.06333		0.153304	NA	1.80667
AT1G04780		0.160895	0.909894	3.09333		-0.125018	NA	6.54333		-0.627897	NA	5.70667
AT1G04783		0.288601	NA	1.05333		-0.164725	NA	2.22667		-0.00603413	NA	1.94333
AT1G04787		-0.28907	NA	0.586667		0.23877	NA	1.2		0.151129	NA	1.04333
AT1G04790		-1.48825	0.28678	4.82		-0.180621	NA	10.3233		-0.718437	NA	9.01
AT1G04793		-0.43232	NA	1.20333		-0.29472	NA	2.59667		0.136647	NA	2.27
AT1G04797		0.0466838	NA	0.363333		0.0447819	NA	0.746667		0.165327	NA	0.65
AT1G04800		-1.09221	NA	1.22333		-0.0317918	NA	2.66333		-0.098235	NA	2.32667
AT1G04803		-1.01824	NA	1.11667		-0.276746	NA	2.38		-0.158538	NA	2.07667
AT1G04807		-0.683008	NA	0.83		0.0501212	NA	1.77333		0.642292	NA	1.55
AT1G04810		0.306321	0.775768	4.61667		0.267153	NA	9.93667		0.0372849	NA	8.67
AT1G04813		2.11929	0.166872	0.386667		-0.00971082	NA	0.81		0.665818	NA	0.706667
AT5G41265		4.63786	4.14321e-23	6.32667		0.498867	0.952146	13.6167		1.75956	4.15337e-05	11.8833
AT1G04820		1.50992	0.0714569	6.91		0.123556	0.999472	15.1767		-0.645868	NA	13.2467
AT1G04823		NA	NA	0		NA	NA	0		NA	NA	0
AT1G04827		-0.0697312	NA	0.446667		0.177421	NA	0.963333		0.121473	NA	0.84
AT1G04830		1.36911	0.256918	1.69333		0.198987	NA	3.69		0.457459	NA	3.22333
AT1G04833		0.941338	NA	0.25		0.0783642	NA	0.52		-0.112883	NA	0.45
AT1G04837		NA	NA	0		NA	NA	0		NA	NA	0
AT1G04840		-1.09091	NA	2.06		-0.0656569	NA	4.38333		0.313304	NA	3.82333
AT1G04847		NA	NA	0		NA	NA	0		NA	NA	0
AT1G04850		0.545389	0.723369	1.36333		0.353745	NA	2.9		0.0531588	NA	2.52667
AT1G04853		0.236341	NA	0.226667		-0.00668463	NA	0.453333		0.122281	NA	0.396667
AT1G04857		-0.618583	NA	0.783333		0.39807	NA	1.64333		-0.111521	NA	1.43333
AT1G04860		0.911805	0.426391	2.68333		0.0132679	NA	5.66667		-0.156026	NA	4.94333
AT1G04863		-0.804174	NA	0.92		-0.175853	NA	1.93333		-0.669259	NA	1.69
AT1G04867		-1.01824	NA	1.11667		-0.227597	NA	2.38		-0.166939	NA	2.07667
AT1G04870		-0.109581	NA	1.48667		0.410678	NA	3.07		0.198462	NA	2.67667
AT1G04873		NA	NA	0		NA	NA	0		NA	NA	0
AT1G04877		-0.683008	NA	0.83		0.00965517	NA	1.77333		-0.28052	NA	1.55
AT1G04880		-1.8058	0.221825	3.73333		-0.113675	NA	7.95333		0.35095	NA	6.93667
AT1G04883		NA	NA	0		NA	NA	0		NA	NA	0
AT1G04887		NA	NA	0		NA	NA	0		NA	NA	0
AT1G04890		0.487542	0.771325	1.35333		0.601056	NA	2.87667		0.321079	NA	2.51333
AT1G04893		-0.786295	NA	1.57667		0.629779	NA	3.33		0.582734	NA	2.90667
AT1G04895		-0.0287175	NA	0.423333		0.180119	NA	0.896667		-0.153623	NA	0.786667
AT1G04897		NA	NA	0		NA	NA	0		NA	NA	0
AT1G04900		-1.50997	0.330406	2.92		0.152224	NA	6.16667		-0.0738138	NA	5.38
ath_Chr3_11747798_11747819		4.60075	3.83947e-18	4.25667		0.566578	NA	9.03667		1.62881	0.00139597	7.88
AT1G04910		0.707364	0.579338	2.09		0.167522	NA	4.39333		-0.022954	NA	3.82667
AT1G04913		0.0144696	NA	0.386667		-0.0233508	NA	0.81		-0.226757	NA	0.706667
AT1G04917		NA	NA	0		NA	NA	0		NA	NA	0
AT1G04920		1.57487	0.0641396	3.58667		0.216847	NA	7.73667		-0.387728	NA	6.75333
AT5G59690		4.5773	0.000722996	0		0.340692	NA	0		0.247745	NA	0
AT1G04927		-0.683008	NA	0.83		-0.198874	NA	1.77333		-0.613303	NA	1.55
AT1G04930		-0.995996	NA	1.88667		-0.00975702	NA	4.00667		-0.183449	NA	3.49333
AT1G04933		NA	NA	0		NA	NA	0		NA	NA	0
AT1G04937		NA	NA	0		0.418769	NA	0		0.819748	NA	0
AT1G04940		-0.373053	NA	0.643333		-0.0771062	NA	1.41		-0.457445	NA	1.22667
AT1G04943		-0.960656	NA	1.05333		-0.0440637	NA	2.22667		-0.143457	NA	1.94333
AT1G04945		0.996362	0.450193	1.31333		0.258872	NA	2.82333		-0.545979	NA	2.46667
AT1G04947		-0.0921774	NA	0.87		-0.0490744	NA	1.86333		-0.0183133	NA	1.62333
AT1G04950		-0.639604	0.700685	2.37333		0.106496	NA	4.99667		-0.0288091	NA	4.36
AT1G04953		NA	NA	0		NA	NA	0		NA	NA	0
AT1G04957		0.235271	NA	0.25		-0.0147926	NA	0.52		-0.0359399	NA	0.45
AT1G04960		-0.557199	NA	1.33667		-0.209001	NA	2.89		-0.149574	NA	2.52333
AT1G04963		NA	NA	0		0.0385463	NA	0		0.0967329	NA	0
AT1G04967		0.585297	NA	0.446667		0.31483	NA	0.963333		-0.0302126	NA	0.84
AT1G04970		-1.06801	0.457619	3.54333		0.299292	NA	7.59		-0.127468	NA	6.62
AT1G04973		1.31702	NA	0.386667		0.0336305	NA	0.81		-0.138769	NA	0.706667
AT1G04977		NA	NA	0		NA	NA	0		NA	NA	0
AT1G04980		-0.261104	0.867814	2.68		-0.0171668	NA	5.72667		-0.708713	NA	4.99333
AT1G04983		-0.66202	NA	0.81		-0.0255038	NA	1.70667		0.349231	NA	1.49333
AT1G04985		-0.280085	0.872267	2.7		-0.00937264	NA	5.92333		-0.271668	NA	5.17
AT1G04987		0.348582	NA	1.06667		0.0433363	NA	2.30667		-0.564587	NA	2.01333
AT1G04990		0.300947	NA	0.993333		0.00518036	NA	2.07333		0.416369	NA	1.81
AT1G04997		-0.66202	NA	0.81		0.270039	NA	1.70667		-0.283004	NA	1.49333
AT1G05000		-0.324902	0.756443	8.31667		0.163741	0.999472	17.9033		0.399175	0.641286	15.62
AT1G05003		0.350936	NA	0.52		0.181183	NA	1.10333		-0.0924601	NA	0.96
AT1G05005		0.0669597	NA	0.34		0.045467	NA	0.68		0.0533453	NA	0.593333
AT1G05007		-0.13195	NA	0.856667		-0.104575	NA	1.78333		-0.438899	NA	1.55333
AT1G05010		-0.178846	NA	1.6		-0.103833	NA	3.39333		0.464944	NA	2.96333
AT1G05013		-0.602784	NA	1.40333		0.0280235	NA	2.95		0.560308	NA	2.57333
AT1G05017		0.235271	NA	0.25		-0.0563501	NA	0.52		0.114314	NA	0.45
AT1G05020		-1.71695	NA	1.97		0.203747	NA	4.22		0.126464	NA	3.68333
AT1G05023		NA	NA	0		0.0755845	NA	0		0.247745	NA	0
AT1G05027		-0.510984	0.762499	2.20333		-0.182034	NA	4.62		-0.639795	NA	4.02667
ath_Chr4_8504144_8504165		4.56736	7.70836e-33	5.58		1.45167	0.00281382	11.9067		1.24544	0.0173045	10.3833
AT1G05033		0.157267	NA	0.31		-0.0231341	NA	0.67		-0.131927	NA	0.586667
AT1G07100		4.56184	6.11787e-13	2.31		0.879199	NA	4.90333		2.05677	0.000482771	4.27667
AT1G05037		NA	NA	0		0.135742	NA	0		NA	NA	0
AT1G05040		-0.899391	NA	1.05		0.0484406	NA	2.28333		0.228407	NA	1.99333
AT1G05043		0.941338	NA	0.25		0.0349544	NA	0.52		0.256709	NA	0.45
AT1G05047		0.0262559	NA	0.393333		-0.0722828	NA	0.89		-0.149573	NA	0.776667
AT1G05053		-0.829167	NA	0.99		-0.120382	NA	2.13		0.590596	NA	1.86
AT1G05055		0.183755	0.910682	1.88333		0.264905	NA	4.05667		-0.168885	NA	3.54333
AT1G05057		0.569024	0.614088	50.9433		-0.43813	0.749306	113.567		-0.978108	0.258434	99.1867
AT1G05060		-1.29696	NA	1.41667		0.0271462	NA	2.97333		0.0929523	NA	2.59667
AT1G05061		0.639791	NA	0.363333		0.0950652	NA	0.746667		-0.117994	NA	0.65
AT1G05065		-1.43999	NA	1.58333		-0.186689	NA	3.40667		-0.254893	NA	2.97667
AT1G05067		NA	NA	0		NA	NA	0		0.726174	NA	0
AT1G05070		-1.03639	NA	1.45		0.102485	NA	3.25		-0.0594212	NA	2.84
AT1G05073		NA	NA	0		NA	NA	0		NA	NA	0
AT1G05077		NA	NA	0		NA	NA	0		NA	NA	0
AT1G05080		-0.352523	NA	0.633333		-0.0805122	NA	1.33		0.0968094	NA	1.16
AT1G05083		1.308	NA	0.113333		0.0665899	NA	0.226667		-0.0282693	NA	0.196667
AT1G05085		0.0466838	NA	0.363333		0.193101	NA	0.746667		0.315279	NA	0.65
AT1G05087		1.21071	NA	0.113333		0.17548	NA	0.226667		0.0588194	NA	0.196667
AT1G05090		-0.632196	NA	1.49333		0.0167472	NA	3.15		-0.017908	NA	2.74667
AT1G05093		0.157267	NA	0.31		0.00158593	NA	0.67		0.246779	NA	0.586667
AT1G05097		1.06781	0.439217	1.43667		-0.0857529	NA	3.09667		-0.100212	NA	2.70333
AT1G05100		-0.202261	0.899058	2.62667		0.0261525	NA	5.61667		-0.0636937	NA	4.90333
AT1G05103		1.11765	NA	0.196667		0.0618851	NA	0.443333		-0.0283296	NA	0.39
AT1G05107		-0.373053	NA	0.643333		0.166812	NA	1.41		0.244647	NA	1.22667
AT1G05113		0.447929	NA	0.113333		-0.0181982	NA	0.226667		-0.0282693	NA	0.196667
AT1G05117		0.941338	NA	0.25		-0.0147926	NA	0.52		-0.0371469	NA	0.45
AT1G05120		-0.233639	0.869488	4.35333		-0.254303	NA	9.43		-0.241425	NA	8.23
AT1G05123		-0.516334	NA	0.77		-0.212251	NA	1.62		-0.2359	NA	1.41667
AT1G05127		-0.89066	NA	1.00667		-0.183659	NA	2.15333		-0.553914	NA	1.88
AT1G05133		-0.907961	NA	1.02667		-0.0411874	NA	2.22		-0.111807	NA	1.93667
AT1G05135		-1.47827	0.336174	2.89667		-0.110791	NA	6.23667		0.0861314	NA	5.44
AT1G05136		0.157267	NA	0.31		-0.0662254	NA	0.67		-0.0549937	NA	0.586667
AT1G05137		NA	NA	0		NA	NA	0		NA	NA	0
AT1G05140		-1.17273	0.409291	3.78667		-0.306015	NA	8.03		-0.644551	NA	7.00333
AT1G05143		NA	NA	0		NA	NA	0		0.276657	NA	0
AT1G05147		NA	NA	0		NA	NA	0		NA	NA	0
AT1G05150		-1.37311	0.205958	8.37333		-0.0555374	0.999472	17.8567		0.166721	0.890639	15.5767
AT1G05153		-0.410812	NA	1.16333		0.217293	NA	2.51		-0.0583543	NA	2.19333
AT1G05160		1.37773	0.141084	3.08667		0.330508	NA	6.73333		0.0402389	NA	5.87667
AT1G05163		-0.132142	NA	0.913333		0.0709587	NA	1.99333		-0.476346	NA	1.73667
AT1G05170		-1.46328	NA	1.64333		0.249485	NA	3.56		0.206141	NA	3.10667
AT1G76065		4.53315	1.63679e-17	82.12		0.743402	0.488641	178.493		0.554284	0.520331	155.787
AT1G05177		-1.53801	NA	1.74667		0.285789	NA	3.76667		0.386228	NA	3.29
AT1G05180		-0.524204	0.750499	2.28		0.290071	NA	4.89333		0.274994	NA	4.27
AT1G05183		NA	NA	0		NA	NA	0		NA	NA	0
AT1G05187		NA	NA	0		NA	NA	0		NA	NA	0
AT1G05190		-0.753116	NA	1.56		-0.210711	NA	3.34333		-0.129645	NA	2.91667
AT1G05193		1.24599	NA	0		0.0533293	NA	0		0.286218	NA	0
AT1G05197		NA	NA	0		NA	NA	0		NA	NA	0
AT1G05200		-2.07023	0.174405	4.92		-0.0879105	NA	10.36		0.237877	NA	9.03333
AT1G05203		0.403799	NA	0.136667		-0.0181982	NA	0.293333		-0.0282693	NA	0.253333
AT1G05205		0.940544	NA	0.25		0.179587	NA	0.52		0.132878	NA	0.45
AT1G05207		0.170676	NA	0.273333		-0.0558079	NA	0.583333		-0.116471	NA	0.51
AT1G05210		-0.709745	NA	0.87		0.0101031	NA	1.86333		-0.451476	NA	1.62333
AT1G05213		-0.831038	NA	1.75333		-0.293219	NA	3.84333		-0.447648	NA	3.36
AT1G05217		NA	NA	0		0.0533293	NA	0		NA	NA	0
AT1G05220		0.447929	NA	0.113333		0.113503	NA	0.226667		0.055969	NA	0.196667
AT1G05223		0.236341	NA	0.226667		0.078628	NA	0.453333		-0.0819692	NA	0.396667
AT1G05227		NA	NA	0		NA	NA	0		NA	NA	0
ath-miR166b_Chr3_22922211_22922232		4.53069	1.79354e-18	3.40333		0.82316	NA	7.08333		1.51001	0.00789983	6.17333
AT1G05233		1.24133	NA	0		0.0755845	NA	0		0.10523	NA	0
AT1G05237		1.18557	NA	0.666667		-0.0295672	NA	1.47333		0.11792	NA	1.28667
AT5G08805		4.48978	1.8517e-10	1.30667		1.15488	NA	2.88		0.983639	NA	2.51333
AT1G05243		NA	NA	0		NA	NA	0		NA	NA	0
AT1G05247		NA	NA	0		NA	NA	0		NA	NA	0
AT1G05250		-0.801113	NA	1.67		0.0995032	NA	3.62333		0.640857	NA	3.16667
AT1G05253		NA	NA	0		NA	NA	0		NA	NA	0
AT1G05257		NA	NA	0		NA	NA	0		NA	NA	0
AT1G05260		0.0989728	0.932002	4.69333		-0.108569	NA	10.0767		-0.220672	NA	8.79
AT2G06905		4.46075	2.76763e-07	0.876667		0.158002	NA	1.90333		0.399657	NA	1.66333
AT1G05267		NA	NA	0		NA	NA	0		NA	NA	0
AT1G05270		0.46902	0.662904	4.12667		-0.231125	NA	8.84333		-0.48521	NA	7.71333
AT1G05273		NA	NA	0		NA	NA	0		NA	NA	0
AT1G05277		-0.131004	NA	0.476667		-0.124046	NA	0.973333		0.224116	NA	0.846667
AT1G05280		0.774671	0.250385	12.8733		-0.17545	0.999472	27.7567		0.495025	0.44188	24.22
AT1G05283		-0.130591	NA	0.506667		-0.130662	NA	1.11667		-0.0536648	NA	0.973333
AT1G05287		NA	NA	0		NA	NA	0		0.0967329	NA	0
AT1G05290		-0.173995	0.901702	3.97		0.140658	NA	8.31667		0.234468	NA	7.25
AT1G05291		-0.0502493	NA	0.81		-0.193115	NA	1.70667		0.742242	NA	1.49333
AT1G05293		0.170676	NA	0.273333		-0.0558079	NA	0.583333		0.368607	NA	0.51
AT1G05297		2.49191	NA	0		NA	NA	0		0.471827	NA	0
AT1G05300		-0.33812	0.789473	4.53667		0.309851	NA	9.58333		0.518604	NA	8.36
AT1G05303		NA	NA	0		NA	NA	0		NA	NA	0
AT1G05307		0.0669597	NA	0.34		-0.0370817	NA	0.68		0.0413894	NA	0.593333
AT1G05310		-2.60321	0.0573166	7.20333		-0.438293	NA	15.4		0.120527	0.932172	13.4333
ath_Chr2_12270340_12270361		4.4179	3.0718e-16	4.39333		1.3785	0.00930763	9.58		1.57352	0.00307969	8.36333
AT1G05317		0.403799	NA	0.136667		0.0618452	NA	0.293333		0.0514822	NA	0.253333
AT1G05320		-1.43302	0.244961	6.53667		-0.199302	NA	13.9267		-0.328243	NA	12.1467
AT1G05323		NA	NA	0		NA	NA	0		NA	NA	0
AT1G05327		NA	NA	0		NA	NA	0		NA	NA	0
AT1G05330		1.61148	NA	0.31		0.12367	NA	0.67		0.396283	NA	0.586667
AT1G05333		NA	NA	0		NA	NA	0		NA	NA	0
AT1G05337		NA	NA	0		NA	NA	0		NA	NA	0
AT1G05340		0.335512	NA	0.56		-0.00416596	NA	1.19		0.0334533	NA	1.04
AT1G05343		NA	NA	0		0.0385463	NA	0		NA	NA	0
AT1G05347		NA	NA	0		NA	NA	0		NA	NA	0
AT1G05350		0.852464	0.427899	3.04		-0.257042	NA	6.60667		-0.79518	NA	5.76333
AT1G05353		NA	NA	0		NA	NA	0		NA	NA	0
AT1G05357		NA	NA	0		NA	NA	0		NA	NA	0
AT1G05360		-0.149092	NA	1.53667		-0.00373702	NA	3.14667		-0.157776	NA	2.74
AT1G05363		-0.159363	NA	0.53		-0.138019	NA	1.18333		-0.215676	NA	1.03
AT1G05367		-0.131004	NA	0.476667		-0.0367644	NA	0.973333		-0.203668	NA	0.846667
AT1G05370		0.919424	0.491944	2.31667		0.587691	NA	4.94333		-0.372949	NA	4.31333
AT1G05373		NA	NA	0		NA	NA	0		NA	NA	0
AT1G05377		0.170676	NA	0.273333		0.0246203	NA	0.583333		0.107198	NA	0.51
AT1G05380		-2.21656	0.0841708	8.64333		-0.089683	0.999472	18.2733		-0.629114	0.438679	15.9333
AT1G05383		0.571253	NA	0.446667		-0.0780586	NA	0.963333		-0.0142911	NA	0.84
AT1G05385		-0.735879	NA	1.52333		-0.259049	NA	3.25667		-0.386108	NA	2.84
AT1G05387		-0.214574	NA	0.943333		-0.078868	NA	2		0.0396315	NA	1.74667
AT1G05390		1.64436	0.247948	0.733333		-0.0978171	NA	1.57		-0.339413	NA	1.37
AT1G05397		1.24133	NA	0		0.0385463	NA	0		0.442356	NA	0
AT1G05400		1.21519	NA	0.726667		0.00120105	NA	1.62667		-0.472216	NA	1.42
AT1G05407		0.123236	NA	0.333333		0.210756	NA	0.736667		-0.0756122	NA	0.643333
AT1G05410		1.01732	0.535194	1.15333		0.184853	NA	2.33667		0.121499	NA	2.03
AT1G05413		-0.0287175	NA	0.423333		0.180119	NA	0.896667		0.412887	NA	0.786667
AT1G05417		NA	NA	0		NA	NA	0		NA	NA	0
AT1G05420		-0.318774	0.856926	2.05333		0.185846	NA	4.43667		0.103813	NA	3.87333
AT1G05423		NA	NA	0		NA	NA	0		NA	NA	0
AT1G05427		NA	NA	0		NA	NA	0		NA	NA	0
ath-miR165a_Chr1_79009_79030		4.41693	1.87645e-10	1.05333		0.666759	NA	2.22667		1.41686	NA	1.94333
AT1G05433		NA	NA	0		NA	NA	0		NA	NA	0
AT1G05440		-0.275231	0.876654	1.87		-0.149547	NA	4.01667		-0.52685	NA	3.50333
AT1G05443		-1.44291	NA	1.61		-0.244598	NA	3.47333		-0.171165	NA	3.03333
AT1G05447		NA	NA	0		0.0385463	NA	0		NA	NA	0
AT1G05450		-0.859278	NA	1.69		-0.0725507	NA	3.56		-0.204096	NA	3.10667
AT1G05453		NA	NA	0		NA	NA	0		NA	NA	0
AT1G05460		-0.947279	0.415686	5.92667		-0.186433	NA	12.82		-0.433124	NA	11.1833
AT1G05463		NA	NA	0		NA	NA	0		NA	NA	0
AT1G05467		NA	NA	0		0.0385463	NA	0		NA	NA	0
ath-miR171c_Chr1_22930156_22930177		4.41299	1.56271e-31	38.7067		0.715792	0.426509	83.3733		1.03644	0.00422397	72.7333
AT1G05473		NA	NA	0		0.0755845	NA	0		0.286218	NA	0
AT1G05477		0.25878	NA	0.643333		0.0219407	NA	1.41		0.452286	NA	1.22667
AT1G05483		NA	NA	0		NA	NA	0		NA	NA	0
AT1G05487		0.403799	NA	0.136667		0.0618452	NA	0.293333		-0.0282693	NA	0.253333
AT1G05490		-1.42051	0.313994	4.54		-0.0554936	NA	9.66333		-0.198172	NA	8.43
AT1G05493		0.236341	NA	0.226667		0.0150548	NA	0.453333		-0.0819692	NA	0.396667
AT1G05497		-1.42989	NA	1.63333		-0.0498414	NA	3.54		-0.861314	NA	3.09333
AT1G05500		0.283974	0.862133	2.21		0.271552	NA	4.66333		-0.151496	NA	4.06667
AT1G05507		-0.553178	NA	0.756667		0.0844687	NA	1.63667		0.608689	NA	1.42667
AT1G05510		0.343224	0.831798	1.70667		0.23601	NA	3.71333		-0.0957292	NA	3.24333
AT1G05517		0.236341	NA	0.226667		0.133554	NA	0.453333		-0.0155062	NA	0.396667
AT1G05520		-1.38324	0.250995	6.24		-0.108316	NA	13.3033		-0.657425	NA	11.5967
AT1G05523		NA	NA	0		NA	NA	0		NA	NA	0
AT1G05527		-0.511261	NA	0.716667		0.0448899	NA	1.54667		-0.2197	NA	1.35
AT1G05530		-0.599981	0.671076	3.41667		-0.169298	NA	7.34		-0.154389	NA	6.4
AT1G05533		1.21071	NA	0.113333		0.146449	NA	0.226667		0.375692	NA	0.196667
AT1G05537		-0.840798	NA	0.966667		0.109698	NA	2.06333		-0.207061	NA	1.80667
AT1G05540		-0.736429	0.650695	2.9		-0.2111	NA	6.2		-0.152531	NA	5.41333
AT1G05543		-1.62913	NA	1.84		-0.0708759	NA	3.87333		0.312873	NA	3.37667
AT1G05547		-0.280537	NA	0.56		-0.00416596	NA	1.19		-0.273596	NA	1.04
AT1G05550		-0.985301	NA	1.95333		0.476617	NA	4.23333		0.357857	NA	3.69333
AT1G05553		-0.280537	NA	0.56		-0.167641	NA	1.19		-0.273596	NA	1.04
AT1G05557		-0.187797	NA	0.52		-0.139483	NA	1.10333		-0.0924601	NA	0.96
AT1G05560		NA	NA	0		NA	NA	0		NA	NA	0
AT1G05562		NA	NA	0		NA	NA	0		NA	NA	0
AT1G05563		NA	NA	0		NA	NA	0		NA	NA	0
AT1G05567		0.0466838	NA	0.363333		0.245366	NA	0.746667		0.292633	NA	0.65
AT1G05570		-1.3627	0.0637137	19.25		-0.0688526	0.999472	40.8567		-0.0668964	0.956546	35.6267
AT1G05575		-0.655795	NA	0.936667		-0.11172	NA	2.05667		-0.184303	NA	1.79667
AT1G05577		-1.35378	0.386859	2.61333		0.0680922	NA	5.63		-0.195482	NA	4.91333
AT1G05580		-1.00453	0.293238	10.26		-0.827163	0.37844	21.8267		0.2714	0.774277	19.0333
AT1G05583		0.235271	NA	0.25		0.0349544	NA	0.52		0.278155	NA	0.45
AT1G05587		-0.187797	NA	0.52		-0.100352	NA	1.10333		0.0671047	NA	0.96
AT1G05590		-0.556865	0.745081	2.33333		-0.238129	NA	5.1		-0.514023	NA	4.45333
AT1G05593		-0.284087	NA	0.676667		-0.12302	NA	1.36333		-0.38922	NA	1.18667
AT1G05597		1.21301	NA	0.113333		-0.0181982	NA	0.226667		-0.0282693	NA	0.196667
AT1G05600		-1.79335	NA	2.08333		-0.305542	NA	4.45		-0.188339	NA	3.88333
AT1G05603		NA	NA	0		NA	NA	0		0.0967329	NA	0
AT1G05607		0.236341	NA	0.226667		-0.0419278	NA	0.453333		-0.0819692	NA	0.396667
AT1G05610		-0.579414	0.687228	3.34667		0.0156767	NA	7.14333		-0.273299	NA	6.23
AT1G05613		1.16717	NA	0.136667		0.148994	NA	0.293333		-0.0282693	NA	0.253333
AT1G05615		-0.229753	NA	0.966667		-0.173635	NA	2.06333		0.0351287	NA	1.80667
AT1G05617		-1.81268	NA	2.18		-0.143446	NA	4.65333		-0.323562	NA	4.05667
AT1G05620		-0.646131	0.653739	3.49333		0.200466	NA	7.38		-0.0545702	NA	6.43667
AT1G05623		-1.26763	NA	1.36333		0.00162172	NA	2.9		-0.0628131	NA	2.52667
AT1G05630		-1.82742	0.100647	8.86667		-0.0552025	0.999472	18.9167		0.103346	0.938159	16.5
AT1G05633		-0.373053	NA	0.643333		-0.190676	NA	1.41		-0.457445	NA	1.22667
AT1G05640		-1.34323	0.35528	4.4		-0.0304326	NA	9.56333		-0.776696	NA	8.34333
AT1G05643		-1.34034	NA	1.51		-0.0710178	NA	3.26667		-0.322773	NA	2.85333
AT1G05647		-0.831088	NA	0.943333		0.117771	NA	2		0.163198	NA	1.74667
AT1G05650		-1.38123	0.389586	2.68		-0.0276272	NA	5.69333		-0.400902	NA	4.96333
AT1G05653		NA	NA	0		NA	NA	0		0.0967329	NA	0
AT1G05657		-0.0672228	NA	0.843333		0.00963325	NA	1.79667		-0.139167	NA	1.56667
AT1G05660		-1.43883	0.31333	4.56333		-0.0180205	NA	9.59333		-0.757267	NA	8.36667
AT1G05663		0.170676	NA	0.273333		0.118909	NA	0.583333		0.0903897	NA	0.51
AT1G05667		NA	NA	0		NA	NA	0		NA	NA	0
AT1G05670		-2.17789	NA	2.85333		0.103527	NA	6.07		0.23239	NA	5.29667
AT1G05673		NA	NA	0		NA	NA	0		NA	NA	0
AT1G05675		-0.525636	NA	1.27667		-0.0657258	NA	2.73667		0.191316	NA	2.39
AT1G05680		-1.65664	NA	1.89333		0.052033	NA	4.07667		-0.183326	NA	3.56
AT1G05683		-0.82029	NA	1.06333		-0.0115054	NA	2.17333		0.366402	NA	1.89333
AT1G05687		-0.683008	NA	0.83		-0.0823783	NA	1.77333		-0.144527	NA	1.55
AT4G27160		4.3931	1.05461e-13	4.53667		0.677366	0.637724	9.43		1.95203	5.03921e-05	8.22
AT1G05693		-0.373053	NA	0.643333		-0.190676	NA	1.41		-0.154698	NA	1.22667
AT1G05697		NA	NA	0		NA	NA	0		NA	NA	0
AT1G05700		-2.52475	0.0685465	6.71333		0.16752	0.999472	14.24		-0.205796	0.8757	12.42
AT1G05703		NA	NA	0		0.0385463	NA	0		0.0967329	NA	0
AT1G05707		0.656218	NA	0.363333		0.0950652	NA	0.746667		-0.11955	NA	0.65
AT1G05710		-2.19254	0.177816	3.18		0.303593	NA	6.57333		0.145953	NA	5.73
AT1G05713		0.236341	NA	0.226667		0.0794983	NA	0.453333		0.421269	NA	0.396667
AT1G05717		NA	NA	0		0.310735	NA	0		0.508502	NA	0
AT1G05720		-0.565196	NA	1.33333		-0.0763955	NA	2.75667		0.211379	NA	2.40333
AT1G05723		NA	NA	0		NA	NA	0		NA	NA	0
AT1G05727		NA	NA	0		NA	NA	0		NA	NA	0
AT1G05730		-1.01824	NA	1.11667		-0.276746	NA	2.38		0.0761299	NA	2.07667
AT1G05733		NA	NA	0		0.0755845	NA	0		NA	NA	0
AT1G05737		0.170676	NA	0.273333		-0.0558079	NA	0.583333		0.231976	NA	0.51
AT1G05740		-1.07854	NA	1.24667		-0.199179	NA	2.72667		-0.658008	NA	2.38333
AT1G05747		-1.34034	NA	1.51		-0.0241154	NA	3.26667		0.506221	NA	2.85333
AT1G05750		-0.920186	NA	1.78		0.0549633	NA	3.72		0.104764	NA	3.24333
AT1G05753		NA	NA	0		NA	NA	0		NA	NA	0
AT1G05757		0.36891	NA	0.196667		-0.0213128	NA	0.443333		-0.0283296	NA	0.39
AT1G05760		NA	NA	0		NA	NA	0		NA	NA	0
AT1G05763		0.403799	NA	0.136667		0.0182144	NA	0.293333		0.0514822	NA	0.253333
AT1G05767		NA	NA	0		NA	NA	0		NA	NA	0
AT1G05770		-0.968183	NA	1.89333		-0.120616	NA	4.07667		-0.289731	NA	3.56
AT1G05773		NA	NA	0		NA	NA	0		NA	NA	0
AT1G05777		0.0262559	NA	0.393333		-0.0722828	NA	0.89		-0.149573	NA	0.776667
AT1G05780		1.25177	0.31395	1.65333		0.232628	NA	3.50667		0.553977	NA	3.06
ath_Chr5_9789641_9789662		4.39064	1.45681e-15	2.19667		0.332655	NA	4.67667		-0.43575	NA	4.08
AT1G05785		0.0268071	0.987059	2.06667		-0.19759	NA	4.32667		-0.0196138	NA	3.77333
AT1G05787		NA	NA	0		NA	NA	0		NA	NA	0
AT1G05790		-0.598748	0.641325	4.47667		-0.107074	NA	9.43		-0.379956	NA	8.22333
AT4G15775		4.35112	5.70919e-08	0.856667		-0.0888581	NA	1.78333		1.40708	NA	1.55333
AT1G05797		-0.0104882	NA	0.406667		0.204823	NA	0.876667		-0.139114	NA	0.763333
AT1G05800		1.08651	0.14854	5.36		0.0205841	NA	11.36		0.917344	0.143405	9.90667
AT1G05803		NA	NA	0		0.0755845	NA	0		0.508502	NA	0
AT1G05805		-1.54358	0.220843	7.07667		0.0717583	0.999472	14.83		0.0218279	0.990975	12.9233
AT1G05807		-0.0697312	NA	0.446667		0.0801276	NA	0.963333		-0.181411	NA	0.84
AT1G05810		-2.30189	0.120522	3.12333		-0.212322	NA	6.69		-0.745141	NA	5.83667
AT1G05813		-1.84853	NA	2.17333		0.00755622	NA	4.61		-0.622236	NA	4.02
AT5G65305		4.34094	0.00123191	0.136667		-0.0181982	NA	0.293333		0.392011	NA	0.253333
AT1G05820		-2.32825	0.100197	5.85667		-0.188912	NA	12.2967		-0.705262	NA	10.7233
AT1G05823		0.170676	NA	0.273333		-0.0558079	NA	0.583333		-0.116471	NA	0.51
AT1G05827		-0.0287175	NA	0.423333		0.0281315	NA	0.896667		0.153807	NA	0.786667
AT1G05830		0.214796	0.827074	6.66333		-0.0678662	NA	14.2		0.0853254	0.957323	12.3833
AT1G05833		1.21071	NA	0.113333		-0.0181982	NA	0.226667		-0.0282693	NA	0.196667
AT1G05835		0.872033	NA	0.226667		-0.00668463	NA	0.453333		0.279642	NA	0.396667
AT1G05837		NA	NA	0		NA	NA	0		NA	NA	0
AT1G05840		-0.394789	0.804914	2.81333		-0.121727	NA	5.88333		0.321353	NA	5.12667
AT1G05843		-0.159363	NA	0.53		-0.138019	NA	1.18333		-0.326559	NA	1.03
AT1G05847		0.123236	NA	0.333333		0.115595	NA	0.736667		0.0665922	NA	0.643333
AT4G14810		4.31216	1.02364e-28	6.64333		1.35859	0.00681044	14.0767		1.09997	0.0380848	12.2767
AT1G05853		1.30599	0.162391	8.47333		-0.945461	NA	18.5467		-1.14942	NA	16.19
AT1G05857		-1.29648	NA	1.67333		0.00164297	NA	3.43667		0.1458	NA	2.99667
AT1G05860		1.07721	0.304096	2.19667		-0.278108	NA	4.67667		0.355558	NA	4.08
AT1G05863		0.335642	NA	0.56		-0.118129	NA	1.19		-0.259072	NA	1.04
AT1G05867		0.0144696	NA	0.386667		-0.0233508	NA	0.81		-0.135644	NA	0.706667
AT1G05870		1.10874	0.297862	4.47667		0.0392131	NA	9.70333		0.124219	NA	8.46333
AT1G05873		NA	NA	0		NA	NA	0		NA	NA	0
AT2G03660		4.305	4.64302e-06	0.52		0.0435565	NA	1.10333		0.186992	NA	0.96
AT1G05887		0.403799	NA	0.136667		-0.0181982	NA	0.293333		-0.0282693	NA	0.253333
AT1G05890		0.763453	0.44174	4.39333		0.0507518	NA	9.48333		-0.205115	NA	8.27667
AT1G05893		0.235271	NA	0.25		0.0349544	NA	0.52		-0.112883	NA	0.45
AT1G05894		-1.70934	NA	1.98333		-0.0447315	NA	4.24333		0.0385524	NA	3.7
AT1G05897		-1.28667	NA	1.38667		-0.285766	NA	2.96333		-0.454573	NA	2.58667
AT1G05900		-2.16103	NA	2.85		0.088757	NA	6.10333		-0.753171	NA	5.32667
AT1G05903		-1.5837	NA	1.84		0.238522	NA	4.00667		0.634708	NA	3.49667
AT1G07637		4.28809	2.05488e-19	5.63667		0.712102	0.546655	12.0433		0.586489	0.47252	10.5033
AT1G05910		-0.890724	0.450316	5.57667		-0.0479718	NA	11.9267		-0.261671	NA	10.4033
AT1G05913		0.447528	NA	0.506667		-0.0863959	NA	1.11667		-0.195449	NA	0.973333
AT1G05917		NA	NA	0		NA	NA	0		NA	NA	0
AT1G05920		-0.754695	NA	0.896667		0.202992	NA	1.87		-0.039162	NA	1.63
AT1G05927		NA	NA	0		NA	NA	0		NA	NA	0
AT1G05930		0.940544	NA	0.25		0.00992363	NA	0.52		0.278364	NA	0.45
AT1G05933		-1.7852	NA	2.09		-0.35784	NA	4.39333		-0.100457	NA	3.82667
AT1G05937		-1.07854	NA	1.24667		-0.0929707	NA	2.72667		0.232278	NA	2.38333
AT1G05940		0.0781518	0.955144	3.32		0.0293281	NA	7.13667		-0.697385	NA	6.22667
AT1G05943		NA	NA	0		NA	NA	0		NA	NA	0
AT1G05947		0.403799	NA	0.136667		-0.0181982	NA	0.293333		0.0490183	NA	0.253333
AT1G05950		-0.292598	0.772179	7.94667		-0.129978	0.999472	17.1133		-0.264548	0.821341	14.9333
ath-miR5663_Chr1_18686941_18686962		4.28809	2.05488e-19	5.63667		0.712102	0.546655	12.0433		0.586489	0.47252	10.5033
AT1G05957		-1.23191	NA	1.34333		-0.384616	NA	2.83667		-0.266691	NA	2.47333
AT1G05960		-0.50906	0.68713	6.22333		0.115665	NA	13.1433		0.0603863	0.969647	11.46
AT1G05963		0.314443	NA	0.583333		0.204834	NA	1.25333		0.305465	NA	1.09667
AT1G05967		-0.0697312	NA	0.446667		-0.127381	NA	0.963333		-0.181411	NA	0.84
AT1G05970		-0.232333	NA	0.98		0.304529	NA	2.09		0.36798	NA	1.82
AT1G05973		NA	NA	0		NA	NA	0		NA	NA	0
AT1G05977		-0.280537	NA	0.56		-0.118129	NA	1.19		-0.101281	NA	1.04
ath_Chr4_6787107_6787128		4.27946	1.20772e-22	20.3567		1.43927	0.00126952	42.99		1.84466	5.82052e-09	37.4867
AT1G05983		-0.0697312	NA	0.446667		0.0219451	NA	0.963333		0.146279	NA	0.84
AT1G05987		-0.44413	NA	0.733333		0.0421623	NA	1.57		-0.354133	NA	1.37
AT1G05990		-1.00422	NA	1.93333		0.130965	NA	4.13333		0.540017	NA	3.60667
AT4G28520		4.27648	9.1318e-16	3.09333		0.189111	NA	6.54333		1.67359	0.00202517	5.70667
AT1G05997		-1.09819	0.557865	2.50667		-0.179138	NA	5.61333		-0.231753	NA	4.90333
AT1G06000		NA	NA	0		NA	NA	0		NA	NA	0
AT1G06002		NA	NA	0		NA	NA	0		NA	NA	0
AT1G06003		NA	NA	0		NA	NA	0		NA	NA	0
AT1G06007		NA	NA	0		0.0385463	NA	0		0.290722	NA	0
AT1G06010		0.467646	NA	1.05		0.357809	NA	2.28333		0.770653	NA	1.99333
AT1G06013		-0.131004	NA	0.476667		-0.0367644	NA	0.973333		0.201583	NA	0.846667
AT1G06017		NA	NA	0		0.198586	NA	0		0.286218	NA	0
AT1G06020		-1.9728	NA	2.44		-0.430692	NA	5.24667		-0.517246	NA	4.58
AT1G06023		0.176454	NA	1.26667		-0.124526	NA	2.69667		-0.48836	NA	2.35333
AT1G06027		-1.22245	0.422241	3.92		-0.0710252	NA	8.22333		-0.0209406	NA	7.16667
AT1G06030		-1.95773	NA	2.56333		-0.198915	NA	5.63		-0.86556	NA	4.91667
ath-miR160c_Chr5_19009094_19009115		4.27612	5.65937e-09	1.87333		-0.119894	NA	4.15		-0.743363	NA	3.62667
AT1G06037		0.640179	NA	0.363333		0.23872	NA	0.746667		0.433112	NA	0.65
AT1G06040		0.134768	NA	1.23		0.161591	NA	2.60667		0.00722603	NA	2.27333
AT1G06043		0.0144696	NA	0.386667		-0.0574053	NA	0.81		-0.136088	NA	0.706667
AT1G06045		NA	NA	0		NA	NA	0		NA	NA	0
AT1G06047		-1.03338	NA	1.17667		-0.335722	NA	2.53333		-0.0742362	NA	2.21
AT1G06050		-0.649444	NA	1.39333		-0.0803993	NA	2.91		-0.300685	NA	2.53667
AT1G06053		-2.02648	NA	2.64		0.0671944	NA	5.77333		-0.761158	NA	5.04
AT1G06057		-1.54159	NA	1.72		-0.0896897	NA	3.7		-0.220221	NA	3.23
AT1G06060		-0.088094	NA	0.853333		0.0512475	NA	1.83667		-0.302876	NA	1.60667
AT1G06063		NA	NA	0		NA	NA	0		NA	NA	0
AT1G06067		NA	NA	0		0.0385463	NA	0		NA	NA	0
AT1G06070		1.36448	0.25599	1.5		0.134192	NA	3.19		0.345459	NA	2.78333
AT1G06073		NA	NA	0		0.299294	NA	0		NA	NA	0
AT1G06080		-1.79134	0.114242	8.55667		0.24054	0.999472	18.2767		-0.240072	0.840334	15.9433
AT1G06083		0.36891	NA	0.196667		0.021775	NA	0.443333		-0.0283296	NA	0.39
AT1G06087		0.906354	0.548318	1.37		0.279441	NA	3.03333		-0.392705	NA	2.65
AT1G06090		-0.239432	0.867793	3.43667		0.609244	NA	7.30333		0.777268	NA	6.37
AT1G06093		-0.258076	0.893867	1.74333		0.238889	NA	3.67		0.0507976	NA	3.19667
AT2G29700		4.24864	4.5945e-10	1.75667		-0.176145	NA	3.65333		0.206527	NA	3.18667
AT1G06100		-0.650674	0.640954	3.55333		-0.0833883	NA	7.63		-0.399206	NA	6.65667
AT1G06103		NA	NA	0		0.123751	NA	0		0.10523	NA	0
AT1G06110		-0.261305	0.834318	5.18333		-0.228205	NA	11.2033		-0.141881	NA	9.77667
AT1G06113		NA	NA	0		0.123751	NA	0		NA	NA	0
AT1G06117		-0.130591	NA	0.506667		-0.0448986	NA	1.11667		-0.199321	NA	0.973333
AT1G06120		-0.472465	NA	1.19		-0.0922461	NA	2.51667		0.0195981	NA	2.2
AT1G06123		-0.618583	NA	0.783333		0.0219036	NA	1.64333		-0.12051	NA	1.43333
AT1G06127		-0.367098	0.837631	2.23		-0.21199	NA	4.89667		-0.931093	NA	4.27333
AT1G06130		-2.13547	0.224246	3.6		0.17936	NA	7.49333		0.614	NA	6.53
AT1G06133		-1.09221	NA	1.22333		-0.000255822	NA	2.66333		-0.212024	NA	2.32667
AT1G06135		-0.363561	NA	0.656667		0.179601	NA	1.39333		0.283005	NA	1.21667
AT1G06137		0.940544	NA	0.25		-0.0563501	NA	0.52		-0.112883	NA	0.45
AT1G06140		-0.91699	NA	1.78667		0.211394	NA	3.8		0.411079	NA	3.31333
AT1G06143		-1.11173	NA	2.12		0.0306109	NA	4.53333		0.0653855	NA	3.95667
AT1G06147		0.454027	NA	0.98		0.0979182	NA	2.09		0.16608	NA	1.82
ATCG00200		4.22229	5.52691e-12	10.3267		0.661607	0.640896	22.68		1.51807	0.00165675	19.8
AT1G06150		-1.11779	0.321329	6.83333		-0.131349	NA	14.4433		-0.720308	NA	12.5933
AT1G06153		NA	NA	0		NA	NA	0		NA	NA	0
AT1G06157		-1.07522	NA	1.16667		0.135325	NA	2.45333		-0.481707	NA	2.14
AT1G06160		-2.15582	0.112982	8.25333		-0.174259	0.999472	17.23		-0.197702	0.881158	15.0133
ath-miR832_Chr4_6413274_6413295		4.19722	0.00150488	0.196667		0.203803	NA	0.443333		0.0538185	NA	0.39
AT1G06170		-0.949147	NA	1.27		-0.00685736	NA	2.79333		0.838024	NA	2.44
AT1G06173		0.235271	NA	0.25		0.00992363	NA	0.52		-0.035321	NA	0.45
AT1G06177		NA	NA	0		NA	NA	0		NA	NA	0
AT1G06180		-0.739485	0.646685	2.67667		-0.0256574	NA	5.59333		0.00542662	NA	4.87333
AT1G06187		-1.11163	NA	2.12		-0.127655	NA	4.53333		-0.188674	NA	3.95667
AT1G06190		-0.76168	0.626385	2.66667		-0.0119474	NA	5.70333		-0.29554	NA	4.97667
AT1G06197		0.447929	NA	0.113333		0.17548	NA	0.226667		-0.0282693	NA	0.196667
AT1G06200		0.571253	NA	0.446667		0.0309305	NA	0.963333		0.146279	NA	0.84
AT1G06203		0.403799	NA	0.136667		-0.0181982	NA	0.293333		0.392011	NA	0.253333
AT1G06207		-0.846442	NA	0.98		0.228079	NA	2.09		-0.208891	NA	1.82
AT1G06210		0.613415	NA	0.723333		0.205357	NA	1.49		-0.215654	NA	1.3
AT1G06213		NA	NA	0		NA	NA	0		NA	NA	0
AT1G06217		-0.804174	NA	0.92		0.451435	NA	1.93333		0.438769	NA	1.69
AT1G06220		0.169871	0.887212	4.87333		0.227794	NA	10.4		0.284131	NA	9.07
AT1G06225		-0.395803	NA	0.816667		-0.034904	NA	1.75333		-0.117474	NA	1.53
AT1G06227		0.62035	NA	0.386667		0.138219	NA	0.81		-0.136088	NA	0.706667
AT1G06230		1.50882	0.170342	1.93		0.0978811	NA	4.03667		0.728295	NA	3.51667
AT1G06233		NA	NA	0		NA	NA	0		NA	NA	0
AT1G06237		NA	NA	0		NA	NA	0		NA	NA	0
AT1G06240		-0.641553	NA	1.42667		-0.407457	NA	3.05		0.314045	NA	2.66333
AT1G06243		NA	NA	0		NA	NA	0		NA	NA	0
ath-miR822_Chr5_897286_897307		4.18636	2.57311e-52	28.1567		0.918996	0.108383	60.1167		1.81529	5.68421e-10	52.4333
AT1G06250		-1.78442	NA	2.17		-0.206596	NA	4.74		-0.300459	NA	4.14
AT1G06253		NA	NA	0		NA	NA	0		NA	NA	0
AT1G06257		NA	NA	0		NA	NA	0		NA	NA	0
AT1G06260		0.36891	NA	0.196667		0.0618851	NA	0.443333		-0.0283296	NA	0.39
AT1G06263		-1.33623	NA	1.58		-0.314544	NA	3.46333		-0.813087	NA	3.02333
AT1G06265		-0.445202	NA	1.22333		0.134761	NA	2.66333		-0.193841	NA	2.32667
AT1G06267		-1.04586	0.465795	8.53		-0.279613	NA	18.7533		-0.804242	NA	16.3767
AT1G06270		-0.40915	NA	1.17667		0.214146	NA	2.53333		0.445729	NA	2.21
ath-miR862_Chr2_10718105_10718126		4.18496	8.82182e-20	26.7967		0.808272	0.332622	58.3033		0.480562	0.453238	50.89
ath-miR5639_Chr2_10357136_10357160		4.18212	4.55648e-61	370.42		1.22962	0.00447243	797.073		1.10605	7.19212e-05	695.373
AT1G06280		-0.831038	NA	1.75333		-0.0279698	NA	3.84333		-0.333987	NA	3.36
AT1G06283		1.51305	0.181469	1.74667		-0.199356	NA	3.76667		-0.586379	NA	3.29
AT1G06287		NA	NA	0		NA	NA	0		NA	NA	0
AT1G06290		0.0423187	0.971368	5.03333		-0.23884	NA	10.7567		-0.628816	NA	9.38333
ath_Chr1_11785946_11785967		4.17254	0.0018054	0.196667		0.391729	NA	0.443333		-0.0283296	NA	0.39
AT1G06297		NA	NA	0		NA	NA	0		NA	NA	0
AT1G06303		NA	NA	0		NA	NA	0		NA	NA	0
AT1G06307		0.116504	NA	0.696667		0.0514158	NA	1.48		-0.36277	NA	1.29667
AT1G06310		-1.07522	NA	1.16667		0.250174	NA	2.45333		0.197957	NA	2.14
AT1G06313		-0.870151	NA	1.21		0.0121442	NA	2.67667		-0.184375	NA	2.34
AT1G06317		NA	NA	0		NA	NA	0		NA	NA	0
AT1G06320		-0.511261	NA	0.716667		-0.163942	NA	1.54667		-0.376723	NA	1.35
AT1G06323		-0.767487	NA	1.04		-0.0375401	NA	2.24		0.208464	NA	1.95667
AT1G06327		-1.95729	0.182972	4.30667		-0.134775	NA	9.16667		-0.151937	NA	7.99333
AT1G06330		-1.01824	NA	1.11667		0.0603102	NA	2.38		-0.168267	NA	2.07667
AT2G25940		4.16487	7.35337e-21	5.92333		0.676162	0.633666	12.53		1.29039	0.0179029	10.9267
AT1G06337		NA	NA	0		NA	NA	0		NA	NA	0
AT1G06340		-0.615056	0.658269	3.54333		-0.197105	NA	7.59		0.169185	NA	6.62
AT1G06343		-0.187797	NA	0.52		-0.100352	NA	1.10333		-0.0914527	NA	0.96
AT5G18015		4.15498	0.00526811	0		0.310735	NA	0		0.0967329	NA	0
AT1G06350		-0.234429	0.871162	3.48		0.217218	NA	7.49333		0.0741525	NA	6.53667
AT5G51490		4.15301	7.27286e-12	4.31333		0.809795	0.393141	9.21		1.66773	0.000556546	8.03667
AT1G08117		4.14257	7.04806e-09	3.21333		1.13708	0.0684874	7.11667		0.8772	NA	6.21333
AT1G06360		1.03866	0.198448	5.44		-0.0950864	NA	11.7667		-0.000176119	NA	10.27
AT1G06363		NA	NA	0		0.0533293	NA	0		NA	NA	0
AT1G06370		-2.59016	0.07307	3.96667		-0.237337	NA	8.48667		-1.21468	NA	7.40333
AT1G06373		0.157267	NA	0.31		0.068086	NA	0.67		-0.131927	NA	0.586667
AT1G06377		-0.630176	NA	1.38667		0.0849755	NA	2.96333		0.117077	NA	2.58667
AT1G06380		-0.00715746	0.996437	2.15		-0.0848411	NA	4.54333		-0.0414436	NA	3.96333
AT1G06383		-1.59711	0.245401	5.25333		-0.0293914	NA	11.2667		-0.139311	NA	9.83
AT1G06387		-1.21604	NA	1.33667		-0.281468	NA	2.89		0.241852	NA	2.52333
AT1G06390		0.200037	0.891462	2.49		-0.0424659	NA	5.32667		-0.541413	NA	4.64667
AT2G45390		4.11571	3.76714e-06	0.696667		0.096517	NA	1.48		1.13496	NA	1.29667
AT1G06397		NA	NA	0		NA	NA	0		NA	NA	0
AT1G06400		-0.32694	0.855367	2.01333		-0.17931	NA	4.38333		-0.690871	NA	3.82667
AT1G06403		-1.25945	0.397358	4.13667		-0.288401	NA	9.02333		-0.622541	NA	7.87333
AT2G36600		4.11007	1.11716e-08	4.46		0.277985	NA	9.42667		1.00647	0.133383	8.21667
AT1G06410		0.348079	0.745279	4.47333		0.154441	NA	9.56667		0.0325694	NA	8.34667
AT1G06413		0.403799	NA	0.136667		0.0182144	NA	0.293333		0.353339	NA	0.253333
AT1G06417		-0.647007	0.586474	7.91333		0.765009	0.422105	16.99		-1.72411	NA	14.8233
AT1G06420		-1.04018	NA	1.31		0.0467428	NA	2.69333		0.208909	NA	2.34333
AT1G06423		NA	NA	0		NA	NA	0		NA	NA	0
AT1G06427		NA	NA	0		NA	NA	0		NA	NA	0
AT1G06430		0.771123	0.501474	2.99667		-0.00964558	NA	6.44333		0.0481223	NA	5.62
AT1G06433		-1.90686	0.16336	6.69333		-0.0994251	NA	14.02		0.240333	0.851393	12.2167
AT1G06437		-0.373546	NA	0.703333		0.00123581	NA	1.56		-0.0458019	NA	1.36333
AT1G06440		-1.23191	NA	1.34333		-0.039173	NA	2.83667		-0.0617862	NA	2.47333
AT1G06443		NA	NA	0		0.123751	NA	0		NA	NA	0
AT1G06447		-1.50989	NA	1.67333		-0.120932	NA	3.57333		0.262513	NA	3.11667
AT1G06450		0.0466838	NA	0.363333		-0.0498579	NA	0.746667		-0.205547	NA	0.65
AT1G06453		NA	NA	0		NA	NA	0		NA	NA	0
AT1G06457		0.152435	NA	0.703333		-0.184668	NA	1.56		-0.140636	NA	1.36333
AT1G06460		-1.21604	NA	1.33667		0.0664049	NA	2.89		-0.163083	NA	2.52333
AT1G06463		1.00321	NA	0.53		0.0020927	NA	1.18333		-0.220723	NA	1.03
AT1G06467		NA	NA	0		NA	NA	0		NA	NA	0
AT1G06470		0.663502	0.623712	1.78		-0.128158	NA	3.85		-0.624793	NA	3.36333
AT1G06473		0.0524488	NA	0.7		0.201392	NA	1.42667		-0.195642	NA	1.24
AT1G06475		NA	NA	0		NA	NA	0		NA	NA	0
AT1G06480		0.673832	NA	0.746667		0.0262752	NA	1.55667		-0.240214	NA	1.35667
AT1G06483		-0.198707	NA	0.536667		-0.140853	NA	1.12333		0.200873	NA	0.983333
AT1G06487		0.847354	NA	0.31		-0.0662254	NA	0.67		-0.0549937	NA	0.586667
AT4G17612		4.10739	0.00215341	0.136667		0.188555	NA	0.293333		0.346912	NA	0.253333
AT1G06493		-1.13495	NA	2.19		-0.402641	NA	4.72667		-0.78792	NA	4.12667
AT1G06497		-0.825876	NA	1.12667		-0.185867	NA	2.45667		-0.397025	NA	2.14667
AT1G06500		-0.132142	NA	0.913333		-0.0485702	NA	1.99333		-0.658328	NA	1.73667
AT1G06507		-0.683008	NA	0.83		0.106486	NA	1.77333		-0.452887	NA	1.55
AT1G06510		-0.499993	NA	0.746667		-0.0230709	NA	1.55667		-0.366488	NA	1.35667
ath-miR390b_Chr5_23636960_23636981		4.06416	0.00436594	0		NA	NA	0		0.508502	NA	0
AT1G06515		1.24599	NA	0		0.340692	NA	0		1.06248	NA	0
AT2G42020		4.05927	2.54612e-10	1.91		0.681225	NA	4.10667		1.23538	NA	3.58
AT1G06520		-1.25066	0.395011	3.99667		0.154745	NA	8.49667		-0.363027	NA	7.41
AT1G06527		1.40138	0.2826	1.37333		-0.273389	NA	2.97667		-0.285098	NA	2.59667
AT1G06530		NA	NA	0		NA	NA	0		0.0967329	NA	0
AT1G06533		-0.896299	NA	1.13		-0.10609	NA	2.36667		-0.44937	NA	2.06333
AT2G35220		4.04665	1.56677e-05	0.8		0.144223	NA	1.76667		0.22847	NA	1.54
AT1G06540		-1.1334	NA	1.37		-0.111517	NA	3.03333		-0.0265832	NA	2.65
AT1G06543		0.466042	NA	1.03667		-0.231538	NA	2.29667		-0.0960726	NA	2.00333
AT1G06547		-0.0697312	NA	0.446667		-0.0232506	NA	0.963333		-0.0246895	NA	0.84
AT1G06550		-2.25826	0.143044	3.10667		0.189836	NA	6.53333		0.0435446	NA	5.69667
AT1G06553		0.183276	0.926754	2.21333		-0.0395102	NA	4.96667		-0.351594	NA	4.33333
ath-miR840_Chr2_771384_771405		4.04327	1.14812e-18	7.82333		0.985341	0.157976	16.9967		0.754293	0.237494	14.8367
AT1G06560		-1.78442	NA	2.17		0.130304	NA	4.74		-0.00692764	NA	4.14
AT1G06567		-0.0697312	NA	0.446667		-0.127381	NA	0.963333		-0.0188585	NA	0.84
AT1G06570		1.35014	0.3113	1.17667		-0.0368176	NA	2.53333		-0.430051	NA	2.21
AT1G06573		0.157267	NA	0.31		0.00158593	NA	0.67		0.101558	NA	0.586667
AT2G43375		4.0381	1.51417e-12	6.52667		0.251186	0.999472	14.3067		-0.00206665	0.998851	12.4933
AT1G06580		0.898514	0.409164	3.28333		0.297755	NA	7.17667		-0.23783	NA	6.26667
ath-miR844_Chr2_9942260_9942281		4.03119	2.85687e-19	5.65		1.05348	0.0974854	12.29		0.792468	0.246798	10.7267
AT1G06587		NA	NA	0		NA	NA	0		NA	NA	0
AT1G06590		0.096243	0.930443	5.34333		0.279578	NA	11.4267		0.093705	NA	9.97
AT1G06593		0.36891	NA	0.196667		0.159342	NA	0.443333		0.720734	NA	0.39
AT1G06603		-0.0697312	NA	0.446667		-0.0780586	NA	0.963333		-0.0246895	NA	0.84
AT1G06607		-1.43733	0.352802	2.75667		0.0342384	NA	5.86333		-0.424055	NA	5.11333
ATCG00020		4.02315	4.47303e-15	141.58		1.77359	1.95e-05	309.66		1.76709	0.00129575	270.29
AT1G06613		0.403799	NA	0.136667		-0.0181982	NA	0.293333		0.0514822	NA	0.253333
AT1G06617		0.36891	NA	0.196667		-0.0213128	NA	0.443333		-0.0283296	NA	0.39
AT1G06620		-2.15369	NA	2.75667		-0.310075	NA	5.86333		0.251771	NA	5.11333
AT1G06627		0.138767	NA	0.673333		-0.0376627	NA	1.41667		-0.156251	NA	1.23667
AT1G06630		-0.0564316	0.969452	3.70667		-0.124094	NA	8.08		-0.0838216	NA	7.05
AT1G06633		NA	NA	0		NA	NA	0		NA	NA	0
AT1G06637		-0.159363	NA	0.53		-0.138019	NA	1.18333		-0.220723	NA	1.03
AT4G25140		4.01979	2.287e-18	4.12667		1.00228	0.153333	8.71		1.49026	0.0046785	7.59333
AT1G06645		-0.271241	NA	1.02667		0.325124	NA	2.22		0.333282	NA	1.93667
AT1G06650		-0.363561	NA	0.656667		0.214968	NA	1.39333		0.20208	NA	1.21667
AT1G15450		4.01815	0.000191201	0.363333		-0.0911423	NA	0.746667		0.392412	NA	0.65
AT1G06660		-1.09102	NA	2.06		-0.300709	NA	4.38333		-0.37704	NA	3.82333
AT5G18085		4.01704	0.00563088	0		0.0385463	NA	0		0.0967329	NA	0
AT1G06667		-0.0122099	0.992386	37.5233		-0.332671	0.999472	83.2933		-0.898471	0.313794	72.7367
AT1G06670		-0.379401	0.731097	7.3		0.192187	0.999472	15.4733		0.26086	0.813076	13.49
AT1G06673		0.0635722	0.941174	12.3		-0.295398	0.999472	26.1233		0.0268763	0.984615	22.78
AT1G06677		0.403799	NA	0.136667		-0.0181982	NA	0.293333		-0.0282693	NA	0.253333
AT1G06680		0.602441	0.553926	5.11667		-0.326085	NA	11.1433		-0.825033	NA	9.72667
AT1G06683		0.403799	NA	0.136667		-0.0181982	NA	0.293333		-0.0282693	NA	0.253333
AT1G06687		NA	NA	0		NA	NA	0		NA	NA	0
AT1G06690		-1.94365	NA	2.54		0.0580305	NA	5.56667		-0.2259	NA	4.85667
AT1G06693		NA	NA	0		NA	NA	0		NA	NA	0
AT1G06697		-0.784711	NA	1.02		0.160274	NA	2.14		0.107064	NA	1.86667
AT1G06700		-1.38758	0.229198	8.2		-0.400796	NA	17.48		-0.70897	0.367422	15.24
AT1G06703		0.157267	NA	0.31		0.0224335	NA	0.67		0.0827782	NA	0.586667
AT1G06707		-0.0898537	NA	0.47		-0.079451	NA	1.02667		-0.183797	NA	0.9
AT1G06710		-2.54235	0.0632225	6.88333		-0.381359	NA	14.8433		-0.0301062	0.984615	12.95
AT1G06713		-1.63428	0.130542	9.97667		-0.0272822	0.999472	21.0667		-0.0694055	0.962744	18.3633
AT1G06717		0.235271	NA	0.25		0.0349544	NA	0.52		0.126918	NA	0.45
AT4G39615		4.01258	2.02363e-06	0.906667		0.226074	NA	1.91333		0.658583	NA	1.67
ath-miR840_Chr2_771491_771513		4.00773	1.95602e-20	22.9067		1.3953	0.00256655	49.4533		0.663359	0.18738	43.15
AT1G06727		0.236341	NA	0.226667		-0.0419278	NA	0.453333		-0.0159652	NA	0.396667
AT1G06730		-0.851654	NA	1.78333		-0.114151	NA	3.66333		-0.247142	NA	3.19333
AT1G06733		-0.131004	NA	0.476667		0.176037	NA	0.973333		-0.0307043	NA	0.846667
AT1G06737		0.36891	NA	0.196667		0.021775	NA	0.443333		0.495932	NA	0.39
AT1G06743		-0.280537	NA	0.56		0.0288542	NA	1.19		0.0627814	NA	1.04
AT2G33140		4.00746	0.00294942	0.196667		0.021775	NA	0.443333		0.0538185	NA	0.39
AT1G06750		-1.35103	0.384933	2.59		0.0431397	NA	5.56667		-0.105046	NA	4.85667
AT1G06753		0.403799	NA	0.136667		0.0182144	NA	0.293333		0.0490183	NA	0.253333
AT1G06757		NA	NA	0		NA	NA	0		NA	NA	0
AT1G06760		1.2917	0.355521	0.92		-0.175853	NA	1.93333		-0.0670916	NA	1.69
AT1G06770		-0.933148	0.217431	16.88		0.00238274	0.999472	36.09		0.464251	0.431015	31.48
ath-miR162a_Chr5_2634935_2634956		3.9823	4.58318e-17	4.27		1.0046	0.146399	9.08		1.27107	0.0230925	7.92
AT1G06777		-1.66201	NA	1.9		0.03666	NA	4.02667		0.685274	NA	3.51
AT1G06780		-1.68677	0.215964	5.99667		-0.571312	NA	12.69		0.102737	0.945763	11.0633
AT1G06783		0.00522294	0.996923	2.87333		0.503847	NA	6.03667		0.631689	NA	5.26333
AT1G06787		NA	NA	0		NA	NA	0		NA	NA	0
AT1G06790		0.923079	0.44312	1.78		-0.0387183	NA	3.85		0.133718	NA	3.36333
ath-miR5632_Chr2_8392587_8392608		3.97567	2.53393e-07	1.21667		0.79808	NA	2.58333		0.869613	NA	2.25667
AT1G06800		1.67394	NA	0.506667		0.0626134	NA	1.11667		-0.0266532	NA	0.973333
AT1G06810		-0.709745	NA	0.87		-0.0876539	NA	1.86333		-0.160681	NA	1.62333
ath-miR160a_Chr2_16340281_16340302		3.96581	3.35865e-06	1.02667		0.0490327	NA	2.22		1.85174	NA	1.93667
AT1G06820		-1.81457	0.231374	3.89333		-0.129519	NA	8.41		-0.428669	NA	7.34
ath_Chr2_17029869_17029890		3.96021	2.22227e-10	1.88333		0.427555	NA	4.05667		1.28654	NA	3.54333
AT2G35384		3.95829	2.39858e-11	3.8		1.50418	0.00271121	8.34		0.892971	0.245095	7.28
AT1G06830		0.170676	NA	0.273333		0.118909	NA	0.583333		0.254042	NA	0.51
AT1G06537		3.95769	3.33552e-12	2.19667		0.152383	NA	4.67667		0.189084	NA	4.08
AT1G06840		-1.78927	0.125634	8.55667		0.271629	0.999472	18.2433		0.261964	0.797028	15.9133
AT1G06850		-2.09417	0.10626	7.83		-0.627722	NA	16.9233		-0.791104	NA	14.7633
AT1G06853		-1.17219	NA	1.47		-0.245391	NA	3.05		-0.74167	NA	2.65667
AT1G06857		0.447929	NA	0.113333		-0.0181982	NA	0.226667		-0.0282693	NA	0.196667
AT3G16552		3.95384	5.00673e-10	1.80667		0.240149	NA	3.91667		0.465336	NA	3.42
AT1G06863		0.36891	NA	0.196667		0.0618851	NA	0.443333		-0.0283296	NA	0.39
AT1G06867		-1.25636	0.431498	2.48		-0.205171	NA	5.41333		-0.617107	NA	4.72667
AT1G06870		-0.361957	0.849777	2.00667		-0.0476606	NA	4.44333		-0.425652	NA	3.88
AT1G06873		NA	NA	0		NA	NA	0		NA	NA	0
AT1G06877		0.235271	NA	0.25		-0.0563501	NA	0.52		0.267304	NA	0.45
AT1G22320		3.9499	0.000335531	0.406667		-0.0576739	NA	0.876667		0.506608	NA	0.763333
ath-miR472_Chr1_4182142_4182164		3.93119	7.73514e-06	0.81		0.199222	NA	1.70667		0.474874	NA	1.49333
AT1G06890		-0.533801	0.625614	7.34		0.0355003	0.999472	15.8467		-1.0313	NA	13.83
ath_Chr5_17516377_17516398		3.92934	3.39782e-06	0.92		0.317845	NA	1.93333		0.815312	NA	1.69
AT1G06900		-1.50537	0.289033	4.92333		0.154031	NA	10.5133		-0.165727	NA	9.16667
ath-miR863_Chr4_7846643_7846664		3.92566	4.63211e-34	18.7733		1.37585	0.001421	40.3267		1.30581	0.000156842	35.1833
AT1G06910		-0.66202	NA	0.81		0.0159968	NA	1.70667		0.131698	NA	1.49333
AT1G06913		-0.342308	NA	1.05333		0.167664	NA	2.22667		0.570753	NA	1.94333
AT1G06917		-0.164663	NA	0.5		-0.134165	NA	1.03667		-0.218866	NA	0.906667
AT1G06920		-0.74767	NA	1.57333		-0.0829711	NA	3.38667		-0.462663	NA	2.95667
AT1G06923		-1.21867	NA	1.36		-0.333587	NA	2.95333		-0.56615	NA	2.58333
AT1G06925		0.403799	NA	0.136667		0.0353	NA	0.293333		0.346912	NA	0.253333
ath_Chr4_13847019_13847041		3.92474	0.00167856	0.25		0.125023	NA	0.52		0.796413	NA	0.45
AT1G06930		-0.775717	NA	0.953333		0.125402	NA	2.08		0.38876	NA	1.81667
AT1G06933		-1.09221	NA	1.22333		-0.0317918	NA	2.66333		-0.182996	NA	2.32667
AT1G06937		0.36891	NA	0.196667		-0.0213128	NA	0.443333		-0.0283296	NA	0.39
AT4G27170		3.92339	3.28237e-11	2.35667		0.227616	NA	5.03333		0.910816	NA	4.39333
AT1G06947		NA	NA	0		NA	NA	0		NA	NA	0
AT1G06950		-1.84059	0.109636	8.96		-0.206255	0.999472	19.1933		-0.492152	0.591528	16.74
AT1G06953		NA	NA	0		NA	NA	0		NA	NA	0
AT2G16240		3.92124	5.92311e-20	12.7133		1.31092	0.0126524	26.9433		1.51985	5.04521e-05	23.4933
AT1G06960		-1.13547	0.434975	3.72		-0.0920973	NA	7.83333		-0.311464	NA	6.83
ath_Chr1_27713233_27713254		3.9205	5.89834e-10	23.4733		0.327557	0.999472	50.67		1.09563	0.145195	44.22
AT2G21700		3.89964	4.63619e-07	2.22333		0.931872	NA	4.58667		0.979607	NA	3.99333
AT1G06970		-2.68911	0.057136	4.25667		-0.784178	NA	9.19		-0.441484	NA	8.02333
AT1G20250		3.89882	1.73659e-05	0.843333		0.176725	NA	1.79667		0.517897	NA	1.56667
AT1G06977		0.731231	0.625325	1.49333		0.247392	NA	3.11667		0.0372315	NA	2.71667
AT1G06980		-1.31239	0.366467	4.24333		0.166861	NA	9.17		0.422933	NA	8
AT1G06983		-1.38983	0.375297	2.75333		-0.300156	NA	6		-0.358892	NA	5.23667
AT2G02750		3.89378	1.32544e-23	34.8767		1.27469	0.00676433	75.2267		0.652051	0.125428	65.6333
AT1G06990		-0.976364	NA	1.87		-0.153527	NA	3.88		0.217458	NA	3.38667
AT5G44120		3.8897	5.58823e-17	6.70667		0.51829	0.908805	14.33		1.59509	0.000180632	12.4967
AT5G14035		3.88634	2.84977e-07	1.09333		0.542269	NA	2.31667		0.932933	NA	2.01667
AT1G07000		-0.506967	0.78247	2.11667		0.1421	NA	4.4		-0.0467847	NA	3.83667
AT3G32313		3.88547	2.12578e-68	740.59		0.404636	0.884488	1581.62		-0.052623	0.935429	1379.53
AT1G01250		3.87193	0.0051643	0.136667		0.724705	NA	0.293333		0.643506	NA	0.253333
AT1G07010		-0.229826	NA	0.966667		-0.0208637	NA	2.06333		0.360783	NA	1.80667
AT5G09170		3.86758	4.01566e-05	0.74		-0.101328	NA	1.61		0.823037	NA	1.41
AT1G07017		0.653818	0.267465	20.4767		0.0148072	0.999472	44.11		-0.343752	0.638208	38.4867
AT1G07020		2.47201	NA	0.196667		-0.0213128	NA	0.443333		0.0549278	NA	0.39
AT5G08495		3.86686	0.00225157	0.25		0.187276	NA	0.52		0.126918	NA	0.45
AT4G27150		3.86388	5.29797e-15	3.70333		0.264633	NA	7.81		1.21666	0.0445901	6.81
ath-miR166e_Chr5_16775523_16775544		3.86207	2.3124e-08	1.35333		0.364224	NA	2.87667		1.23176	NA	2.51333
AT1G07030		-0.112158	NA	0.893333		0.165609	NA	1.92667		-0.0231843	NA	1.68333
AT1G07040		0.526419	NA	0.856667		0.243379	NA	1.78333		0.577233	NA	1.55333
AT5G57885		3.86155	8.62854e-07	0.993333		0.0483773	NA	2.07333		0.00779796	NA	1.81
AT1G07060		0.938525	NA	0.583333		0.13731	NA	1.25333		0.53455	NA	1.09667
AT1G07070		0.0669597	NA	0.34		-0.0370817	NA	0.68		0.0372151	NA	0.593333
AT3G18145		3.85761	3.73545e-32	22.38		0.776145	0.295244	48.12		0.37276	0.533241	41.9767
AT1G07090		-1.86083	0.203572	4.03		-0.0544749	NA	8.73667		-0.00589428	NA	7.62667
AT1G11010		3.84755	1.47539e-05	0.696667		0.101787	NA	1.48		0.794719	NA	1.29667
ath-miR841b_Chr4_2184324_2184345		3.84382	9.51073e-14	10.0867		0.914012	0.215402	21.46		1.5616	4.97164e-05	18.7133
ath-miR394b_Chr1_28568820_28568840		3.83582	3.56802e-14	3.50667		1.18376	0.0522051	7.36667		1.97958	2.55899e-05	6.42333
AT1G07119		0.582101	NA	0.423333		0.0281315	NA	0.896667		-0.237926	NA	0.786667
AT1G07120		0.36891	NA	0.196667		-0.0213128	NA	0.443333		-0.0283296	NA	0.39
ath_Chr5_13622668_13622689		3.82431	8.90569e-23	8.09		1.13901	0.0467128	17.3167		1.25945	0.00532365	15.1033
AT5G59170		3.82179	1.65514e-09	2.76		0.442715	NA	5.94333		0.994535	NA	5.18333
AT1G07128		0.403799	NA	0.136667		-0.0181982	NA	0.293333		0.481498	NA	0.253333
AT1G07130		NA	NA	0		NA	NA	0		NA	NA	0
ath-miR4228_Chr1_28889480_28889501		3.82072	8.59138e-12	3.23		0.106049	NA	6.97333		-0.444451	NA	6.08333
AT1G07135		0.593643	0.682137	1.74667		0.00568312	NA	3.76667		-0.581167	NA	3.29
AT1G07140		1.29745	0.228324	1.83333		0.0244958	NA	3.92667		0.274208	NA	3.42667
AT1G07143		0.116533	NA	0.696667		0.280198	NA	1.48		-0.198661	NA	1.29667
AT1G07147		-0.767487	NA	1.04		0.339108	NA	2.24		0.616082	NA	1.95667
AT1G07150		-1.2484	NA	1.42		0.071437	NA	3.10667		-0.0641635	NA	2.71333
AT1G78080		3.81583	7.22621e-17	5.42		0.393257	NA	11.7033		0.208171	0.877314	10.21
AT1G07160		-2.6435	0.0661629	4.16333		-0.173024	NA	8.93		-0.421063	NA	7.79333
AT3G12585		3.8145	2.32466e-05	0.793333		-0.0328868	NA	1.68667		-0.393854	NA	1.47
AT1G07167		-1.36218	NA	1.47667		0.0237979	NA	3.13		0.149154	NA	2.72667
AT1G07170		-1.21604	NA	1.33667		-0.176196	NA	2.89		-0.282016	NA	2.52333
AT1G07173		NA	NA	0		NA	NA	0		NA	NA	0
AT1G07175		-1.80651	NA	2.12		-0.454429	NA	4.53333		0.00157479	NA	3.95667
AT1G07177		0.925912	NA	0.226667		0.266197	NA	0.453333		0.654796	NA	0.396667
AT1G07180		-2.36576	0.111929	3.35		-0.286583	NA	7.24333		-1.32601	NA	6.32
AT1G05953		3.80765	0.0135782	0		0.198586	NA	0		1.71753	NA	0
AT1G07187		-2.65438	0.070385	4.39333		0.119904	NA	9.61667		-0.15122	NA	8.39667
AT1G07190		0.0262559	NA	0.393333		-0.0130028	NA	0.89		-0.149573	NA	0.776667
AT1G07193		-2.18164	0.0870032	8.22333		0.208376	0.999472	17.5433		0.92997	0.0706675	15.3
AT1G07197		0.59384	NA	0.81		0.0565449	NA	1.70667		-0.133684	NA	1.49333
AT1G07200		-0.837556	0.314438	11.89		-0.0503053	0.999472	25.5		0.643064	0.247791	22.2467
AT1G07210		-1.92506	NA	2.48		-0.272318	NA	5.14667		-0.991833	NA	4.48667
AT1G07220		-1.39093	0.377199	2.64667		0.108288	NA	5.58333		-0.226133	NA	4.87
AT1G07230		-0.332419	0.843404	2.83		0.0888186	NA	6.17333		-0.608142	NA	5.39
AT3G45010		3.79939	4.24013e-16	5.77333		0.771859	0.422568	12.4033		1.12998	0.0351874	10.82
AT1G07237		-0.680264	0.6786	2.72333		0.123751	NA	5.72333		0.715931	NA	4.99
AT1G07240		-0.0700882	NA	0.83		0.426074	NA	1.77333		0.865018	NA	1.55
AT1G07247		NA	NA	0		NA	NA	0		0.276657	NA	0
AT3G57710		3.79456	1.27413e-16	4.57		0.809839	0.402158	9.80667		0.923992	0.169231	8.55667
AT1G07253		-1.04332	NA	1.14		-0.0337795	NA	2.44667		-0.318714	NA	2.13333
AT1G07257		0.36891	NA	0.196667		0.291227	NA	0.443333		0.0549278	NA	0.39
ath-miR165a_Chr1_78931_78952		3.78418	2.12708e-09	2.34		0.368905	NA	5.04667		0.414341	NA	4.40333
ath_Chr4_11795198_11795219		3.77566	0.00104606	0.59		0.343071	NA	1.33333		0.874531	NA	1.16667
AT1G48080		3.76341	1.07426e-07	1.32667		0.0433274	NA	2.81		0.702431	NA	2.45333
AT1G07270		-1.72711	0.256931	3.61667		-0.245187	NA	7.74667		0.0758713	NA	6.76
AT1G07273		0.21358	NA	0.586667		-0.0751498	NA	1.2		-0.380639	NA	1.04333
AT1G07277		NA	NA	0		NA	NA	0		NA	NA	0
AT1G07280		1.18149	0.0948831	5.14667		0.22631	NA	10.9833		-0.0969769	NA	9.58
AT1G07287		0.403799	NA	0.136667		-0.0181982	NA	0.293333		0.0490183	NA	0.253333
AT1G07290		-1.71749	0.251091	3.48333		-0.238389	NA	7.43333		-0.471107	NA	6.48333
AT1G12805		3.757	0.00164278	0.406667		0.160757	NA	0.876667		0.470879	NA	0.763333
AT1G07297		-0.15689	NA	0.883333		-0.00561671	NA	1.84667		-0.0516193	NA	1.61333
AT1G07300		-0.631628	NA	0.856667		0.0844789	NA	1.78333		0.164398	NA	1.55333
AT1G07303		-0.709138	NA	1.01333		-0.0245336	NA	2.23		-0.191353	NA	1.95
AT1G07310		1.00935	0.441937	1.27667		-0.0491553	NA	2.73667		-0.691857	NA	2.39
AT1G07313		0.236341	NA	0.226667		-0.0419278	NA	0.453333		-0.0159652	NA	0.396667
ath_Chr1_1727350_1727371		3.74969	2.63991e-25	13.26		0.861117	0.240451	28.1133		1.31051	0.000395506	24.5133
AT1G07320		-0.831088	NA	0.943333		-0.169661	NA	2		-0.190527	NA	1.74667
AT1G07323		-2.22595	0.093669	8.68		-0.1095	0.999472	18.48		-0.627131	0.479834	16.12
AT5G20856		3.73425	1.2751e-07	3.38667		0.246981	NA	7.19333		0.880836	NA	6.27667
AT1G07330		-2.61142	0.0574784	7.18		-0.19342	NA	15.1667		-0.066467	0.965979	13.2233
AT1G16450		3.73266	0.00821793	0.113333		0.355513	NA	0.226667		-0.0282693	NA	0.196667
AT1G18100		3.73166	8.71728e-13	4.75667		0.415299	NA	10.0767		0.738825	0.341488	8.78333
AT1G07340		-2.47267	0.0891292	3.54		-0.0448037	NA	7.51		-0.185097	NA	6.55
AT5G63340		3.72597	0.00310983	0.333333		0.259872	NA	0.736667		0.353583	NA	0.643333
ath-miR870_Chr5_21395603_21395624		3.72413	0.000186556	0.5		0.363455	NA	1.03667		0.0787234	NA	0.906667
AT1G07350		0.521634	0.712446	1.95333		-0.133458	NA	4.23333		-0.0142676	NA	3.69333
AT1G07353		-1.04332	NA	1.14		-0.109545	NA	2.44667		-0.0588205	NA	2.13333
AT1G07360		0.822901	0.579338	1.05333		0.0330123	NA	2.22667		0.550639	NA	1.94333
AT1G07367		-0.575466	NA	1.30333		0.0568955	NA	2.74333		-0.154569	NA	2.39667
AT1G07370		-2.13253	NA	2.82		-0.40851	NA	6.09667		-0.997432	NA	5.32
AT1G07373		-0.0947005	NA	1.5		0.0118391	NA	3.19		-0.144361	NA	2.78333
AT1G12810		3.72195	0.00835081	0.196667		0.0381866	NA	0.443333		0.19694	NA	0.39
AT1G62860		3.72083	5.44228e-09	1.81		0.305701	NA	3.86333		1.00374	NA	3.37333
AT1G60910		3.71959	0.000178949	18.6367		0.233279	0.999472	37.8567		0.905536	0.30207	32.9567
AT1G07393		1.83444	0.107939	14.98		-0.042896	0.999472	32.76		-0.289207	0.849997	28.6033
AT1G07397		0.123236	NA	0.333333		-0.0743288	NA	0.736667		-0.153691	NA	0.643333
AT1G07400		-0.172959	NA	0.59		-0.0101174	NA	1.33333		0.475332	NA	1.16667
AT1G07407		0.157267	NA	0.31		0.0224335	NA	0.67		0.101558	NA	0.586667
AT1G07410		0.597138	NA	0.34		0.195451	NA	0.68		0.303847	NA	0.593333
AT1G07413		NA	NA	0		NA	NA	0		NA	NA	0
AT1G07417		-0.198707	NA	0.536667		-0.140853	NA	1.12333		-0.336714	NA	0.983333
AT1G07420		0.637275	0.664696	1.71		-0.0358446	NA	3.68		-0.442183	NA	3.21333
AT1G07423		-0.295703	NA	0.62		-0.166492	NA	1.34333		-0.101887	NA	1.17333
AT1G07430		-1.21715	0.441877	2.34		-0.355009	NA	5.04667		-0.262122	NA	4.40333
AT1G07433		NA	NA	0		NA	NA	0		NA	NA	0
AT1G07437		0.36891	NA	0.196667		-0.0213128	NA	0.443333		0.0549278	NA	0.39
AT1G07440		-1.29144	NA	1.41333		0.118594	NA	3.03		0.203787	NA	2.64333
AT1G07447		-1.46328	NA	1.64333		-0.0588989	NA	3.56		-0.192761	NA	3.10667
AT4G15280		3.71536	3.99642e-18	9.22333		0.20748	0.999472	19.9867		0.770281	0.181301	17.4433
ath-miR162b_Chr5_7740674_7740696		3.7079	0.00818733	0.136667		0.0182144	NA	0.293333		-0.0282693	NA	0.253333
AT1G07457		-0.674814	0.474297	9.37		0.429434	0.999472	20.19		1.04538	0.0317189	17.6133
AT1G07460		0.365086	0.807352	2.77667		-0.229954	NA	5.96667		-0.589915	NA	5.20667
AT1G07463		NA	NA	0		NA	NA	0		NA	NA	0
AT1G07467		0.974189	NA	0.25		0.28311	NA	0.52		-0.035321	NA	0.45
AT1G63510		3.70444	7.57824e-14	11.0567		0.189915	0.999472	23.3267		0.753682	0.198008	20.3367
AT1G07473		1.99304	0.0750422	1.20667		0.0052635	NA	2.54667		0.308618	NA	2.21667
AT1G07476		1.59184	0.246924	0.906667		-0.0639138	NA	1.91333		0.0527117	NA	1.67
AT1G07477		NA	NA	0		0.0385463	NA	0		NA	NA	0
AT5G50260		3.70383	7.29542e-17	9.63		0.727	0.455626	20.61		0.889535	0.0799534	17.9733
ath-miR160a_Chr2_16340341_16340362		3.70141	1.86133e-05	0.746667		-0.119154	NA	1.55667		0.654929	NA	1.35667
AT1G07485		-1.10369	NA	1.21667		-0.298482	NA	2.58333		-0.0953126	NA	2.25667
AT1G07487		NA	NA	0		NA	NA	0		NA	NA	0
AT1G07490		NA	NA	0		NA	NA	0		NA	NA	0
AT1G62930		3.70097	1.39808e-26	27.5667		0.817811	0.239871	59.71		0.715606	0.0946263	52.1067
AT1G07497		-1.23554	NA	1.4		0.127796	NA	3.04		0.133737	NA	2.65667
AT1G07500		NA	NA	0		NA	NA	0		NA	NA	0
AT1G07503		-0.0697312	NA	0.446667		0.134228	NA	0.963333		0.293774	NA	0.84
AT1G07507		-0.28907	NA	0.586667		-0.118817	NA	1.2		-0.380639	NA	1.04333
AT1G07510		-0.654257	0.513475	7.07667		-0.472929	NA	15.1533		-0.318734	0.788058	13.22
AT1G07513		NA	NA	0		NA	NA	0		NA	NA	0
AT1G07517		-0.498508	NA	0.696667		-0.00270064	NA	1.48		-0.515472	NA	1.29667
AT1G07520		NA	NA	0		NA	NA	0		NA	NA	0
AT1G07523		-0.373053	NA	0.643333		-0.137928	NA	1.41		-0.317274	NA	1.22667
AT1G07527		1.24238	0.37156	1.29		0.297164	NA	2.76		-0.124306	NA	2.40667
AT1G07530		-0.830216	0.46476	5.54		-0.383837	NA	11.8733		-0.574737	NA	10.3567
AT1G07533		-1.05261	0.545207	2.08		-0.0660496	NA	4.35		-0.0187157	NA	3.79
AT1G07537		NA	NA	0		NA	NA	0		NA	NA	0
AT1G07540		-2.74253	0.0599875	4.62		-0.304726	NA	9.78333		-0.448153	NA	8.52667
AT1G07543		0.447929	NA	0.113333		-0.0181982	NA	0.226667		-0.0282693	NA	0.196667
AT1G07547		0.123236	NA	0.333333		0.0608566	NA	0.736667		-0.153691	NA	0.643333
AT1G07550		-0.625494	0.653005	3.51667		-0.197444	NA	7.44333		0.218746	NA	6.49333
AT1G07553		-2.29828	0.133168	3.34333		0.236079	NA	7.33333		0.288477	NA	6.4
AT1G07557		NA	NA	0		NA	NA	0		NA	NA	0
AT4G31075		3.70029	3.05564e-09	1.91667		0.284784	NA	4.14333		0.160179	NA	3.61667
AT1G07563		NA	NA	0		NA	NA	0		NA	NA	0
AT1G07567		NA	NA	0		NA	NA	0		NA	NA	0
AT1G07570		0.0565414	NA	1.28		0.342909	NA	2.68333		-0.0408482	NA	2.34
AT1G07573		-0.683008	NA	0.83		0.106486	NA	1.77333		-0.256619	NA	1.55
AT1G53220		3.69147	9.89286e-11	5.45		0.607383	0.781061	11.88		0.857741	0.355637	10.3667
AT1G07583		-0.402835	NA	1.21		-0.0994204	NA	2.64333		-0.305819	NA	2.30667
AT1G07587		0.403799	NA	0.136667		-0.0181982	NA	0.293333		0.0514822	NA	0.253333
AT1G07590		0.900757	0.410776	2.74667		0.14939	NA	5.79		0.285577	NA	5.04667
AT3G57720		3.68687	9.20642e-31	53.7867		0.920023	0.0907666	116.313		0.705391	0.0538432	101.497
AT1G07597		-0.511261	NA	0.716667		-0.11734	NA	1.54667		-0.526143	NA	1.35
AT1G07600		NA	NA	0		NA	NA	0		NA	NA	0
AT1G07603		-0.57654	NA	0.78		-0.178658	NA	1.7		-0.2379	NA	1.48333
AT1G07607		0.25966	NA	0.59		-0.0158769	NA	1.33333		-0.228542	NA	1.16667
AT1G07610		0.30584	0.82187	2.90667		-0.149874	NA	6.27667		-0.773279	NA	5.48
AT1G07615		-2.18187	0.0996769	8.31		-0.297499	NA	17.5367		-0.116602	0.93445	15.29
AT1G07617		-1.16213	NA	1.25		-0.25104	NA	2.67333		-0.365458	NA	2.33
AT1G07620		-1.49035	0.334356	2.94333		-0.1021	NA	6.36667		-0.564333	NA	5.55667
AT5G64855		3.68646	0.0210458	0		0.0944508	NA	0		NA	NA	0
AT3G02395		3.6841	0.000910146	0.386667		0.0336305	NA	0.81		0.551413	NA	0.706667
AT1G07630		-1.4985	0.199592	7.00333		-0.26689	NA	15.0133		-0.325295	0.775381	13.0967
AT4G15258		3.68407	0.000173167	0.996667		0.215434	NA	2.21		0.768476	NA	1.93
AT1G07640		0.572106	0.311245	16.8567		0.0521048	0.999472	36.23		0.16053	0.8757	31.6067
AT1G07645		-1.32839	0.395687	2.53		0.118157	NA	5.41		-0.558809	NA	4.72
AT1G07647		NA	NA	0		NA	NA	0		NA	NA	0
ath-miR164b_Chr5_287715_287736		3.68207	0.010052	0.113333		-0.0181982	NA	0.226667		0.53531	NA	0.196667
AT1G07653		NA	NA	0		0.0385463	NA	0		NA	NA	0
AT1G07657		-0.604588	NA	1.44333		0.186521	NA	3.17		-0.0602074	NA	2.77
AT1G07660		-2.42945	0.0603723	10.45		0.133898	0.999472	21.9033		0.562115	0.411648	19.0933
AT1G07663		-1.998	NA	2.44667		-0.0508898	NA	5.19333		-0.764791	NA	4.53
AT1G07667		NA	NA	0		NA	NA	0		NA	NA	0
AT1G07670		0.778044	0.433473	4.33667		-0.0166263	NA	9.31		-0.335759	NA	8.12
AT1G07673		-1.29696	NA	1.41667		-0.099685	NA	2.97333		-0.098856	NA	2.59667
AT1G07680		-1.42229	NA	1.56		-0.23587	NA	3.34333		-0.508512	NA	2.91667
AT1G07683		1.56946	0.229121	0.943333		0.0290793	NA	2		-0.214049	NA	1.74667
AT1G07690		-0.555295	0.737487	2.38667		0.1378	NA	5.17333		-0.202843	NA	4.51667
AT1G07693		NA	NA	0		0.0533293	NA	0		NA	NA	0
AT1G07697		-0.0697312	NA	0.446667		-0.0780586	NA	0.963333		-0.289601	NA	0.84
AT1G07700		-0.674375	0.626608	3.58333		0.0322352	NA	7.64		-0.148867	NA	6.66667
AT1G07702		NA	NA	0		NA	NA	0		NA	NA	0
AT1G07703		NA	NA	0		NA	NA	0		NA	NA	0
AT1G07705		-0.972901	0.300317	10.3		-0.340735	0.999472	22.18		-0.572848	0.462704	19.3533
AT1G07707		-0.309409	NA	0.583333		-0.125272	NA	1.25333		-0.127522	NA	1.09667
AT1G07710		-2.53762	0.0668609	6.78		-0.0692628	NA	14.3367		0.18515	0.894479	12.5
AT1G07717		0.157267	NA	0.31		0.174659	NA	0.67		-0.0549937	NA	0.586667
AT1G07720		0.188877	0.860566	6.90667		-0.157473	NA	15.0033		-0.0485379	0.975784	13.0967
AT1G07723		-0.455885	NA	1.16667		0.24402	NA	2.45333		-0.342626	NA	2.14
AT1G07725		NA	NA	0		NA	NA	0		NA	NA	0
AT1G07728		0.403799	NA	0.136667		-0.0181982	NA	0.293333		0.203485	NA	0.253333
AT1G07730		NA	NA	0		NA	NA	0		NA	NA	0
AT1G07733		NA	NA	0		NA	NA	0		NA	NA	0
AT1G07737		NA	NA	0		NA	NA	0		NA	NA	0
AT1G07740		-0.410743	NA	1.16333		-0.224076	NA	2.51		-0.27766	NA	2.19333
AT1G07743		0.467562	NA	0.976667		0.152079	NA	2.14333		0.182907	NA	1.87333
AT1G07745		-1.95171	NA	2.52667		-0.121614	NA	5.31		0.30762	NA	4.63
AT1G07747		0.0262559	NA	0.393333		0.0431303	NA	0.89		-0.149573	NA	0.776667
AT1G07750		1.45983	0.173422	2.36667		0.550558	NA	5.18667		0.00919644	NA	4.53
AT1G07753		NA	NA	0		NA	NA	0		NA	NA	0
AT1G07757		0.157267	NA	0.31		-0.0662254	NA	0.67		-0.131927	NA	0.586667
AT1G07760		-0.189998	0.843404	908.79		-2.42094	7.77e-12	1961.99		-3.2052	1.11379e-26	1712.02
AT1G07763		-1.36281	0.255158	6.26		-0.243592	NA	13.3667		0.43178	0.628791	11.6567
AT1G07767		0.134085	NA	1.21667		-0.130034	NA	2.58333		0.215892	NA	2.25667
AT1G07770		1.41198	0.130812	2.28		0.293072	NA	4.89333		0.243005	NA	4.27
AT1G07773		0.0452066	NA	0.78		-0.178658	NA	1.7		-0.101541	NA	1.48333
AT1G07777		-1.37142	0.151731	17.35		0.491262	0.896462	36.83		-0.731944	0.245503	32.12
AT1G07780		-1.09231	0.451899	3.68667		-0.274657	NA	7.95667		0.166203	NA	6.94333
AT1G07783		0.373111	0.787365	2.63667		0.282949	NA	5.69333		1.59921	0.00670143	4.97
AT1G07787		-1.13895	NA	1.26		0.0645944	NA	2.61667		0.771098	NA	2.28333
AT1G07790		0.833725	NA	0.673333		0.00392858	NA	1.41667		-0.489736	NA	1.23667
AT2G27380		3.68104	8.22489e-18	32.1867		0.826358	0.24364	69.7933		1.12966	0.00452957	60.9033
AT1G07795		-1.02107	NA	1.98333		-0.13391	NA	4.20667		0.433996	NA	3.67
AT1G07803		NA	NA	0		NA	NA	0		NA	NA	0
AT1G07807		0.157267	NA	0.31		0.255001	NA	0.67		-0.131927	NA	0.586667
AT1G07810		0.749506	0.413358	4.79333		0.0314982	NA	10.1267		0.0677993	NA	8.83
AT1G07813		NA	NA	0		NA	NA	0		NA	NA	0
AT1G07820		-0.807112	NA	1.71667		-0.227736	NA	3.75667		-0.687098	NA	3.28
AT1G07823		-1.36334	NA	1.55667		-0.222678	NA	3.39667		0.488627	NA	2.97
AT4G34035		3.67071	6.46946e-05	0.92		0.163936	NA	1.93333		0.646888	NA	1.69
AT1G07830		0.123236	NA	0.333333		0.148199	NA	0.736667		-0.0769143	NA	0.643333
AT1G07833		0.0262559	NA	0.393333		0.0431303	NA	0.89		-0.1033	NA	0.776667
AT1G07837		0.93507	NA	0.583333		-0.175213	NA	1.25333		0.736226	NA	1.09667
AT1G07840		0.750514	0.583948	1.55333		-0.0413728	NA	3.26667		-0.4658	NA	2.85
AT1G07843		-0.00831495	NA	0.84		-0.187123	NA	1.85333		-0.593015	NA	1.61667
AT1G07847		NA	NA	0		NA	NA	0		NA	NA	0
AT1G07850		-0.498508	NA	0.696667		-0.160696	NA	1.48		0.107026	NA	1.29667
AT1G07853		NA	NA	0		NA	NA	0		NA	NA	0
AT1G07857		0.36891	NA	0.196667		0.0381866	NA	0.443333		0.0538185	NA	0.39
AT1G07860		-0.553178	NA	0.756667		-0.229241	NA	1.63667		-0.551806	NA	1.42667
AT1G07863		0.0144696	NA	0.386667		-0.0574053	NA	0.81		0.0107723	NA	0.706667
AT1G07870		1.24832	0.270828	1.91667		-0.0359969	NA	4.14333		-0.110115	NA	3.61667
AT1G07873		-0.0104882	NA	0.406667		0.0256369	NA	0.876667		0.342949	NA	0.763333
AT1G07877		0.170676	NA	0.273333		0.0246203	NA	0.583333		-0.116471	NA	0.51
AT1G07880		-1.33687	0.393023	2.56667		0.25463	NA	5.5		-0.175026	NA	4.79667
AT1G07883		NA	NA	0		NA	NA	0		NA	NA	0
AT1G07885		-0.0287175	NA	0.423333		-0.064746	NA	0.896667		-0.153623	NA	0.786667
AT1G07887		NA	NA	0		NA	NA	0		NA	NA	0
AT1G07890		1.80552	0.165811	1.39		0.358816	NA	3.1		-0.234948	NA	2.70667
AT1G07893		NA	NA	0		NA	NA	0		NA	NA	0
AT1G80250		3.66529	7.70384e-12	3.36667		0.0276875	NA	7.26667		1.201	0.0517712	6.34
AT1G07900		-1.87522	NA	2.36667		0.0257187	NA	5.18667		-0.408005	NA	4.53
AT1G07901		0.447929	NA	0.113333		-0.0181982	NA	0.226667		0.055969	NA	0.196667
AT1G07902		0.337515	NA	1.09		-0.199537	NA	2.37		-0.255483	NA	2.07333
AT1G07903		NA	NA	0		NA	NA	0		NA	NA	0
AT1G07907		0.158988	NA	0.646667		0.145306	NA	1.35		-0.422549	NA	1.18
AT1G07910		-0.982963	0.359102	7.59		0.0352983	0.999472	16.1433		0.282296	0.79057	14.08
AT1G07913		0.447929	NA	0.113333		0.0665899	NA	0.226667		0.537792	NA	0.196667
AT1G07917		0.236341	NA	0.226667		0.119171	NA	0.453333		-0.0159652	NA	0.396667
AT2G08050		3.66322	8.40615e-21	1319.52		0.848858	0.203627	2867.74		0.527723	0.280414	2502.76
AT1G07923		0.872033	NA	0.226667		-0.0419278	NA	0.453333		-0.0819692	NA	0.396667
AT1G07927		NA	NA	0		NA	NA	0		NA	NA	0
AT4G32265		3.65776	1.0659e-08	2.09		0.111299	NA	4.52333		0.452646	NA	3.95
AT1G07933		0.157267	NA	0.31		-0.0662254	NA	0.67		-0.131927	NA	0.586667
AT1G07937		0.447929	NA	0.113333		-0.0181982	NA	0.226667		0.22204	NA	0.196667
ATCG01120		3.65639	0.0100009	0.136667		-0.0181982	NA	0.293333		0.0514822	NA	0.253333
AT1G07943		0.0144696	NA	0.386667		0.129792	NA	0.81		0.472332	NA	0.706667
AT1G07947		-1.15521	0.450222	3.83333		-0.0442128	NA	8.32667		-0.893652	NA	7.27
AT1G07950		-0.309409	NA	0.583333		0.0388833	NA	1.25333		0.313843	NA	1.09667
AT1G07957		1.29501	0.287182	5.75		-0.430858	NA	12.7633		-0.867103	NA	11.1433
AT1G07960		0.396096	0.755754	3.10667		-0.105742	NA	6.53333		-0.619819	NA	5.69667
AT1G07963		NA	NA	0		0.0385463	NA	0		NA	NA	0
AT1G07967		NA	NA	0		NA	NA	0		NA	NA	0
AT1G07970		-0.622862	0.652719	3.64		-0.0286146	NA	7.79333		-0.359228	NA	6.79667
AT1G07973		-0.0761234	NA	0.9		-0.181614	NA	2.00333		-0.135038	NA	1.75
AT1G07977		-0.706252	0.604324	3.90667		-0.559226	NA	8.33333		-0.362461	NA	7.27
AT3G49570		3.65461	0.00113714	0.386667		0.310802	NA	0.81		-0.135644	NA	0.706667
AT1G07983		NA	NA	0		NA	NA	0		NA	NA	0
AT1G07985		-0.835219	NA	1.13333		0.208557	NA	2.5		0.173283	NA	2.18667
AT1G07987		NA	NA	0		NA	NA	0		NA	NA	0
AT1G07990		0.245386	0.813286	6.40333		-0.259345	NA	13.5667		-0.631192	NA	11.83
AT1G07993		0.403799	NA	0.136667		0.107245	NA	0.293333		0.383327	NA	0.253333
AT1G07997		NA	NA	0		0.0385463	NA	0		0.10523	NA	0
AT1G08000		1.45749	0.293466	0.853333		0.0512475	NA	1.83667		-0.302876	NA	1.60667
AT1G08003		NA	NA	0		NA	NA	0		NA	NA	0
AT1G08005		NA	NA	0		NA	NA	0		NA	NA	0
AT1G08007		0.0144696	NA	0.386667		0.0336305	NA	0.81		0.152959	NA	0.706667
AT1G08010		0.0960134	0.953367	2.02		-0.103382	NA	4.35		-0.0688763	NA	3.8
AT1G08013		-1.79577	NA	2.10667		0.263208	NA	4.51		-0.11347	NA	3.93667
AT1G08017		NA	NA	0		NA	NA	0		NA	NA	0
AT1G08023		0.36891	NA	0.196667		-0.0213128	NA	0.443333		0.134483	NA	0.39
AT1G08027		-0.840798	NA	0.966667		-0.118258	NA	2.06333		-0.0805491	NA	1.80667
AT4G39366		3.64884	5.00111e-07	1.92333		0.839578	NA	4.22333		0.462838	NA	3.68667
AT1G08033		NA	NA	0		0.0533293	NA	0		NA	NA	0
AT1G08035		-0.327213	NA	0.613333		0.236962	NA	1.26333		0.126204	NA	1.10333
AT1G08037		0.403799	NA	0.136667		-0.0181982	NA	0.293333		-0.0282693	NA	0.253333
AT1G08040		-0.580414	0.681107	3.48		-0.289161	NA	7.49333		0.0783409	NA	6.53667
AT1G08043		NA	NA	0		NA	NA	0		NA	NA	0
AT1G08047		0.447929	NA	0.113333		-0.0181982	NA	0.226667		0.3222	NA	0.196667
AT1G08050		-0.917451	NA	1.86667		-0.105746	NA	4.07		-0.511027	NA	3.55667
AT1G08057		-0.0287175	NA	0.423333		-0.0159603	NA	0.896667		0.153807	NA	0.786667
AT1G08060		-0.566847	0.540523	10.8733		-0.0809223	0.999472	22.9733		-0.29498	0.773881	20.0267
AT1G08063		NA	NA	0		0.400382	NA	0		0.247745	NA	0
AT1G08065		-1.96543	0.170083	4.25333		-0.247807	NA	9.05667		0.0221482	NA	7.9
AT1G08070		-1.77514	0.252705	3.74333		0.431992	NA	7.86333		-0.0592109	NA	6.85667
AT1G08073		NA	NA	0		NA	NA	0		NA	NA	0
ath-miR5654_Chr1_11786347_11786370		3.6482	3.71492e-06	1.54		-0.101052	NA	3.41333		0.254922	NA	2.98
AT1G08080		-1.10369	NA	1.21667		0.259946	NA	2.58333		0.178207	NA	2.25667
AT1G08087		NA	NA	0		NA	NA	0		NA	NA	0
AT1G08090		-0.168799	0.887183	5.67333		-0.0922681	NA	12.13		0.576902	0.469441	10.5833
AT1G08093		NA	NA	0		NA	NA	0		NA	NA	0
AT1G08097		NA	NA	0		NA	NA	0		NA	NA	0
AT1G08100		1.16303	0.356748	2.46		-0.00640888	NA	5.21333		0.52022	NA	4.55
AT1G08103		2.0992	0.0735578	1.09		-0.051963	NA	2.37		0.101781	NA	2.07333
AT1G08107		NA	NA	0		NA	NA	0		NA	NA	0
AT1G08110		1.31284	0.30202	1.21667		0.272972	NA	2.58333		-0.365938	NA	2.25667
AT1G08113		2.03165	0.0594721	3.33667		0.204663	NA	7.42333		-0.416259	NA	6.48
AT1G08115		1.42049	0.0901833	11.13		-0.614989	0.731471	24.5833		-0.920346	0.226553	21.4633
AT3G03852		3.64037	0.000451931	0.853333		0.138446	NA	1.83667		0.101583	NA	1.60667
AT1G08120		0.235271	NA	0.25		0.00992363	NA	0.52		-0.112883	NA	0.45
AT1G08123		-1.18991	0.406589	5.94667		-0.794383	NA	13.0367		-1.96638	NA	11.3833
AT1G08125		0.77216	NA	0.723333		0.212587	NA	1.49		0.464357	NA	1.3
AT1G08127		0.447929	NA	0.113333		0.113503	NA	0.226667		0.707915	NA	0.196667
AT1G08130		-0.853396	0.525431	4.09		-0.0773812	NA	8.62		-0.147191	NA	7.51667
AT1G08133		0.157267	NA	0.31		-0.0662254	NA	0.67		-0.131927	NA	0.586667
AT1G08135		-0.700548	0.529911	6.26667		-0.105685	NA	13.5		0.30219	0.785968	11.7767
AT1G08137		1.16496	NA	0.136667		-0.0181982	NA	0.293333		-0.0282693	NA	0.253333
AT1G08140		-1.67181	0.216587	5.63333		0.00529773	NA	11.9467		-0.220842	NA	10.4167
AT1G08143		NA	NA	0		0.0755845	NA	0		NA	NA	0
AT1G08147		0.21358	NA	0.586667		-0.156698	NA	1.2		-0.380639	NA	1.04333
AT1G08150		-1.43381	0.31098	4.66667		0.081624	NA	10.0667		0.0291571	NA	8.78667
AT1G08153		-1.23191	NA	1.34333		-0.269249	NA	2.83667		-0.29322	NA	2.47333
AT1G08160		-1.92291	NA	2.34		-0.0456933	NA	5.04667		-0.099723	NA	4.40333
AT1G08165		-1.57413	NA	1.75		0.0345559	NA	3.71333		-0.76742	NA	3.23667
AT1G08170		-1.07522	NA	1.16667		-0.171618	NA	2.45333		0.307057	NA	2.14
AT1G08173		-0.321212	NA	1.03333		-0.136053	NA	2.16		-0.401735	NA	1.88667
AT1G08177		-0.131004	NA	0.476667		0.00421153	NA	0.973333		-0.0520496	NA	0.846667
AT1G08180		-2.17516	NA	2.81667		-0.272807	NA	6.02		0.385358	NA	5.25
AT1G08183		-0.804174	NA	0.92		0.0791437	NA	1.93333		-0.340697	NA	1.69
AT1G08190		-1.69027	0.258514	3.40333		0.180283	NA	7.21667		-0.0987486	NA	6.29333
AT1G08193		-0.575466	NA	1.30333		0.13901	NA	2.74333		0.0586535	NA	2.39667
ath_Chr4_7844611_7844632		3.63751	1.40806e-21	110.793		0.951031	0.0757723	239.19		0.615985	0.0779356	208.7
ATCG00270		3.63743	2.77619e-09	11.8267		1.12849	0.0636066	26.0633		1.38314	0.00484397	22.76
AT1G08210		-1.30831	0.41387	2.47667		-0.0537599	NA	5.20333		0.114405	NA	4.53667
AT1G08213		NA	NA	0		NA	NA	0		0.611143	NA	0
AT1G08217		0.0144696	NA	0.386667		0.0336305	NA	0.81		0.597929	NA	0.706667
AT1G08220		1.02951	NA	0.406667		0.23894	NA	0.876667		-0.0105432	NA	0.763333
AT1G08223		NA	NA	0		NA	NA	0		0.0967329	NA	0
AT1G08227		NA	NA	0		NA	NA	0		0.591521	NA	0
AT1G08230		-1.30953	0.175765	9.58333		0.19006	0.999472	20.5967		-0.370196	0.700342	17.97
AT2G18310		3.62898	7.63658e-05	0.78		0.215596	NA	1.7		0.502207	NA	1.48333
AT5G22315		3.62886	2.31071e-06	2.79667		0.519551	NA	6.03333		0.515543	NA	5.26
AT1G08247		0.250915	NA	0.62		-0.0172316	NA	1.34333		-0.134376	NA	1.17333
AT1G08250		0.38497	NA	0.5		0.229168	NA	1.03667		0.439722	NA	0.906667
AT5G55410		3.62817	1.04112e-12	10.2233		0.801516	0.350283	22.0767		0.605396	0.365208	19.26
AT1G08257		-0.373053	NA	0.643333		0.0219407	NA	1.41		-0.0092871	NA	1.22667
AT1G08260		-1.9789	0.0592479	18.3033		-0.335194	0.999472	38.9467		0.00510456	0.997436	33.9667
AT1G08263		-2.45445	0.130158	4.24667		-0.324489	NA	9.09667		-1.14048	NA	7.93667
AT1G08267		NA	NA	0		NA	NA	0		NA	NA	0
AT1G08270		0.701436	NA	0.78		-0.0778416	NA	1.7		0.0491203	NA	1.48333
AT1G08273		NA	NA	0		NA	NA	0		NA	NA	0
AT2G25015		3.62598	2.9032e-23	4141.99		0.536525	0.728382	8997.29		0.137374	0.858012	7851.93
AT1G08280		-0.312752	0.804914	5.73667		-0.293388	NA	12.45		0.418095	0.66372	10.8667
AT1G08283		-0.976626	NA	1.08		0.0738718	NA	2.29		0.379475	NA	2.00333
AT1G47720		3.61616	9.1051e-08	2.17		0.1659	NA	4.74		-0.0216142	NA	4.14
AT1G08293		-0.25419	NA	1.00667		-0.147249	NA	2.15333		0.540456	NA	1.88
AT1G08297		0.156785	NA	0.646667		0.058946	NA	1.35		0.244451	NA	1.18
AT1G08300		0.996925	0.34912	2.34667		-0.0101644	NA	4.98667		-0.0202532	NA	4.35
AT1G08307		1.02504	NA	0.5		-0.0948226	NA	1.03667		-0.318398	NA	0.906667
AT1G08310		-0.792019	NA	1.6		-0.16921	NA	3.39333		-0.678746	NA	2.96333
AT1G08313		-0.295703	NA	0.62		-0.0673993	NA	1.34333		0.272976	NA	1.17333
AT1G08315		NA	NA	0		NA	NA	0		NA	NA	0
AT1G08317		NA	NA	0		NA	NA	0		NA	NA	0
AT1G08320		-1.56281	0.127654	9.35333		0.26461	0.999472	19.9133		-0.00894956	0.995693	17.3633
AT1G08323		NA	NA	0		NA	NA	0		NA	NA	0
AT5G59220		3.61286	2.15308e-12	3.37		0.378193	NA	7.20667		0.500854	NA	6.28667
AT1G08333		NA	NA	0		NA	NA	0		0.0967329	NA	0
AT1G09753		3.60723	0.000401785	0.643333		-0.137928	NA	1.41		-0.457445	NA	1.22667
AT1G08347		1.56423	0.0885817	21.5833		-0.0920969	0.999472	47.97		-0.296249	0.847935	41.89
AT1G08350		-1.1622	NA	2.23		-0.0671099	NA	4.62667		0.278799	NA	4.03333
AT1G08353		-0.492503	0.732475	11.8467		-0.354282	0.842876	26.2467		-0.864776	0.219184	22.9233
AT1G08357		0.235271	NA	0.25		0.00992363	NA	0.52		0.288724	NA	0.45
AT1G08360		0.983822	0.490852	1.37		0.337174	NA	3.03333		-0.391777	NA	2.65
AT1G08363		-0.309409	NA	0.583333		-0.0651779	NA	1.25333		0.0346362	NA	1.09667
AT1G08367		-2.33513	0.116775	3.27333		-0.58581	NA	7.10667		-0.784889	NA	6.2
AT1G08370		-1.74415	NA	2.06667		-0.499431	NA	4.46333		-0.344111	NA	3.89333
AT1G08377		NA	NA	0		0.135742	NA	0		0.950759	NA	0
AT5G06685		3.59204	2.58518e-08	2.00667		0.162826	NA	4.30667		0.341788	NA	3.76
AT1G08383		1.21071	NA	0.113333		0.111931	NA	0.226667		0.787418	NA	0.196667
AT1G08387		NA	NA	0		NA	NA	0		NA	NA	0
AT1G08390		0.596438	NA	0.34		0.0841259	NA	0.68		-0.157589	NA	0.593333
AT1G08393		NA	NA	0		NA	NA	0		0.0967329	NA	0
AT1G08397		-0.295703	NA	0.62		-0.122697	NA	1.34333		-0.134376	NA	1.17333
AT1G08400		-1.48511	0.292107	4.87333		-0.0206541	NA	10.5333		0.105854	NA	9.19333
AT1G08403		0.447929	NA	0.113333		0.113503	NA	0.226667		0.524396	NA	0.196667
AT3G11930		3.58728	2.37268e-12	4.87		0.286583	NA	10.3033		0.555284	0.538645	8.98333
AT1G08413		0.403799	NA	0.136667		-0.0181982	NA	0.293333		0.0514822	NA	0.253333
AT1G16100		3.58613	0.00167961	0.363333		0.0447819	NA	0.746667		0.508687	NA	0.65
AT1G08420		-0.866087	0.453794	5.51333		0.393646	NA	11.6767		0.0150214	NA	10.18
AT1G08427		0.447929	NA	0.113333		0.0665899	NA	0.226667		-0.0282693	NA	0.196667
AT1G08430		-2.40452	0.131071	3.81333		-0.197786	NA	7.90333		-0.78861	NA	6.89
AT1G08433		0.0144696	NA	0.386667		-0.0574053	NA	0.81		0.148317	NA	0.706667
AT1G08437		NA	NA	0		0.0385463	NA	0		NA	NA	0
AT1G08440		-1.1581	0.352869	5.23333		-0.249428	NA	11.1467		0.190974	NA	9.72333
AT1G08443		0.235271	NA	0.25		0.321861	NA	0.52		0.422901	NA	0.45
AT1G08447		-0.214381	0.903358	1.80667		0.272811	NA	3.91667		0.254672	NA	3.42
AT1G08450		-1.09784	0.403537	5.01333		-0.0255012	NA	10.64		-0.818487	NA	9.27667
AT1G08453		-0.0697312	NA	0.446667		0.0804379	NA	0.963333		0.126756	NA	0.84
AT1G08457		NA	NA	0		0.123751	NA	0		0.0967329	NA	0
AT1G08460		-1.4395	0.362914	2.79667		0.0884273	NA	5.89333		-0.255034	NA	5.14
AT1G08463		NA	NA	0		NA	NA	0		NA	NA	0
AT1G08465		-0.571094	0.665956	4.32		0.195583	NA	9.15333		0.712862	0.358617	7.98
AT1G08470		0.372177	0.835416	1.46333		-0.357941	NA	3.10333		-0.0972826	NA	2.71
AT1G08473		0.447929	NA	0.113333		0.0665899	NA	0.226667		0.817361	NA	0.196667
AT1G08477		NA	NA	0		NA	NA	0		NA	NA	0
AT1G08480		-0.442129	0.808137	2.10333		-0.304776	NA	4.55		-0.584634	NA	3.96667
AT1G08483		0.278534	0.881739	1.19		0.208324	NA	2.51667		0.0210222	NA	2.2
AT1G08487		-0.0700555	NA	0.83		-0.137927	NA	1.77333		0.11193	NA	1.55
AT1G08490		-0.541101	NA	1.31333		0.368473	NA	2.82333		-0.541996	NA	2.46667
AT1G08493		0.235271	NA	0.25		-0.0563501	NA	0.52		0.132878	NA	0.45
AT1G08497		0.0917225	NA	0.716667		0.0437162	NA	1.54667		0.530038	NA	1.35
AT1G08500		-2.372	0.113726	3.35667		0.280282	NA	7.08667		0.410098	NA	6.18
AT1G08503		-0.0287175	NA	0.423333		-0.0159603	NA	0.896667		0.0181002	NA	0.786667
AT1G08507		-1.88727	0.199073	4.02		0.130078	NA	8.56		-0.205447	NA	7.46667
AT1G08510		1.59295	0.0900896	2.37667		0.288356	NA	5.09667		0.0393531	NA	4.44667
AT1G08513		NA	NA	0		NA	NA	0		NA	NA	0
AT3G14855		3.57697	8.46216e-12	16.2967		0.355377	0.999472	35.1567		0.553077	0.330926	30.6767
AT1G08520		-2.05009	0.150565	4.59333		0.117816	NA	9.87		0.286675	NA	8.61333
AT1G08523		-0.0697312	NA	0.446667		0.0801276	NA	0.963333		0.286087	NA	0.84
AT1G08530		-0.729989	0.643181	2.64667		-0.0914688	NA	5.58333		-0.959234	NA	4.87
AT1G08533		NA	NA	0		NA	NA	0		NA	NA	0
AT1G08537		NA	NA	0		NA	NA	0		NA	NA	0
AT1G08540		-1.09819	0.454929	3.69333		-0.057897	NA	7.9		0.0693604	NA	6.89333
AT1G08543		NA	NA	0		NA	NA	0		NA	NA	0
AT1G08547		NA	NA	0		NA	NA	0		NA	NA	0
AT1G08550		-2.13234	0.134349	4.90333		0.127843	NA	10.51		0.088552	NA	9.16667
AT1G08553		NA	NA	0		0.0385463	NA	0		NA	NA	0
AT1G08557		NA	NA	0		NA	NA	0		NA	NA	0
AT1G08560		-0.3505	0.823312	2.98667		-0.196916	NA	6.53		-0.882306	NA	5.70333
AT1G08563		-1.10369	NA	1.21667		-0.00950634	NA	2.58333		-0.512879	NA	2.25667
AT1G08567		0.170676	NA	0.273333		0.0246203	NA	0.583333		0.0903897	NA	0.51
ath-miR833a_Chr1_29525203_29525225		3.57396	5.01131e-12	9.31667		1.05371	0.0958905	20.28		1.14048	0.018211	17.7
AT1G08573		0.36891	NA	0.196667		0.103731	NA	0.443333		0.317172	NA	0.39
AT1G08577		NA	NA	0		0.135742	NA	0		NA	NA	0
AT1G08580		-0.148678	NA	0.543333		-0.00780901	NA	1.16667		-0.312309	NA	1.02
AT1G08583		-0.966864	NA	1.09333		-0.262524	NA	2.31667		-0.267375	NA	2.01667
AT1G08587		0.338054	NA	0.536667		0.140574	NA	1.12333		0.19139	NA	0.983333
AT1G08590		0.447929	NA	0.113333		-0.0181982	NA	0.226667		-0.0282693	NA	0.196667
AT1G08592		NA	NA	0		NA	NA	0		NA	NA	0
AT3G05655		3.56821	4.28381e-07	4.56		0.618864	0.752435	10.0867		0.667491	0.453604	8.81
AT1G08603		-0.026752	NA	0.783333		0.0708415	NA	1.64333		0.0375393	NA	1.43333
AT1G08607		-0.66202	NA	0.81		-0.0429037	NA	1.70667		-0.117054	NA	1.49333
AT1G08610		-2.41813	0.0788829	6.16333		0.165109	NA	13.1267		-0.166067	NA	11.4467
AT1G08613		0.0466838	NA	0.363333		0.145761	NA	0.746667		-0.11955	NA	0.65
AT1G08620		-0.533167	0.592109	7.41667		-0.0188078	0.999472	15.8		-0.00624509	0.997436	13.78
AT1G08623		-1.59944	NA	2.19333		-0.0990779	NA	4.54		1.27695	NA	3.95667
AT1G08627		-0.327213	NA	0.613333		-0.128082	NA	1.26333		0.352946	NA	1.10333
AT1G08630		-1.70331	0.258123	3.51667		-0.3922	NA	7.58		-0.709207	NA	6.61333
AT1G08633		-0.278803	NA	0.603333		-0.162486	NA	1.32		-0.133081	NA	1.15333
AT1G08637		-2.05688	0.147168	4.67667		-0.105514	NA	10.09		-0.230943	NA	8.80333
AT1G08640		-0.22471	0.858874	5.12333		-0.283481	NA	10.9167		-1.1625	NA	9.52333
AT1G08643		1.03728	0.361805	25.5133		-0.159933	0.999472	56.57		-0.791673	0.400993	49.4033
AT1G08645		-0.659738	NA	0.906667		-0.147309	NA	1.91333		-0.44954	NA	1.67
AT1G08647		NA	NA	0		NA	NA	0		NA	NA	0
AT1G08650		0.528045	0.712446	1.83333		-0.175104	NA	3.92667		-0.496877	NA	3.42667
AT1G08653		0.403799	NA	0.136667		-0.0181982	NA	0.293333		-0.0282693	NA	0.253333
AT1G08657		NA	NA	0		NA	NA	0		NA	NA	0
AT1G08660		-2.10187	NA	2.81333		-0.098967	NA	6.15		-0.177676	NA	5.36667
AT1G08663		-0.0697312	NA	0.446667		-0.127381	NA	0.963333		-0.289601	NA	0.84
AT1G08667		NA	NA	0		NA	NA	0		NA	NA	0
AT1G08670		-1.95715	0.181469	4.23667		0.0110136	NA	8.94		0.014914	NA	7.79333
AT1G08673		2.03557	0.215024	0.45		0.0124239	NA	0.906667		0.0842856	NA	0.79
AT1G08677		0.235271	NA	0.25		0.0349544	NA	0.52		-0.112883	NA	0.45
AT1G08680		-0.525463	0.706726	5.18667		0.05006	NA	11.0167		-0.35676	NA	9.60667
AT1G08683		NA	NA	0		NA	NA	0		NA	NA	0
AT1G08695		-0.92899	NA	1.03333		-0.0850953	NA	2.16		-0.731245	NA	1.88667
AT1G08697		-1.88171	NA	2.52667		-0.281625	NA	5.45		-0.131483	NA	4.75
AT1G08700		0.407287	0.806728	1.44		-0.207436	NA	3.03667		-0.0105045	NA	2.65
AT4G19580		3.56779	6.12153e-20	10.51		0.675677	0.544636	22.38		0.4894	0.470252	19.5167
AT1G08707		NA	NA	0		NA	NA	0		NA	NA	0
AT1G08710		-1.55707	NA	1.83		-0.210532	NA	3.98333		-0.625945	NA	3.48
AT1G08713		NA	NA	0		NA	NA	0		NA	NA	0
AT1G08717		NA	NA	0		0.135742	NA	0		0.0967329	NA	0
AT1G08720		-0.964516	0.456619	4.57667		0.428932	NA	9.62		0.245397	NA	8.38333
AT1G08723		NA	NA	0		NA	NA	0		NA	NA	0
AT1G08727		NA	NA	0		NA	NA	0		NA	NA	0
AT1G08730		-1.93041	0.0812847	9.68667		-0.298196	0.999472	20.7833		-0.746656	0.307232	18.1267
AT1G08733		-1.43503	0.372086	2.81667		0.770028	NA	5.98333		2.51466	5.0563e-08	5.22
AT1G08737		NA	NA	0		NA	NA	0		NA	NA	0
AT1G08743		0.0466838	NA	0.363333		0.211524	NA	0.746667		1.11715	NA	0.65
AT1G08747		0.123236	NA	0.333333		-0.0743288	NA	0.736667		0.0652419	NA	0.643333
AT1G08750		0.1481	0.921387	2.54		0.00495522	NA	5.3		0.167188	NA	4.61667
AT1G08753		NA	NA	0		NA	NA	0		NA	NA	0
AT1G08757		0.485465	0.684243	4.92667		-0.358829	NA	10.61		-0.341815	NA	9.25333
AT1G08760		0.603283	0.644233	2.61333		0.10176	NA	5.63		-0.272088	NA	4.91333
AT1G08763		0.605339	NA	0.783333		-0.0304701	NA	1.64333		-0.0917144	NA	1.43333
AT1G08767		2.45031	NA	0		0.310735	NA	0		0.0967329	NA	0
AT1G08770		1.74742	0.252004	1.06		-0.0738621	NA	2.36		-0.227694	NA	2.06333
AT1G01270		3.56621	1.65491e-12	5.03		0.912683	0.244567	10.66		1.26229	0.0217115	9.29333
AT1G08777		-0.295703	NA	0.62		-0.166492	NA	1.34333		-0.403168	NA	1.17333
AT1G08780		-0.0672228	NA	0.843333		-0.0901609	NA	1.79667		-0.254982	NA	1.56667
AT1G08787		0.0669597	NA	0.34		0.228784	NA	0.68		0.873849	NA	0.593333
AT1G08790		-0.159363	NA	0.53		-0.0934977	NA	1.18333		0.356816	NA	1.03
AT1G08797		NA	NA	0		NA	NA	0		NA	NA	0
AT1G08800		-0.0570713	0.963887	5.47667		0.0815725	NA	11.9133		-0.121098	NA	10.3933
AT1G08803		NA	NA	0		NA	NA	0		NA	NA	0
AT1G08807		-1.95233	NA	2.62333		0.0983313	NA	5.78333		-0.333526	NA	5.05
AT1G08810		-1.80651	NA	2.12		0.0998345	NA	4.53333		0.358527	NA	3.95667
AT1G08817		0.36891	NA	0.196667		0.208344	NA	0.443333		-0.0283296	NA	0.39
AT1G08820		-0.0692107	0.96702	2.28333		0.142584	NA	4.96667		0.0667143	NA	4.33667
AT1G08823		0.403799	NA	0.136667		-0.0181982	NA	0.293333		-0.0282693	NA	0.253333
AT1G08827		-0.464945	0.756051	3.11667		-0.000250397	NA	6.74667		-0.884788	NA	5.88667
AT3G58740		3.56424	2.9264e-19	9.74		0.688776	0.519937	20.7233		1.05694	0.0189688	18.07
AT3G07055		3.56396	0.000414028	0.583333		-0.0651779	NA	1.25333		0.0100678	NA	1.09667
ath_Chr4_7845755_7845777		3.55795	1.9355e-12	3.99333		0.200547	NA	8.51667		0.659991	NA	7.43
AT1G08843		0.117775	NA	0.696667		0.191581	NA	1.48		-0.208617	NA	1.29667
AT1G08845		-0.273157	0.884975	1.76667		-0.363842	NA	3.73333		-0.613606	NA	3.25667
AT1G08847		0.447929	NA	0.113333		0.111931	NA	0.226667		0.217554	NA	0.196667
AT1G08853		NA	NA	0		NA	NA	0		NA	NA	0
AT1G08857		-1.25164	0.37567	4.07667		0.558614	NA	8.73333		0.534652	NA	7.62
AT1G08860		-2.4432	0.0778044	6.32667		-0.121245	NA	13.6167		0.18662	0.888495	11.8833
AT1G08863		0.260033	NA	0.59		-0.0101174	NA	1.33333		-0.0799801	NA	1.16667
AT1G08867		0.235271	NA	0.25		-0.0147926	NA	0.52		0.283265	NA	0.45
AT5G01820		3.55716	8.30287e-09	2.56667		0.0475662	NA	5.5		0.434332	NA	4.79667
AT1G08877		-0.187797	NA	0.52		-0.139483	NA	1.10333		0.296674	NA	0.96
AT1G08880		0.350008	0.833366	1.57667		0.178394	NA	3.33		-0.291953	NA	2.90667
AT1G08883		-0.397134	NA	0.726667		0.0930303	NA	1.62667		-0.335833	NA	1.42
AT1G08887		-0.131004	NA	0.476667		0.00421153	NA	0.973333		0.572042	NA	0.846667
AT1G08890		-2.56748	0.0620097	6.93333		-0.0832995	NA	14.75		0.03861	0.981679	12.86
AT1G08893		-1.53244	NA	1.69667		0.0929692	NA	3.63333		-0.702854	NA	3.17333
AT1G08897		NA	NA	0		NA	NA	0		NA	NA	0
AT1G08900		-1.5638	0.251091	5.29667		-0.108289	NA	11.43		0.15861	NA	9.97667
AT1G08903		-0.498508	NA	0.696667		-0.0996445	NA	1.48		-0.0424477	NA	1.29667
AT1G08907		-0.278803	NA	0.603333		-0.120553	NA	1.32		-0.275686	NA	1.15333
AT1G08910		-1.27235	0.107677	16.0833		-0.0905354	0.999472	34.3033		-0.0901531	0.935662	29.92
AT1G08913		-1.41414	0.363191	2.75		0.252661	NA	5.92333		0.0448704	NA	5.17
AT1G08920		-1.1655	0.361137	5.55333		0.650983	0.665388	11.73		0.694894	0.337016	10.2267
AT1G08923		0.358601	0.810141	2.08333		-0.305542	NA	4.45		-1.08202	NA	3.88333
AT1G08927		-0.682207	NA	0.853333		-0.0864788	NA	1.83667		-0.0120794	NA	1.60667
AT1G08930		-2.1073	0.104749	7.95		-0.356648	NA	16.7933		0.478113	0.543068	14.64
AT1G08933		-0.683008	NA	0.83		-0.253412	NA	1.77333		-0.438759	NA	1.55
AT1G08937		0.150891	NA	1.24667		0.0396709	NA	2.72667		-0.224873	NA	2.38333
AT2G34950		3.55704	0.00288061	0.406667		0.0737554	NA	0.876667		-0.216429	NA	0.763333
AT1G08947		-0.516334	NA	0.77		-0.212251	NA	1.62		-0.241409	NA	1.41667
AT1G08950		1.35678	0.246863	2.07		-0.351671	NA	4.27		-1.00617	NA	3.72
AT1G08953		NA	NA	0		NA	NA	0		0.238106	NA	0
AT1G08960		-1.70121	0.252294	3.48		-0.0938179	NA	7.49333		-0.310993	NA	6.53667
AT1G08963		NA	NA	0		NA	NA	0		NA	NA	0
AT1G08967		-0.784711	NA	1.02		0.233981	NA	2.14		0.280766	NA	1.86667
AT1G08970		1.06318	0.446919	1.91667		-0.254477	NA	4.28		-0.594147	NA	3.74
AT1G08973		-1.01824	NA	1.11667		0.184941	NA	2.38		-0.304487	NA	2.07667
AT1G08977		-0.352523	NA	0.633333		0.00959532	NA	1.33		-0.42834	NA	1.16
AT1G08980		2.12368	0.0566343	1.31333		0.434811	NA	2.82333		0.364917	NA	2.46667
AT1G08983		0.602912	NA	0.386667		0.0336305	NA	0.81		0.163514	NA	0.706667
AT1G08985		0.941338	NA	0.25		0.416532	NA	0.52		0.427997	NA	0.45
AT1G08987		0.170676	NA	0.273333		-0.0558079	NA	0.583333		0.221458	NA	0.51
AT1G08990		0.144571	0.901724	5.60667		-0.362192	NA	12.07		-0.326472	NA	10.5267
AT1G08993		1.45504	NA	0.52		0.196958	NA	1.10333		0.610893	NA	0.96
AT2G31141		3.55226	3.79437e-07	51.73		0.294165	0.999472	114.533		0.790591	0.397812	100.013
AT1G09000		-1.83325	0.211215	3.83667		-0.129256	NA	8.24		-0.212383	NA	7.18667
AT1G09003		0.403799	NA	0.136667		-0.0181982	NA	0.293333		0.610216	NA	0.253333
AT1G09007		-0.819444	NA	1.03667		-0.231538	NA	2.29667		-0.513782	NA	2.00333
AT1G09010		1.09409	0.264366	3.59667		0.068262	NA	7.66		0.248063	NA	6.68
AT1G09013		NA	NA	0		NA	NA	0		NA	NA	0
AT1G09017		0.123236	NA	0.333333		-0.00468194	NA	0.736667		-0.153691	NA	0.643333
AT1G09020		-0.176586	0.912165	2.36333		0.138924	NA	4.97667		0.232835	NA	4.33667
AT1G09023		0.325546	NA	1.08		-0.112213	NA	2.29		0.0847651	NA	2.00333
AT1G09027		NA	NA	0		NA	NA	0		NA	NA	0
AT1G09030		-0.309409	NA	0.583333		0.13731	NA	1.25333		0.170437	NA	1.09667
AT1G09033		NA	NA	0		NA	NA	0		NA	NA	0
AT1G09037		0.249562	NA	0.603333		-0.0182299	NA	1.32		0.37871	NA	1.15333
AT1G09040		-0.412174	0.785327	2.99333		0.164148	NA	6.34		0.320173	NA	5.53
AT1G09043		0.0288994	NA	0.723333		0.0723633	NA	1.49		-0.184606	NA	1.3
AT1G09047		-1.04332	NA	1.14		0.309313	NA	2.44667		0.0469259	NA	2.13333
AT1G09050		-0.692297	0.612971	3.81		-0.28357	NA	8.23		-0.823779	NA	7.17667
AT1G09053		NA	NA	0		NA	NA	0		NA	NA	0
AT1G09057		-1.93635	NA	2.33333		0.108144	NA	4.96667		0.540677	NA	4.33333
AT1G09060		-0.548538	0.649798	5.42333		0.0396526	NA	11.55		-0.135387	NA	10.07
AT1G09063		-0.28907	NA	0.586667		-0.0667639	NA	1.2		-0.380639	NA	1.04333
AT1G09067		NA	NA	0		NA	NA	0		NA	NA	0
AT1G09070		0.959686	0.321932	3.75667		0.0287351	NA	7.88333		-0.337681	NA	6.87667
AT1G09073		0.403799	NA	0.136667		0.107245	NA	0.293333		0.182147	NA	0.253333
AT1G09077		NA	NA	0		0.135742	NA	0		0.10523	NA	0
AT1G09080		-0.840798	NA	0.966667		0.150119	NA	2.06333		0.766494	NA	1.80667
ath_Chr1_22149734_22149755		3.5513	6.44085e-10	7.49		1.29152	0.0127374	16.2633		0.819108	0.197552	14.19
AT4G00085		3.54685	4.09617e-06	1.98		0.265109	NA	4.26333		0.612147	NA	3.72333
AT1G09090		-1.83199	0.181568	6.31		0.0660046	NA	13.3067		-0.135231	NA	11.6
AT1G09097		0.0466838	NA	0.363333		-0.00246727	NA	0.746667		-0.205547	NA	0.65
AT1G09100		-2.10927	0.147293	4.83667		0.185716	NA	10.18		0.170707	NA	8.87333
AT1G09103		-0.683008	NA	0.83		0.0501212	NA	1.77333		0.243374	NA	1.55
AT1G09107		0.0144696	NA	0.386667		-0.0574053	NA	0.81		0.0211239	NA	0.706667
ath-miR3440b_Chr3_6217558_6217579		3.54104	7.76028e-09	3.93		0.25447	NA	8.26333		0.106093	NA	7.20333
AT1G09113		-2.10352	NA	2.66667		-0.254323	NA	5.70333		-0.711697	NA	4.97667
AT1G09117		0.585297	NA	0.446667		0.0804379	NA	0.963333		-0.289601	NA	0.84
AT1G09123		1.74682	NA	0.196667		0.0618851	NA	0.443333		0.193353	NA	0.39
AT1G09127		0.235271	NA	0.25		-0.0563501	NA	0.52		-0.0359399	NA	0.45
AT1G09130		0.744656	0.538606	2.03		0.0569855	NA	4.37		-0.570507	NA	3.81333
AT1G09133		-0.831088	NA	0.943333		-0.0775083	NA	2		-0.508085	NA	1.74667
ATCG00700		3.53991	4.85004e-13	8.97667		0.717088	0.503699	19.3467		0.899536	0.109592	16.88
AT1G09140		0.252848	0.842786	4.09		-0.20786	NA	8.89333		-0.238829	NA	7.75667
AT1G09143		NA	NA	0		NA	NA	0		NA	NA	0
AT1G09147		0.0144696	NA	0.386667		-0.00971082	NA	0.81		-0.138769	NA	0.706667
AT1G09150		0.494168	0.798471	1.24333		-0.281904	NA	2.59333		0.245809	NA	2.26
AT1G09153		-0.775717	NA	0.953333		0.20869	NA	2.08		0.732203	NA	1.81667
AT1G09155		-1.74473	0.244505	3.62667		-0.294185	NA	7.80667		-0.137916	NA	6.81
AT1G09157		-0.819444	NA	1.03667		-0.172155	NA	2.29667		-0.224984	NA	2.00333
AT1G09160		-0.64891	0.604457	4.80667		-0.0877307	NA	10.3367		-0.125141	NA	9.02
AT1G09163		-0.131004	NA	0.476667		0.0569881	NA	0.973333		-0.0620238	NA	0.846667
AT1G09167		NA	NA	0		NA	NA	0		NA	NA	0
AT3G07725		3.5315	2.34847e-07	6.94		0.910637	0.245782	15.3167		0.833527	0.230199	13.3767
AT1G09173		0.0262559	NA	0.393333		-0.0130028	NA	0.89		-0.105276	NA	0.776667
AT1G09176		0.447929	NA	0.113333		0.17548	NA	0.226667		0.0588194	NA	0.196667
AT1G09177		NA	NA	0		NA	NA	0		NA	NA	0
AT1G09180		-1.21604	NA	1.33667		-0.176196	NA	2.89		-0.155073	NA	2.52333
AT1G09183		2.62622	0.0791687	0.25		0.0349544	NA	0.52		0.778515	NA	0.45
AT1G09187		-0.600778	NA	0.836667		-0.0821948	NA	1.71667		0.0814941	NA	1.49667
AT1G09190		-1.83892	NA	2.20333		0.085524	NA	4.75333		-0.200085	NA	4.15
AT1G09193		-0.373546	NA	0.703333		-0.13834	NA	1.56		-0.30692	NA	1.36333
AT2G24740		3.53039	1.53237e-27	85.35		0.878718	0.112332	184.653		0.27692	0.628004	161.127
AT1G09197		-0.575466	NA	1.30333		-0.0818408	NA	2.74333		-0.414399	NA	2.39667
AT1G09200		0.946697	NA	0.59		-0.0101174	NA	1.33333		-0.0390956	NA	1.16667
AT1G09207		-0.323795	NA	1.11		-0.00802139	NA	2.43667		-0.281425	NA	2.12667
AT1G09210		1.00075	0.293189	3.48667		0.32853	NA	7.57		0.0900048	NA	6.60667
AT1G09217		-0.946925	NA	1.09		0.0752382	NA	2.37		0.123713	NA	2.07333
AT1G09220		-1.89036	0.21173	4.2		-0.166789	NA	9.01667		-0.623799	NA	7.86667
AT1G09223		0.36891	NA	0.196667		0.021775	NA	0.443333		-0.0283296	NA	0.39
AT1G09227		0.770953	NA	0.696667		-0.0996445	NA	1.48		-0.36277	NA	1.29667
AT1G09230		-0.506791	0.772339	2.13667		0.0862575	NA	4.52333		-0.0444889	NA	3.94333
AT1G09233		NA	NA	0		NA	NA	0		NA	NA	0
AT1G09237		0.235271	NA	0.25		0.0349544	NA	0.52		0.288081	NA	0.45
AT1G09240		0.436386	0.682144	6.49		-0.393883	NA	13.9167		-0.298904	NA	12.14
AT1G09243		-0.429054	NA	0.7		-0.187301	NA	1.42667		-0.0646534	NA	1.24
AT1G09245		0.0921234	NA	1.26333		0.0991277	NA	2.71333		0.146553	NA	2.37
AT1G09247		NA	NA	0		NA	NA	0		NA	NA	0
AT1G09250		-2.47431	0.0823434	6.80667		-0.787304	NA	14.8567		-0.797218	NA	12.9667
AT1G09253		NA	NA	0		NA	NA	0		NA	NA	0
AT1G09257		NA	NA	0		NA	NA	0		NA	NA	0
AT5G04750		3.52914	0.0220433	0.136667		0.0182144	NA	0.293333		0.0514822	NA	0.253333
AT1G09263		0.235271	NA	0.25		0.0806088	NA	0.52		0.116701	NA	0.45
AT1G09267		NA	NA	0		0.0385463	NA	0		NA	NA	0
AT1G09270		-0.0740464	0.960634	3.09333		-0.0559793	NA	6.68333		-0.115506	NA	5.83
AT1G09273		-0.952162	NA	1.19667		0.0340197	NA	2.46667		-0.597973	NA	2.14667
AT1G09277		0.170676	NA	0.273333		-0.0558079	NA	0.583333		-0.0471621	NA	0.51
AT1G09280		0.409764	0.708409	4.56333		-0.226643	NA	9.73		-0.202274	NA	8.48667
AT1G09283		-0.164663	NA	0.5		-0.0027577	NA	1.03667		-0.0671127	NA	0.906667
AT1G09287		0.941338	NA	0.25		-0.0563501	NA	0.52		0.132878	NA	0.45
AT1G09290		-0.641648	NA	1.42667		-0.000344147	NA	3.05		-0.203016	NA	2.66333
AT1G09293		0.348582	NA	1.06667		-0.0455664	NA	2.30667		-0.569789	NA	2.01333
AT1G09297		0.36891	NA	0.196667		-0.0213128	NA	0.443333		-0.0283296	NA	0.39
AT1G09300		-2.22597	0.113182	5.23333		0.0868929	NA	11.1467		-0.229189	NA	9.72333
AT1G09303		-0.831088	NA	0.943333		0.0162871	NA	2		0.445899	NA	1.74667
AT1G09307		0.123236	NA	0.333333		0.0603258	NA	0.736667		-0.153691	NA	0.643333
AT1G09310		-1.05669	0.408139	5.24333		-0.194389	NA	11.36		-0.463717	NA	9.91
AT1G09313		-1.78451	NA	2.19667		0.0533515	NA	4.80667		-0.0197874	NA	4.19667
AT1G09317		NA	NA	0		NA	NA	0		NA	NA	0
AT1G09320		-2.05446	0.153458	4.56667		-0.464797	NA	9.67333		-0.325151	NA	8.43667
AT1G09323		NA	NA	0		NA	NA	0		NA	NA	0
AT1G09327		NA	NA	0		NA	NA	0		NA	NA	0
AT1G09330		1.42907	0.35298	0.93		-0.0933106	NA	2.01333		-0.303948	NA	1.76
AT1G09333		NA	NA	0		NA	NA	0		NA	NA	0
AT1G09337		-0.977569	NA	1.10333		-0.101252	NA	2.35667		-0.601845	NA	2.06
AT1G09340		-0.790131	NA	1.64333		0.0645387	NA	3.56		-0.560567	NA	3.10667
AT1G09343		-0.363561	NA	0.656667		0.00353379	NA	1.39333		0.856334	NA	1.21667
AT1G09350		-0.804699	0.399662	8.92		0.0914875	0.999472	19.1233		0.404313	0.613642	16.6833
AT1G09353		1.10537	0.407712	1.38		0.0310815	NA	2.88667		1.55162	NA	2.51667
AT1G09357		NA	NA	0		0.0755845	NA	0		0.0967329	NA	0
AT1G09360		0.196504	NA	1.10667		0.196497	NA	2.3		0.137156	NA	2.00667
AT1G09363		0.170676	NA	0.273333		0.209784	NA	0.583333		0.101382	NA	0.51
AT1G09367		0.250016	NA	0.643333		-0.190676	NA	1.41		-0.311773	NA	1.22667
AT1G09370		-1.66009	NA	1.94333		-0.0511377	NA	4.21		-0.832001	NA	3.67667
AT1G09373		-1.26301	NA	1.48333		-0.400768	NA	3.26		-0.753085	NA	2.85
AT1G09377		-0.651383	NA	0.883333		-0.0595939	NA	1.84667		0.604543	NA	1.61333
AT5G27660		3.5256	4.92261e-39	24.4133		0.193164	0.999472	52.2667		-0.121562	0.89603	45.5933
AT1G09383		NA	NA	0		NA	NA	0		NA	NA	0
AT1G09387		0.235271	NA	0.25		-0.0563501	NA	0.52		0.283265	NA	0.45
AT1G09390		-0.890832	NA	1.72667		0.151654	NA	3.64667		0.110247	NA	3.18
AT1G09393		NA	NA	0		NA	NA	0		NA	NA	0
AT1G09397		NA	NA	0		NA	NA	0		NA	NA	0
AT1G09400		-0.514666	0.762387	2.13667		0.116383	NA	4.52333		-0.302464	NA	3.94333
AT1G09407		0.235271	NA	0.25		-0.0563501	NA	0.52		-0.112883	NA	0.45
AT1G09410		-2.35098	0.127477	3.56333		-0.119231	NA	7.84		-0.512686	NA	6.84667
AT1G09415		-0.618583	NA	0.783333		0.157784	NA	1.64333		0.563484	NA	1.43333
AT1G09417		-0.966864	NA	1.09333		-0.112242	NA	2.31667		-0.271562	NA	2.01667
AT1G09420		1.16694	0.335403	1.83333		0.234952	NA	3.92667		-0.068518	NA	3.42667
AT1G09421		NA	NA	0		0.0533293	NA	0		0.0967329	NA	0
AT1G09423		NA	NA	0		NA	NA	0		NA	NA	0
AT1G09427		NA	NA	0		NA	NA	0		NA	NA	0
AT1G09430		-0.0414764	NA	1.47333		0.0613326	NA	3.18		0.370718	NA	2.78
AT1G09433		NA	NA	0		NA	NA	0		NA	NA	0
AT1G09437		NA	NA	0		NA	NA	0		0.0967329	NA	0
AT1G09440		-1.76106	NA	2.03667		0.11345	NA	4.31667		0.0176591	NA	3.76667
AT1G09443		NA	NA	0		NA	NA	0		NA	NA	0
AT1G09447		NA	NA	0		0.0385463	NA	0		0.0967329	NA	0
AT1G09450		-0.284066	0.837895	3.52333		0.154482	NA	7.48667		-0.269936	NA	6.53
AT1G09453		NA	NA	0		NA	NA	0		NA	NA	0
AT1G09457		0.447929	NA	0.113333		0.223799	NA	0.226667		0.0544886	NA	0.196667
AT1G09460		0.208816	0.897794	2.36333		0.115751	NA	5.11		0.507166	NA	4.46
AT1G09463		-0.745023	NA	0.893333		-0.214166	NA	1.92667		-0.484905	NA	1.68333
AT1G09467		1.12007	0.370184	4.69667		-0.112325	NA	10.51		-0.51689	NA	9.18667
AT1G09470		-0.044545	0.980437	1.5		0.240945	NA	3.19		0.267898	NA	2.78333
AT1G09477		1.55622	NA	0.31		0.0224335	NA	0.67		0.256834	NA	0.586667
AT1G09480		-0.556084	0.751861	2.33333		0.15055	NA	5.1		0.280117	NA	4.45333
AT1G09483		-0.471947	NA	0.723333		0.110799	NA	1.49		0.14967	NA	1.3
AT1G09486		-2.17971	NA	2.90667		-0.373275	NA	6.27667		-0.658799	NA	5.48
AT1G09487		NA	NA	0		NA	NA	0		NA	NA	0
AT1G09490		0.287037	0.863782	1.76667		-0.00569951	NA	3.73333		-0.128401	NA	3.25667
AT1G09493		-0.309409	NA	0.583333		0.0388833	NA	1.25333		-0.41717	NA	1.09667
AT1G09497		NA	NA	0		NA	NA	0		0.0967329	NA	0
AT1G09500		1.04935	0.403994	1.84333		0.10978	NA	3.97333		0.164229	NA	3.46667
AT1G09503		NA	NA	0		NA	NA	0		NA	NA	0
AT1G09507		1.9708	0.0634647	5.95333		-0.0492242	NA	13.32		0.0723132	0.969647	11.6367
AT1G09510		0.268234	NA	1.09333		0.144574	NA	2.31667		0.300668	NA	2.01667
AT1G09513		0.447929	NA	0.113333		0.0380481	NA	0.226667		0.0588194	NA	0.196667
AT1G09517		NA	NA	0		NA	NA	0		NA	NA	0
AT1G09520		1.29297	NA	0.446667		0.346713	NA	0.963333		-0.289601	NA	0.84
AT1G09523		NA	NA	0		NA	NA	0		NA	NA	0
AT1G09527		-1.36265	NA	1.53333		0.592269	NA	3.33333		0.764802	NA	2.91
AT1G09530		-1.49156	0.335122	2.90333		-0.383377	NA	6.18		-0.129795	NA	5.39
ath-miR5632_Chr2_8392456_8392477		3.52177	0.000125513	0.956667		0.185312	NA	2.02333		0.699478	NA	1.76333
AT1G09537		-0.130591	NA	0.506667		-0.130662	NA	1.11667		-0.199321	NA	0.973333
AT1G09540		0.157471	0.919498	2.65		-0.0269251	NA	5.84667		-0.256823	NA	5.11
AT1G09543		-1.31642	NA	1.49		-0.0594686	NA	3.16667		-0.115648	NA	2.76667
AT1G09547		-1.2019	NA	1.30333		-0.374547	NA	2.74333		-0.414217	NA	2.39667
AT1G09550		-0.340335	0.779513	5.51667		-0.512395	NA	11.6167		-0.103325	NA	10.13
AT1G09553		NA	NA	0		0.0385463	NA	0		0.10523	NA	0
AT1G09557		NA	NA	0		NA	NA	0		NA	NA	0
AT1G09560		1.38141	0.353223	0.873333		0.304348	NA	1.80667		-0.155523	NA	1.57667
AT1G09563		NA	NA	0		NA	NA	0		NA	NA	0
AT1G09567		NA	NA	0		NA	NA	0		NA	NA	0
AT1G09570		-1.73056	0.0844915	10.7833		-0.0320799	0.999472	22.9633		0.0179566	0.991184	20.0267
AT1G09573		0.403799	NA	0.136667		0.0353	NA	0.293333		0.518361	NA	0.253333
AT1G09575		-2.54817	0.0764462	3.81		-0.0242848	NA	8.23		-0.394356	NA	7.17667
AT1G09577		-0.683008	NA	0.83		0.100051	NA	1.77333		-0.613303	NA	1.55
AT1G09580		-0.511261	NA	0.716667		-0.000547707	NA	1.54667		-0.376723	NA	1.35
ath-miR447a_Chr4_1528189_1528211		3.51861	0.000179574	1.08		0.160892	NA	2.29		0.610819	NA	2.00333
AT1G09587		0.0144696	NA	0.386667		0.087824	NA	0.81		0.152959	NA	0.706667
AT2G28730		3.51626	9.86309e-10	11.6		0.315739	0.999472	24.9833		0.447625	0.543101	21.7967
AT1G09593		1.308	NA	0.113333		-0.0181982	NA	0.226667		0.0544886	NA	0.196667
AT1G09597		NA	NA	0		NA	NA	0		NA	NA	0
AT5G25585		3.50973	0.000761417	0.583333		0.77829	NA	1.25333		0.83505	NA	1.09667
AT1G09603		-0.295703	NA	0.62		-0.0773146	NA	1.34333		0.405297	NA	1.17333
AT1G09607		-0.398064	NA	1.14		0.415264	NA	2.44667		0.531953	NA	2.13333
AT1G09610		0.314443	NA	0.583333		-0.0651779	NA	1.25333		-0.41717	NA	1.09667
AT1G09613		0.378553	NA	0.5		0.00599361	NA	1.03667		-0.223432	NA	0.906667
AT1G09617		NA	NA	0		NA	NA	0		NA	NA	0
AT1G09620		0.343288	0.796709	3.44		-0.20818	NA	7.53667		-0.698458	NA	6.58
AT1G09623		NA	NA	0		NA	NA	0		NA	NA	0
AT1G09625		-1.07746	NA	1.20333		-0.0710849	NA	2.59667		-0.0909883	NA	2.27
AT1G09627		0.236341	NA	0.226667		-0.0419278	NA	0.453333		-0.0819692	NA	0.396667
ath_Chr4_8336301_8336322		3.50855	1.40365e-05	1.30333		-0.0246513	NA	2.74333		0.898645	NA	2.39667
AT1G09633		-0.553178	NA	0.756667		0.0413356	NA	1.63667		-0.218784	NA	1.42667
AT1G09637		NA	NA	0		NA	NA	0		NA	NA	0
AT1G09640		1.5115	0.167095	1.54		0.201329	NA	3.28		-0.382306	NA	2.86333
AT1G09645		0.335642	NA	0.56		0.0456189	NA	1.19		0.619742	NA	1.04
AT1G09647		0.403799	NA	0.136667		0.0618452	NA	0.293333		0.0514822	NA	0.253333
AT1G09650		-0.133986	0.93485	2.32333		-0.246303	NA	4.92333		0.129515	NA	4.29333
AT1G09653		-0.383809	NA	0.79		-0.035112	NA	1.59		0.646059	NA	1.38333
AT1G09657		NA	NA	0		NA	NA	0		NA	NA	0
AT1G09660		-0.568036	0.746389	2.36667		-0.0765847	NA	5.18667		-0.461067	NA	4.53
AT1G09663		0.403799	NA	0.136667		-0.0181982	NA	0.293333		0.0490183	NA	0.253333
AT1G09665		1.24599	NA	0		0.400382	NA	0		0.508502	NA	0
AT1G09667		0.0466838	NA	0.363333		-0.0179558	NA	0.746667		-0.205547	NA	0.65
AT1G09673		NA	NA	0		NA	NA	0		NA	NA	0
AT1G09677		0.236341	NA	0.226667		-0.0419278	NA	0.453333		-0.0819692	NA	0.396667
AT1G09680		-1.29505	NA	1.42667		-0.000344147	NA	3.05		0.529355	NA	2.66333
AT1G09683		0.925912	NA	0.226667		-0.0419278	NA	0.453333		-0.0159652	NA	0.396667
AT1G09690		0.775956	0.567409	1.54		-0.0644065	NA	3.28		-0.251404	NA	2.86333
AT1G09693		NA	NA	0		0.299294	NA	0		NA	NA	0
AT1G09697		-1.06016	NA	2		0.156	NA	4.23333		-0.554632	NA	3.69
AT1G09700		-0.644833	0.697522	2.45333		0.0716736	NA	5.27333		-0.636802	NA	4.6
AT1G09703		NA	NA	0		0.0755845	NA	0		0.0967329	NA	0
AT1G09710		-0.0791273	0.953625	3.83333		-0.0409404	NA	8.16		-0.209294	NA	7.11667
AT1G09713		NA	NA	0		NA	NA	0		NA	NA	0
AT1G09717		-0.57654	NA	0.78		-0.0207439	NA	1.7		-0.408567	NA	1.48333
AT1G09720		-1.42152	0.321903	4.54333		-0.144198	NA	9.61		-0.498402	NA	8.37667
AT1G09723		-0.462203	NA	0.673333		-0.0920709	NA	1.41667		-0.181944	NA	1.23667
AT1G09730		-2.08783	0.111403	7.89		-0.168882	0.999472	16.64		-0.669215	0.421781	14.51
AT1G09733		-0.352523	NA	0.633333		0.134624	NA	1.33		-0.169306	NA	1.16
AT1G09737		0.447929	NA	0.113333		-0.0181982	NA	0.226667		0.0544886	NA	0.196667
AT1G09740		-0.398064	NA	1.14		-0.0843141	NA	2.44667		0.0522995	NA	2.13333
AT1G09743		-0.553178	NA	0.756667		-0.229241	NA	1.63667		-0.0637847	NA	1.42667
AT1G09747		-0.618046	NA	0.84		-0.2433	NA	1.85333		-0.593015	NA	1.61667
AT1G09750		-0.745023	NA	0.893333		-0.0560609	NA	1.92667		-0.314208	NA	1.68333
AT1G77190		3.50787	9.21221e-08	1.72		0.195466	NA	3.7		0.661784	NA	3.23
AT1G09757		NA	NA	0		NA	NA	0		NA	NA	0
AT1G09760		0.522791	NA	0.793333		0.285557	NA	1.68667		0.0946869	NA	1.47
AT1G09763		0.236341	NA	0.226667		0.0794983	NA	0.453333		0.549547	NA	0.396667
AT1G09767		0.447929	NA	0.113333		0.271499	NA	0.226667		0.653565	NA	0.196667
AT1G09770		1.09907	0.335746	2.90333		-0.0802335	NA	6.18		-0.360397	NA	5.39
AT1G09773		-0.342308	NA	1.05333		-0.164725	NA	2.22667		0.0645123	NA	1.94333
AT1G09777		NA	NA	0		NA	NA	0		0.10523	NA	0
AT1G09780		-0.921623	0.490373	4.31333		-0.356803	NA	9.07667		-0.700599	NA	7.91333
AT1G09783		0.403799	NA	0.136667		-0.0181982	NA	0.293333		-0.0282693	NA	0.253333
AT1G09787		-0.783417	NA	1.07333		-0.183336	NA	2.35		-0.682205	NA	2.05
AT1G09790		-0.887992	0.301992	23.0533		-0.305409	0.999472	48.55		0.546717	0.288502	42.3233
AT1G09793		NA	NA	0		NA	NA	0		NA	NA	0
AT1G09794		-1.51568	0.321552	2.95333		-0.212744	NA	6.31		-0.223949	NA	5.50333
AT1G09795		-0.250655	0.888879	1.78		0.0352701	NA	3.85		0.138563	NA	3.36333
AT1G09797		1.03953	0.342983	3.77333		-0.0474839	NA	8.14333		-0.1606	NA	7.10333
AT1G09800		-1.48944	0.335759	2.95667		-0.418859	NA	6.39		-0.9192	NA	5.57333
AT1G09803		-0.327213	NA	0.613333		0.356288	NA	1.26333		0.261011	NA	1.10333
AT1G09807		NA	NA	0		0.34894	NA	0		0.276657	NA	0
AT1G09810		-2.12429	NA	2.77		0.261494	NA	5.98667		-0.340198	NA	5.22333
AT1G09812		-0.684575	0.624628	3.63333		-0.303006	NA	7.77		0.247874	NA	6.78
AT1G09813		-0.976626	NA	1.08		-0.265902	NA	2.29		-0.427	NA	2.00333
[truncated: 31,863 more rows]
