# Supplementary material for: RNA Pol IV induces antagonistic parent-of-origin effects on Arabidopsis endosperm
Source: PLoS Biol. 2022 Apr 7;20(4):e3001602. doi: 10.1371/journal.pbio.3001602 (PMC9017945; doi:10.1371/journal.pbio.3001602)
Supplement: S5 Data — Analysis of imprinted gene expression in nrpd1−/−, mat nrpd1+/−, and pat nrpd1+/− (XLSX) [file pbio.3001602.s026.xlsx]

## Sheet: Fig S6A
Fig S6: Impact of Pol IV on imprinted gene expression and imprinting. a) A sub-set of imprinted genes are mis-regulated by loss of maternal or all NRPD1. Loss of paternal NRPD1 has limited impact on expression. Scatter plots show output from Cuffdiff calculating the difference in gene expression between wild-type (Ler x Col) and indicated mutant genotype. Black circles represent genes whose abund…
nrpd1-/- vs WT								nrpd1-/- vs WT								mat nrpd1+/- vs WT								mat nrpd1+/- vs WT								pat nrpd1+/- vs WT								pat nrpd1+/- vs WT
MEGs								PEGs								MEGs								PEGs								MEGs								PEGs
Signficant				Not significant				Signficant				Not significant				Signficant				Not significant				Signficant				Not significant				Signficant				Not significant				Signficant				Not significant
Gene	WT (FPKM)	nrpd1-/- (FPKM)		Gene	WT (FPKM)	nrpd1-/- (FPKM)		Gene	WT (FPKM)	nrpd1-/- (FPKM)		Gene	WT (FPKM)	nrpd1-/- (FPKM)		Gene	WT (FPKM)	mat nrpd1+/- (FPKM)		Gene	WT (FPKM)	mat nrpd1+/- (FPKM)		Gene	WT (FPKM)	mat nrpd1+/- (FPKM)		Gene	WT (FPKM)	mat nrpd1+/- (FPKM)		Gene	WT (FPKM)	pat nrpd1+/- (FPKM)		Gene	WT (FPKM)	pat nrpd1+/- (FPKM)		Gene	WT (FPKM)	pat nrpd1+/- (FPKM)		Gene	WT (FPKM)	pat nrpd1+/- (FPKM)
AT1G11850	0	0.5142		AT1G75110	6.49356	12.5285		AT5G39560	0	0.40518		AT5G10140	21.8439	36.9089		AT1G05320	0.0743115	5.3369		AT1G75110	5.37582	10.0588		AT3G29152	146.972	4.8164		AT3G11310	11.1884	5.71072		AT1G68725	7.04965	48.9364		AT3G26450	0.0390923	0.847392		AT1G22710	37.6342	9.34517		AT1G08600	5.12189	2.17652
AT1G59930	9.40498	239.208		AT1G08220	3.18099	6.06476		AT1G48910	12.8932	79.2695		AT3G60360	10.874	17.1321		AT4G18650	0.266776	9.99429		AT5G63225	32.8774	61.3342		AT5G67120	6.36458	0.278588		AT1G20900	10.4478	5.4879		AT4G12870	75.3922	423.474		AT1G29080	0.0940364	0.737214		AT2G40520	8.59621	2.39238		AT1G11660	5.45679	4.3007
AT1G41830	0.107318	2.34978		AT5G13500	20.3712	38.008		AT5G22470	1.62773	9.91533		AT1G28640	19.6552	28.0101		AT1G62225	30.9099	712.025		AT4G35840	6.05436	11.1741		AT3G20750	195.882	10.6414		AT1G11660	6.18476	10.1129		AT1G62225	27.3906	4.03344		AT5G26220	0.332088	2.41802						AT1G17770	0.334687	0.274457
AT3G26770	0.402594	7.02619		AT4G30280	3.57454	6.44897		AT3G08040	21.3317	122.441		AT5G52370	30.1686	41.0191		AT1G41830	0.0751052	1.35723		AT1G77090	18.024	30.5339		AT2G32370	31.6652	2.28285		AT1G08600	5.80479	9.5935						AT1G41830	0.0662196	0.415369						AT1G17790	4.64929	3.42994
AT2G01422	4.51992	70.3335		AT3G05600	2.4248	4.15344		AT4G13495	1.0014	5.32945		AT4G13460	10.2061	13.7137		AT2G45840	0.361538	5.75489		AT3G20620	11.2404	18.7399		AT1G61320	1.14608	0.104469		AT1G17770	0.377576	0.0225228						AT1G11850	0.427162	2.39846						AT1G20816	13.5543	21.0206
AT4G01410	1.2639	16.6086		AT5G66920	9.80429	16.6431		AT5G60760	7.77158	32.6386		AT4G02480	96.6446	72.6839		AT2G01300	0.635374	8.64262		AT3G61140	46.2063	27.3917		AT5G50490	7.48726	1.02892		AT1G17790	5.25978	8.69587						AT1G24020	0.317965	1.25947						AT1G20900	9.20525	8.76912
AT4G18650	1.6757	15.3046		AT5G23330	5.36131	8.77192		AT1G70560	14.1068	38.0594		AT2G20310	19.0958	14.2892		AT3G04200	1.6676	22.6622		AT1G09290	22.6613	13.0056		AT1G31630	0.832901	0.141409		AT1G20816	15.436	14.5034						AT4G12900	2.8662	10.9658						AT1G20910	4.18744	3.71663
AT2G01300	1.94321	16.3816		AT4G26420	85.0517	138.627		AT1G22710	133.441	359.338		AT5G50310	9.69784	6.92554		AT4G01410	0.85137	9.99853		AT2G41990	14.7816	8.47321		AT1G60410	2.29153	0.61648		AT1G20910	4.74951	4.22481						AT3G20470	1.53703	5.86913						AT1G22090	3.37541	5.70757
AT5G24655	4.00147	26.8863		AT2G40960	4.43843	7.1814		AT2G03340	3.94653	8.58114		AT5G11460	45.9564	32.7411		AT1G01420	0.835945	7.34063		AT2G46735	15.2042	8.18004		AT1G22090	3.84486	1.18312		AT1G26620	0.884602	1.40464						AT1G70700	1.11663	3.86585						AT1G26620	0.783491	0.512789
AT2G45840	1.22423	7.81405		AT3G45080	7.79941	12.1943		AT1G35190	18.4563	37.1192		AT3G15340	46.2657	32.0326		AT2G41150	0.434746	3.03822		AT1G02000	2.10778	3.57282		AT3G13010	19.7735	6.71198		AT1G28630	0.409544	0.213204						AT1G09850	0.251495	0.772288						AT1G28630	0.362117	0.125665
AT1G05320	0.663686	4.07864		AT4G35840	6.83711	10.4004		AT1G63020	4.34254	2.08288		AT4G33440	9.25452	6.09702		AT1G73500	1.26228	8.60635		AT1G02530	0.0796434	0.090351		AT4G13610	3.31344	1.18139		AT1G28640	21.6058	32.77						AT3G28917	4.33786	12.9088						AT1G28640	19.0682	12.5589
AT1G01420	1.48302	8.27155		AT3G61610	15.0526	22.5592		AT4G31900	3.53394	1.48149		AT1G11660	14.4647	8.76039		AT4G23020	1.84562	11.9251		AT1G02660	2.96865	2.37363		AT2G17310	12.01	4.45353		AT1G30330	1.26038	1.29617						AT2G47115	6.15633	17.4722						AT1G30330	1.11346	0.444727
AT1G62790	6.70751	36.2298		AT2G42430	37.198	50.4716		AT2G17310	6.3467	2.61443		AT3G51895	18.3872	10.1653		AT5G52882	0.0911981	0.585613		AT1G03150	53.802	35.3746		AT4G23110	6.34258	2.42111		AT1G31640	0.649892	0.0245716						AT5G17165	4.53729	12.6704						AT1G31630	0.73094	0.833528
AT5G35120	8.88613	47.2843		AT2G21130	405.863	312.752		AT1G08600	15.0564	6		AT3G16320	5.28292	2.83004		AT5G04340	2.84918	16.7259		AT1G05120	7.00424	6.41391		AT2G40520	9.74385	3.73341		AT1G35190	32.9568	45.8805						AT5G04340	2.50439	6.89215						AT1G31640	0.573166	0.386178
AT2G12462	1.00037	5.2735		AT3G09950	28.9522	19.3199		AT5G39550	3.95656	1.42682		AT1G17770	0.0786322	0		AT3G26770	0.628577	3.38957		AT1G08220	7.33898	8.34111		AT3G14205	23.5325	10.4581		AT1G47490	17.6617	16.515						AT4G29570	0.422503	1.13382						AT1G35190	29.0332	31.7759
AT1G70420	0.527977	2.76229		AT5G13960	21.6083	13.6222		AT3G13010	18.4182	6.31868		AT1G17790	8.93035	8.54728		AT2G12462	0.783024	4.05882		AT1G09850	0.285762	0.257908		AT1G57820	7.87324	3.58036		AT1G49600	20.6405	24.2144						AT5G24410	1.61146	4.26104						AT1G47490	15.5951	13.3899
AT4G15530	0.666259	2.85612		AT1G02660	2.87218	1.7022		AT3G14205	16.751	5.56127		AT1G20816	5.78832	8.35397		AT2G27385	0.848288	4.2844		AT1G10550	0.244165	0.125779		AT2G30970	136.146	61.9974		AT1G50260	1.7025	1.96353						AT2G01422	10.9166	28.7645						AT1G48910	5.42406	3.2921
AT5G63225	24.8798	102.6		AT5G01100	11.1448	6.26956		AT1G57820	9.76365	3.17193		AT1G20900	8.81926	7.34525		AT1G70420	0.711238	3.56256		AT1G10560	1.26587	1.25182		AT3G15340	37.7486	90.7165		AT1G56400	0.0816247	0.0176859						AT1G35186	0.146992	0.381421						AT1G49600	18.1954	15.0243
AT5G37600	3.05653	11.8493		AT5G48120	6.68843	3.65149		AT4G13610	2.60294	0.58191		AT1G20910	4.24908	3.60823		AT3G15820	2.45069	12.0136		AT1G11850	0.492657	0.477115		AT4G02480	23.9005	65.2982		AT1G57800	35.5295	42.1874						AT1G51355	1.44081	3.4924						AT1G50260	1.50797	0.946317
AT2G47115	3.48252	13.0118		AT1G20680	5.70901	3.01464		AT2G36560	1.77937	0.324018		AT1G22090	1.03134	1.05882		AT1G33260	1.17973	5.55848		AT1G17860	6.95585	6.09627		AT3G51120	0.921725	2.731		AT1G59890	0.774136	1.12337						AT1G51680	0.419302	0.961309						AT1G56400	0.0707756	0.0200808
AT3G07570	1.38604	5.01538		AT4G19520	1.26191	0.659061		AT3G20750	52.6709	8.8789		AT1G26620	1.20545	1.39474		AT3G14660	3.13778	13.5803		AT1G20380	3.59173	2.83188		AT2G03340	2.41942	7.75954		AT1G60220	30.3235	21.4406						AT3G52480	0.830952	1.83648						AT1G57800	31.3595	23.815
AT4G23020	4.29177	14.3934		AT3G04980	14.5473	7.3674		AT2G32370	9.92853	1.1386		AT1G28630	0.281119	0.720805		AT5G18550	12.625	51.384		AT1G20490	0.563856	0.899671		AT5G60760	3.69096	16.0042		AT1G63020	2.27896	2.08499						AT2G32150	1.87848	4.14294						AT1G57820	6.94588	7.05615
AT1G33260	2.22469	7.27867		AT1G02000	1.79517	2.78374		AT2G40520	13.1167	1.44883		AT1G30330	1.43839	1.51312		AT5G13500	7.51106	30.4935		AT1G20680	3.60789	2.57803		AT5G22600	1.09482	5.38433		AT1G65760	1.42792	0.466283						AT1G20490	0.494217	1.08758						AT1G59890	0.683671	0.238024
AT3G15820	4.26167	13.4213		AT1G02530	0.0721873	0.0129933						AT1G31630	0.0864761	0.0793046		AT4G31060	72.0908	278.728		AT1G20795	1.04158	0.448807		AT4G13495	0.576615	3.50693		AT1G65890	0.278882	0.0181637						AT5G23260	1.68346	3.59965						AT1G60220	26.7877	21.204
AT3G14660	5.64589	16.991		AT1G03150	27.9567	30.1746						AT1G31640	0.192771	0.0722291		AT3G07570	1.15753	4.27174		AT1G21910	0.298193	0.292506		AT3G08040	9.70763	84.1201		AT1G67220	0.108716	0.185791						AT2G36050	0.581717	1.22282						AT1G60410	2.0142	2.43703
AT1G70700	1.8924	5.68311		AT1G05120	14.3751	11.2856						AT1G47490	20.4374	21.6147		AT5G65110	2.14455	7.73393		AT1G24020	0.364427	0.00631401		AT1G22710	42.4989	374.587		AT1G67820	17.9075	12.1681						AT3G54880	1.70121	3.5443						AT1G61320	1.0108	1.14744
AT3G52740	0.907198	2.68232		AT1G09290	16.7688	18.8474						AT1G49600	22.0052	23.4755		AT5G37600	4.76476	16.8215		AT1G27130	2.85225	1.47491		AT1G48910	6.1691	66.1787		AT1G70560	7.44846	11.6812						AT1G02570	13.7895	28.3063						AT1G63020	2.00992	0.84453
AT1G62225	266.502	772.738		AT1G09540	14.3683	10.9982						AT1G50260	3.37906	3.18217		AT2G32150	2.13716	7.39683		AT1G29080	0.107451	0		AT5G22470	0.291449	6.92533		AT1G77030	1.17098	2.27287						AT4G09460	0.493283	1.01233						AT1G65760	1.2566	1.77068
AT1G47610	0.571842	1.63853		AT1G09850	0.575417	0.148529						AT1G56400	0	0.0358985		AT5G24410	1.83382	6.05549		AT1G32120	0.408179	0.695937						AT2G20310	15.0558	15.3458						AT5G35120	86.7123	177.268						AT1G65890	0.244706	0.362818
AT5G04340	3.40052	9.59121		AT1G10550	0.0589754	0.0713764						AT1G57800	40.2818	36.995		AT1G09540	3.83925	12.57		AT1G33840	0.343945	0.00676504						AT2G21710	2.37455	2.78426						AT2G06050	1.96708	4.0006						AT1G67220	0.0960948	0.0245245
AT3G04200	7.61895	20.8895		AT1G17860	4.28693	0.634798						AT1G59890	2.24201	1.56691		AT1G70700	1.27152	4.05246		AT1G34790	1.07773	0.76447						AT2G25560	3.42224	4.82016						AT4G17500	2.31579	4.61075						AT1G67820	15.7696	15.2008
AT1G45249	0.621154	1.68554		AT1G20230	0.636578	0.665668						AT1G60220	14.5783	11.813		AT5G66920	5.17144	16.0862		AT1G35186	0.167315	0.110095						AT2G36560	1.0131	0.387378						AT1G14520	74.5877	145.141						AT1G70560	6.54277	5.29175
AT4G31060	114.193	309.852		AT1G20490	0.525062	0.668938						AT1G60410	0.283395	0.495439		AT5G57035	2.01903	6.17033		AT1G35630	1.57555	2.12065						AT2G42640	0.324559	0.412234						AT4G35840	5.31954	10.3339						AT1G77030	1.03299	0.678566
AT1G73500	3.53588	9.20414		AT1G20795	0.732093	0.343709						AT1G61320	0.0268476	0.207821		AT1G45249	0.298661	0.871902		AT1G43000	0.207832	0.00923101						AT3G16320	4.46871	2.59067						AT5G48545	9.10643	17.5143						AT2G03340	2.13446	1.13982
AT5G35490	12.0267	30.4693		AT1G21010	5.64149	6.54971						AT1G65760	0.567473	0.299805		AT5G42930	1.66918	4.58639		AT1G47610	0.828093	1.11482						AT3G21220	11.154	10.5262						AT1G43000	0.182888	0.345489						AT2G17310	10.5942	9.94096
AT2G41150	1.41732	3.58609		AT1G21910	0.858467	0.445218						AT1G65890	0.0169677	0.0329641		AT3G61420	0.916879	2.49246		AT1G47740	13.9887	13.9529						AT3G25700	1.24974	0.983768						AT1G67265	4.8656	9.1168						AT2G20310	13.2705	11.7444
AT4G17500	1.12073	2.83327		AT1G24020	0	0.0632888						AT1G67220	0.16432	0.27083		AT3G09520	0.322887	0.87034		AT1G49640	2.57361	3.52221						AT3G26270	0.521175	0.123629						AT1G34790	0.943731	1.75841						AT2G21710	2.09416	1.85064
AT2G32150	2.63563	6.57577		AT1G29080	0	0.0592075						AT1G67820	14.4505	11.9353		AT4G30280	1.78142	4.71212		AT1G51035	18.2692	18.5067						AT3G45090	23.0493	16.8502						AT1G10550	0.214366	0.390798						AT2G25560	3.01975	2.56357
AT1G61255	2.44284	5.95746		AT1G32120	0.400492	0.472839						AT1G77030	2.26495	1.71863		AT1G34060	10.7745	28.3881		AT1G51080	5.48927	2.25893						AT3G47030	4.31498	3.31523						AT5G67620	14.4204	26.1625						AT2G30970	120.264	132.313
AT2G27385	1.65191	4.02419		AT1G33840	0	0.306067						AT2G21710	3.1984	3.38603		AT3G02110	0.779279	2.00457		AT1G51355	1.65234	1.54298						AT3G49770	0.584974	0.0448309						AT2G12462	0.685525	1.24182						AT2G32370	27.88	14.4135
AT2G48010	9.21237	22.1482		AT1G34060	28.8261	34.6524						AT2G25560	5.8256	4.84295		AT2G45650	0.719708	1.84842		AT1G51460	0.125028	0.0891466						AT3G51895	7.60813	9.46037						AT1G59930	101.022	182.908						AT2G36560	0.892943	0.922735
AT3G03320	13.4375	30.9631		AT1G34790	1.19179	0.520792						AT2G30970	81.5587	63.9839		AT4G26420	59.8936	151.345		AT1G51680	0.47521	2.08319						AT3G60360	10.7457	17.4804						AT5G43870	0.270914	0.48742						AT2G42640	0.288131	0.343569
AT4G16380	12.2607	27.9039		AT1G35186	0.0299945	0.0678852						AT2G42640	0.463397	0.534948		AT3G45070	6.53927	16.5157		AT1G54490	7.33032	9.17467						AT4G02290	1.0241	0.488385						AT3G43720	7.95004	14.2649						AT3G08040	8.57935	4.26626
AT5G52882	0.358175	0.78756		AT1G35350	0.55039	0.0170686						AT3G11310	10.9663	8.77178		AT5G61600	1.51238	3.72592		AT1G54940	0.139202	0.0243346						AT4G02733	0.965787	0.760443						AT1G02000	1.85863	3.31999						AT3G11310	9.87821	8.49406
AT1G51035	8.82885	19.023		AT1G35630	2.00276	1.46902						AT3G21220	10.0269	11.1833		AT1G62790	21.8434	53.7626		AT1G56720	0.24622	0.630277						AT4G03610	2.68468	1.49889						AT1G03150	47.157	84.0292						AT3G13010	17.4809	11.011
AT5G18550	26.8122	57.3969		AT1G43000	0	0.0215862						AT3G25700	1.01684	0.889126		AT3G45080	8.64125	21.1886		AT1G59720	0.318717	1.05911						AT4G05475	2.16332	0.965736						AT1G73500	1.10728	1.94086						AT3G14205	20.7815	9.57646
AT2G41990	4.81066	10.1065		AT1G47740	13.4085	15.2207						AT3G26270	0.144232	0.0268325		AT5G46080	1.37407	3.27768		AT1G59760	4.51268	8.0919						AT4G08590	7.21277	7.81072						AT1G49640	2.26706	3.91498						AT3G15340	33.2941	24.0726
AT1G62333	341.354	696.218		AT1G49640	1.6806	3.13594						AT3G29152	3.73057	4.1034		AT4G16380	12.5765	29.6655		AT1G60000	262.075	137.441						AT4G10730	6.87061	8.35905						AT1G65060	1.17471	2.01214						AT3G16320	3.95385	2.48
AT2G24740	2.89435	5.86409		AT1G51080	2.39886	2.07655						AT3G45090	17.0645	13.5014		AT3G50060	23.5279	54.3398		AT1G60700	8.44772	5.59504						AT4G11400	1.16737	0.842006						AT2G05914	4.55673	7.75414						AT3G20750	171.913	281.741
AT5G24410	4.2165	8.48794		AT1G51355	2.09631	2.06672						AT3G47030	3.95104	4.17989		AT3G54100	0.966445	2.22931		AT1G61255	10.167	5.72949						AT4G13460	8.07003	8.56679						AT5G61600	1.33491	2.27134						AT3G21220	9.82421	11.0012
AT4G12870	4.26782	2.05433		AT1G51460	0.139128	0.0289897						AT3G49770	0.236149	0.0306676		AT3G44720	5.43048	12.4715		AT1G62800	1.68281	2.04046						AT4G13490	0.176818	0						AT4G16380	11.0415	18.5513						AT3G25700	1.09828	2.12857
AT4G33820	35.5247	17.0315		AT1G51680	0.511276	2.72129						AT3G51120	3.59237	2.99622		AT1G80610	2.02894	4.56537		AT1G65060	1.33728	0.921063						AT4G15900	10.3988	15.7922						AT4G37660	15.555	25.7397						AT3G26270	0.460317	0.640012
AT1G20380	4.80142	2.25898		AT1G54490	13.7293	10.9719						AT4G02290	0.673034	0.559123		AT2G01422	12.516	28.1182		AT1G67510	0.399605	0.541256						AT4G17486	15.1809	11.9339						AT5G37600	4.17536	6.88682						AT3G29152	127.824	89.4115
AT4G18150	17.2767	7.98041		AT1G54940	0.12635	0.0284488						AT4G02733	0.44513	0.307211		AT5G03280	19.4707	41.7164		AT1G69520	8.96409	12.8434						AT4G18890	16.9529	21.031						AT1G62800	1.47825	2.42826						AT3G45090	20.3941	15.29
AT1G73090	2.76034	1.21658		AT1G56720	0.700554	0.505713						AT4G03610	1.06931	0.978994		AT1G21010	6.88088	14.4025		AT1G69820	0.0081663	0						AT4G20800	0.399731	0.064793						AT4G17483	4.98452	8.16733						AT3G47030	3.79768	2.87507
AT4G32000	5.43542	2.26389		AT1G59720	1.06718	0.839972						AT4G05475	0.990266	0.496527		AT5G45980	11.0193	5.33527		AT1G70130	0.0692134	0.0524359						AT4G23120	0.132432	0						AT5G38140	66.2884	108.579						AT3G49770	0.509818	1.31621
AT1G02570	9.34468	3.84889		AT1G59760	8.31974	9.24588						AT4G08590	7.51635	8.43701		AT5G42380	6.21636	2.8449		AT1G74350	0.523282	0.419742						AT4G25500	18.181	16.3296						AT3G04420	5.47254	8.93439						AT3G51120	0.812667	0.391039
AT3G04420	10.3265	4.17591		AT1G60000	137.805	110.462						AT4G10730	8.51945	8.72755		AT5G40360	13.1055	5.98737		AT1G77960	6.44345	3.81743						AT4G31900	2.07977	1.53024						AT3G15820	2.15312	3.47977						AT3G51895	6.68595	6.38069
AT2G34880	2.0258	0.787974		AT1G60700	8.7537	6.76612						AT4G11400	1.93457	1.50216		AT1G20230	1.06194	0.460274		AT2G01130	1.0677	1.99415						AT4G33440	8.92459	7.02873						AT4G24230	0.846758	1.36138						AT3G60360	9.43781	11.7628
AT5G58190	50.87	17.6684		AT1G62800	2.07793	2.69832						AT4G13490	0	0.0149858		AT5G35490	22.5654	9.49083		AT2G01670	2.46213	2.0466						AT5G03220	21.1961	20.4832						AT1G20795	0.919253	1.47482						AT4G02290	0.901011	1.17629
AT3G54880	2.8654	0.97069		AT1G65060	1.03553	0.952418						AT4G15900	23.7047	21.6875		AT1G62333	603.872	250.106		AT2G03110	0.825214	0.49643						AT5G10140	59.4999	93.1721						AT4G01410	0.751206	1.20387						AT4G02480	21.0886	7.50303
AT1G27130	1.79594	0.599592		AT1G67265	2.66376	1.04162						AT4G17486	13.1145	15.6516		AT5G03210	73.0958	28.1982		AT2G03810	3.32923	4.7183						AT5G10950	5.6846	7.33712						AT3G24542	5.22122	8.30025						AT4G02733	0.847046	0.873973
AT3G06130	2.81265	0.926191		AT1G67510	0.745655	0.832415						AT4G18890	15.6681	16.1476		AT5G67620	16.4322	6.27904		AT2G05914	5.18407	4.7201						AT5G11460	17.1885	23.2235						AT4G25530	0.438856	0.685501						AT4G03610	2.35758	3.19173
AT1G55650	1.49747	0.492354		AT1G68725	0.428096	0.939392						AT4G20800	0.302297	0.102019		AT3G06130	3.09083	1.18083		AT2G06050	2.23551	2.50322						AT5G14960	1.24695	0.752841						AT1G33840	0.302275	0.46884						AT4G05475	1.90003	2.96004
AT1G10560	1.95871	0.49859		AT1G69520	9.37819	7.54588						AT4G23110	2.45307	2.28396		AT1G73090	2.88491	0.996915		AT2G10260	0.596187	0.607355						AT5G23380	5.01088	4.29741						AT3G05600	2.00391	3.09584						AT4G08590	6.34975	4.12155
AT1G14520	49.6988	11.9225		AT1G69820								AT4G23120	0	0.00814778		AT1G14520	85.0752	28.5143		AT2G11810	1.58433	1.29099						AT5G26210	19.7189	22.3925						AT4G12450	0.474392	0.73194						AT4G10730	6.08021	2.20089
AT4G31370	20.8431	4.6857		AT1G70130	0	0.029659						AT4G25500	22.1848	22.5561		AT2G34880	3.18308	1.06578		AT2G14850	12.0933	11.2706						AT5G39550	2.09703	1.12541						AT3G10960	0.192383	0.295743						AT4G11400	1.03285	1.07178
AT2G16960	0.93057	0.208547		AT1G74350	0.599435	0.553166						AT5G03220	20.3815	22.2063		AT4G24150	1.16911	0.377843		AT2G16960	0.450934	0.557676						AT5G39560	1.07862	0.144706						AT4G02910	8.96296	13.7256						AT4G13460	7.12249	4.57782
AT5G40360	28.9275	6.27216		AT1G77090	21.033	23.4366						AT5G10950	7.18933	6.51815		AT1G55650	3.34331	0.941767		AT2G17690	10.1736	0.205063						AT5G50310	10.4839	8.507						AT2G21130	1207.14	1840.44						AT4G13490	0.155065	0.229087
AT1G77960	9.53709	1.95385		AT1G80610	4.97452	4.64545						AT5G14960	0.369937	0.910309		AT2G27389	3.29621	0.915702		AT2G20780	2.94071	0.93566						AT5G52370	55.0767	49.5755						AT1G27130	2.50858	3.7827						AT4G13495	0.507566	0.317838
AT5G17320	5.07637	0.955931		AT2G01130	2.68657	2.25914						AT5G22600	3.07285	4.16314		AT4G31370	44.7548	9.908		AT2G21130	1379.22	476.214						AT5G53150	2.81932	3.777						AT5G63510	47.5165	70.9305						AT4G13610	2.89928	4.55185
AT5G45980	14.4692	2.19522		AT2G01670	2.37255	2.49211						AT5G23380	2.83502	3.79283		AT2G05350	1.30053	0.267657		AT2G21830	0.211252	0.210057						AT5G57380	5.84368	2.60298						AT1G61255	8.8428	13.1573						AT4G15900	9.15926	8.14163
AT3G20450	11.583	1.30269		AT2G03110	0.586565	0.0868317						AT5G26210	19.8963	23.0113		AT3G60550	0.763889	0.154147		AT2G23080	17.8891	19.5356						AT5G57390	0.638417	1.27441						AT1G69520	7.87102	11.6922						AT4G17486	13.3475	17.9131
				AT2G03810	5.57815	5.43515						AT5G50490	1.48186	0.315076		AT3G28917	4.95747	0.967261		AT2G24350	1.30899	1.49265						AT5G62110	0.0196513	0.022356						AT2G30010	4.14603	6.1581						AT4G18890	14.9301	13.1498
				AT2G05350	0.736564	0.0229553						AT5G53150	6.36813	4.61952		AT1G02570	15.7481	2.95261		AT2G24740	3.05104	4.76547						AT5G63040	21.4738	19.1988						AT4G07507	4.35478	6.42641						AT4G20800	0.349231	0.321728
				AT2G05370	0.25451	0.0157768						AT5G57380	4.54551	2.46198		AT3G20450	26.739	3.96702		AT2G30010	4.72794	5.6618														AT3G03320	23.7907	34.7004						AT4G23110	5.54965	8.28354
				AT2G05914	1.20455	1.58385						AT5G57390	1.12546	1.12976		AT1G68725	8.07918	1.13022		AT2G31070	0.0852168	0.236062														AT2G41940	0.41508	0.592783						AT4G23120	0.11705	0.108752
				AT2G06050	0.867395	1.41474						AT5G62110	0	0		AT1G35350	1.03785	0.136661		AT2G32750	1.79865	1.09391														AT2G01670	2.16792	3.06352						AT4G25500	16.0001	15.3178
				AT2G10260	0.878155	0.797217						AT5G63040	11.5461	9.92449		AT1G67265	5.57714	0.695302		AT2G33280	0.105989	0.0102034														AT1G51035	15.9102	22.3928						AT4G31900	1.83529	0.706132
				AT2G11810	1.26037	1.49963						AT5G67120	1.14594	0.177939		AT5G17320	8.13032	0.986774		AT2G34090	6.55601	3.67773														AT3G50960	22.3056	31.3637						AT4G33440	7.87519	7.54229
				AT2G14850	7.24889	8.35442										AT4G01060	8.80235	0.860915		AT2G35670	1.0994	0.636686														AT3G55420	2.17474	3.05578						AT5G03220	18.5696	30.0634
				AT2G17690	0.12229	2.77886										AT4G03945	10.4783	0.957896		AT2G36050	0.664113	0.751735														AT1G20680	3.16799	4.43284						AT5G10140	52.3583	63.9459
				AT2G20780	2.20838	1.08476										AT5G17165	5.20277	0.419785		AT2G38250	1.07185	1.51814														AT4G37290	0.726611	1.00873						AT5G10950	5.0097	3.89843
				AT2G21830	0.161388	0.104618										AT3G20470	1.76531	0.121092		AT2G40960	4.44345	5.05504														AT3G15290	16.261	22.4886						AT5G11460	15.1222	19.9241
				AT2G23080	22.0991	24.3181										AT4G12870	86.4122	4.41643		AT2G41940	0.471921	0.350828														AT4G04580	14.0167	19.3102						AT5G14960	1.09369	1.01348
				AT2G24350	1.01414	0.988144										AT5G37560	1.49754	0.072685		AT2G42430	26.9327	38.7672														AT2G41990	12.9705	17.6159						AT5G22470	0.257369	0.118031
				AT2G27389	0.794086	0.424189										AT4G02910	10.3027	0.425745		AT2G47020	2.58662	4.23073														AT3G26770	0.552463	0.747713						AT5G22600	0.966145	1.30022
				AT2G30010	7.35302	8.58159										AT2G05370	1.56631	0.0433392		AT2G47115	7.01155	4.41281														AT3G60690	1.54852	2.0937						AT5G23380	4.41518	4.06633
				AT2G31070	0.458625	0.200372										AT1G59930	115.526	2.9977		AT2G48010	15.6031	15.2534														AT3G22560	2.70932	3.64904						AT5G26210	17.3172	19.8742
				AT2G32750	1.47004	0.788347										AT2G34890	9.37935	0.115509		AT3G03320	27.0269	49.9171														AT2G46735	13.3118	17.8439						AT5G39550	1.84692	2.0516
				AT2G33280	0.163742	0.0751455										AT5G35120	99.3625	1.15426		AT3G04420	6.21904	6.605														AT5G37560	1.31593	1.76072						AT5G39560	0.946109	1.26206
				AT2G34090	3.88928	3.59525														AT3G04980	5.36891	9.38468														AT3G52740	2.82728	3.72646						AT5G50310	9.25888	5.12571
				AT2G34890	0.214138	0.559377														AT3G05600	2.27797	2.60855														AT2G05370	1.38154	1.81901						AT5G50490	6.53702	5.49656
				AT2G35670	2.35342	0.223911														AT3G09050	20.9739	14.396														AT2G03110	0.724506	0.948668						AT5G52370	48.3384	72.4056
				AT2G36050	0.846596	0.944796														AT3G09950	74.3037	41.8114														AT1G77090	15.8709	20.6995						AT5G53150	2.49323	1.30629
				AT2G38250	1.26337	1.00559														AT3G10960	0.218782	0.320015														AT3G19650	28.8431	37.465						AT5G57380	5.14997	4.01766
				AT2G41940	0.408296	0.275914														AT3G12690	2.1022	1.62459														AT2G20780	2.59264	3.35843						AT5G57390	0.561801	0.804501
				AT2G45650	0.758309	1.42704														AT3G13430	11.346	10.0516														AT2G45840	0.319075	0.411372						AT5G60760	3.25957	1.46905
				AT2G46735	5.06358	4.04476														AT3G15290	18.4599	21.2244														AT4G32000	4.77386	6.15426						AT5G62110	0.0170387	0.0531865
				AT2G47020	2.81601	4.17539														AT3G19650	32.7712	17.4599														AT5G01640	9.85943	12.7021						AT5G63040	18.9381	19.1205
				AT3G02110	1.69958	1.73044														AT3G22560	3.10571	1.57931														AT3G60550	0.670164	0.861363						AT5G67120	5.59519	7.30272
				AT3G09050	11.57	12.4129														AT3G24542	5.94554	3.26272														AT3G09050	18.4636	23.682
				AT3G09520	0.839072	0.485471														AT3G26450	0.0439086	0.025662														AT1G70420	0.622835	0.798115
				AT3G10960	0.376616	0.466438														AT3G28155	1.31121	0.859951														AT2G34890	8.26188	10.5316
				AT3G12690	1.41274	1.40481														AT3G28899	0	0														AT2G47020	2.2783	2.8836
				AT3G13430	8.83986	8.95549														AT3G29630	0.625978	0.372237														AT1G09540	3.37536	4.23865
				AT3G15290	18.6388	21.3541														AT3G33528	4.42242	2.6359														AT2G05350	1.14096	1.41712
				AT3G19650	14.8175	12.6409														AT3G43720	9.09208	8.9001														AT4G00540	5.49745	6.7929
				AT3G20470	0.11044	0.0418601														AT3G47600	1.72816	1.29959														AT3G02110	0.686618	0.846239
				AT3G20620	32.7382	25.5257														AT3G50960	25.3562	19.2776														AT5G35490	19.7522	24.0581
				AT3G22560	1.01259	1.29632														AT3G52480	0.94735	0.156417														AT3G07570	1.01644	1.22799
				AT3G24542	1.40463	1.63573														AT3G52740	3.24454	1.91827														AT1G55650	2.93899	3.55019
				AT3G26450	0.086054	0.0523915														AT3G54150	0.380953	0.987711														AT1G59720	0.28039	0.336993
				AT3G28155	0.313476	0.272833														AT3G54880	1.92941	1.20293														AT4G03820	0.32729	0.392722
				AT3G28899	0	0														AT3G55420	2.47879	2.01584														AT1G62333	526.45	630.685
				AT3G28917	0.941383	0.351037														AT3G56060	0.174159	0.152381														AT3G54150	0.33721	0.40394
				AT3G29630	0.54574	0.991245														AT3G60690	1.76609	1.71403														AT4G32040	2.188	2.60754
				AT3G33528	2.9919	2.68952														AT3G61610	16.5639	22.0573														AT5G42380	5.48349	6.5337
				AT3G43720	5.77401	8.43977														AT4G00220	289.661	523.482														AT1G60000	230.523	274.642
				AT3G44720	7.30193	8.08917														AT4G00360	6.53869	3.39161														AT4G01060	7.6662	9.13166
				AT3G45070	6.69653	9.1931														AT4G00540	6.21866	6.90287														AT3G33528	3.89406	4.63338
				AT3G47600	2.53333	2.04947														AT4G00750	3.86941	0.81265														AT5G35375	3.18527	3.77816
				AT3G50060	55.9693	60.6236														AT4G03820	0.37077	0.684812														AT2G42430	23.6763	28.0622
				AT3G50960	14.7576	15.7194														AT4G04580	16.0495	0.133132														AT5G43420	0.375258	0.444253
				AT3G52480	0.460867	0.13561														AT4G04670	1.47011	0.917064														AT4G00220	254.834	300.127
				AT3G54100	3.49191	3.99803														AT4G07507	4.95618	2.94378														AT1G09290	19.96	23.4929
				AT3G54150	0.195092	0.126575														AT4G09460	0.559633	0.416752														AT5G26610	20.6995	24.1109
				AT3G55420	0.934641	1.30736														AT4G11680	21.2831	13.3491														AT3G20450	23.3679	27.0752
				AT3G56060	0.347239	0.0995007														AT4G12450	0.540694	0.279549														AT4G00360	5.73941	6.59974
				AT3G60550	0.756345	0.0333238														AT4G12900	3.29296	1.09358														AT3G47600	1.51821	1.74453
				AT3G60690	1.34694	1.87814														AT4G15380	1.20567	1.43212														AT3G09950	64.754	73.9115
				AT3G61140	26.9996	21.5255														AT4G15530	0.711546	2.02914														AT3G12690	1.85481	2.1168
				AT3G61420	1.61373	2.11956														AT4G17483	5.66642	8.67698														AT4G31060	63.4363	72.0868
				AT4G00220	361.349	447.022														AT4G17500	2.63767	4.55122														AT5G55700	10.0751	11.4165
				AT4G00360	5.06765	2.86472														AT4G18150	13.8253	9.85712														AT5G23330	6.16429	6.96976
				AT4G00540	5.04849	6.59766														AT4G19120	0.46237	1.00428														AT3G61140	40.7628	45.8377
				AT4G00750	1.42575	0.706079														AT4G19520	0.905071	0.60538														AT1G08220	6.4588	7.25527
				AT4G01060	1.30338	0.288402														AT4G21215	2.82834	3.77446														AT2G16960	0.398855	0.44235
				AT4G02910	0	0.399141														AT4G24230	0.959021	0.69983														AT4G34120	30.2853	33.4257
				AT4G03820	0.427803	0.752241														AT4G25530	0.498039	0.128663														AT2G23080	15.7606	17.3194
				AT4G03945	2.46902	0.597189														AT4G29570	0.481533	0.291864														AT5G45980	9.67336	10.5128
				AT4G04580	0.385957	0.181181														AT4G32000	5.42961	3.27853														AT2G17690	8.98238	9.75124
				AT4G04670	1.30891	0.766753														AT4G32040	2.49413	3.22352														AT3G61610	14.5827	15.7971
				AT4G07507	2.14741	1.49195														AT4G32810	0.13751	0.152553														AT4G15380	1.06157	1.14255
				AT4G09460	0.69042	0.421227														AT4G33820	20.6453	23.507														AT1G62790	19.0939	20.5199
				AT4G11680	13.8622	10.4654														AT4G33945	19.0055	13.0803														AT4G33945	16.7643	18.0063
				AT4G12450	0.206044	0.111174														AT4G34120	34.4318	38.127														AT5G13500	6.62044	7.0614
				AT4G12900	0.228196	0.309077														AT4G36945	4.10145	3.75591														AT4G39955	2.09698	2.22502
				AT4G15380	2.34079	1.47854														AT4G37290	0.829007	0.597813														AT4G23020	1.62438	1.71628
				AT4G17483	4.85361	7.04521														AT4G37660	17.7901	10.9729														AT4G26420	52.6556	54.7544
				AT4G19120	0.66085	0.321325														AT4G39955	2.37911	2.03533														AT2G11810	1.38844	1.44183
				AT4G21215	3.98397	3.35435														AT5G01100	7.21207	9.49724														AT3G13430	10.0142	10.3993
				AT4G24150	0.539899	0.31186														AT5G01170	1.0193	1.45366														AT1G47740	12.3192	12.7084
				AT4G24230	2.1535	1.03065														AT5G01640	11.2243	11.2114														AT5G21100	0.632487	0.649981
				AT4G25530	0.0856407	0.0768953														AT5G07970	4.92684	7.31434														AT3G54100	0.850772	0.87223
				AT4G29570	1.62818	2.11301														AT5G10190	0.224891	0.124255														AT5G46080	1.21183	1.24134
				AT4G32040	3.10056	3.13816														AT5G11430	6.63017	7.9852														AT2G27389	2.90471	2.97238
				AT4G32810	0.414296	0.221459														AT5G13270	1.89051	2.42661														AT1G80610	1.79197	1.83143
				AT4G33945	15.6027	13.1417														AT5G13960	13.2817	15.8306														AT1G35630	1.38542	1.41576
				AT4G34120	36.3416	34.7819														AT5G21100	0.716109	0.742037														AT2G24350	1.15674	1.16991
				AT4G36945	4.51263	3.50916														AT5G23230	1.01148	0.397473														AT5G24390	1.85391	1.86634
				AT4G37290	0.479331	0.676698														AT5G23260	1.92327	1.30903														AT4G36945	3.60958	3.54644
				AT4G37660	3.61356	5.42295														AT5G23330	6.99976	9.62117														AT5G03210	63.7201	62.0472
				AT4G39955	1.59479	2.00059														AT5G24390	2.09881	4.02417														AT1G32120	0.360991	0.350989
				AT5G01170	1.34477	1.7219														AT5G24655	20.3301	24.5837														AT3G44720	4.77303	4.63416
				AT5G01640	5.74468	6.67474														AT5G24790	0.0524434	0.0716538														AT5G17320	7.17322	6.88951
				AT5G03210	10.5096	13.2835														AT5G25930	0.0939076	0.386345														AT2G40960	3.92763	3.75324
				AT5G03280	73.2849	62.0112														AT5G26220	0.377938	0.393208														AT2G14850	10.6559	9.95498
				AT5G07970	11.0747	8.88662														AT5G26610	23.4927	24.0018														AT3G14660	2.76769	2.58469
				AT5G10190	0.0962582	0.217921														AT5G35375	3.61618	7.34398														AT3G50060	20.679	19.1721
				AT5G11430	11.9156	10.5112														AT5G37000	7.81102	5.48439														AT1G33260	1.03658	0.959723
				AT5G13270	3.1588	2.83512														AT5G38140	75.3853	75.5254														AT1G20380	3.17092	2.93436
				AT5G17165	0.454049	0.130316														AT5G40890	0.161695	0.101494														AT5G44005	0.999209	0.918225
				AT5G21100	0.99916	0.815097														AT5G41830	29.511	44.7386														AT4G03945	9.15613	8.25865
				AT5G23230	0	0.0745452														AT5G43420	0.426232	0.291821														AT5G23230	0.883472	0.795239
				AT5G23260	2.2744	1.67732														AT5G43740	0.179125	1.94189														AT2G48010	13.772	12.3413
				AT5G24390	3.00982	4.45083														AT5G43870	0.307886	1.05646														AT4G11680	18.672	16.6925
				AT5G24790	0	0.0395217														AT5G44005	1.14697	1.22071														AT1G75110	4.74987	4.23071
				AT5G25930	0.240672	0.470477														AT5G44750	2.52807	3.95471														AT2G41150	0.382954	0.338781
				AT5G26220	0.836694	0.550111														AT5G46040	0.0208407	0.0129327														AT1G51080	4.82894	4.22732
				AT5G26610	17.2552	17.8421														AT5G48120	2.12854	3.21111														AT3G28155	1.15566	1.00907
				AT5G35375	2.87913	3.01703														AT5G48545	10.3482	8.54427														AT4G19120	0.40867	0.356397
				AT5G37000	7.40518	5.93983														AT5G55700	11.4098	15.1547														AT2G34090	5.78049	5.0074
				AT5G37560	0.114603	0.0888455														AT5G58190	34.3297	20.3049														AT3G06130	2.71336	2.32427
				AT5G38140	56.2974	69.4561														AT5G59920	0.411728	0.705111														AT1G47610	0.723648	0.616526
				AT5G40890	0.422237	0.117011														AT5G63510	54.1327	43.6515														AT1G35350	0.918241	0.780973
				AT5G41830	62.6371	70.2078														AT5G64260	7.04774	9.86916														AT5G24655	17.6911	14.9466
				AT5G42380	2.80895	2.25801														AT5G66600	2.61578	3.47276														AT5G64260	6.2171	5.24925
				AT5G42930	3.85053	3.21813																														AT2G45650	0.634495	0.527069
				AT5G43420	0.369303	0.211758																														AT1G34060	9.47546	7.73886
				AT5G43740	1.01348	1.6728																														AT1G77960	5.68401	4.61682
				AT5G43870	0.911375	0.504803																														AT3G20620	9.90074	8.0084
				AT5G44005	0.744891	1.3521																														AT3G29630	0.550747	0.445378
				AT5G44750	4.54304	4.55143																														AT5G41830	26.0686	20.9926
				AT5G46040	0	0.0278226																														AT3G61420	0.810476	0.639866
				AT5G46080	1.81103	2.35001																														AT5G13960	11.7278	9.23581
				AT5G48545	6.87299	7.24459																														AT1G10560	1.12016	0.861825
				AT5G55700	12.8816	15.691																														AT2G32750	1.58353	1.21506
				AT5G57035	5.92539	7.99292																														AT4G19520	0.799324	0.610842
				AT5G59920	1.31833	2.01613																														AT5G44750	2.23358	1.69342
				AT5G61600	3.55653	3.61892																														AT2G27385	0.744024	0.560608
				AT5G63510	66.6067	67.1289																														AT2G24740	2.695	2.02194
				AT5G64260	5.34352	7.31632																														AT1G73090	2.54276	1.89486
				AT5G65110	5.35152	7.34877																														AT4G00750	3.41439	2.54378
				AT5G66600	4.05894	3.43347																														AT2G38250	0.942621	0.700747
				AT5G67620	5.88559	3.8092																														AT4G31370	39.318	28.9869
																																				AT2G10260	0.525755	0.381166
																																				AT1G02660	2.62722	1.90291
																																				AT1G60700	7.45984	5.39963
																																				AT4G21215	2.48802	1.72932
																																				AT1G21010	6.0633	4.14467
																																				AT5G01170	0.900603	0.610597
																																				AT4G15530	0.626926	0.424419
																																				AT5G37000	6.88818	4.62341
																																				AT5G48120	1.87733	1.2435
																																				AT5G03280	17.178	11.304
																																				AT5G18550	11.1567	7.25358
																																				AT5G13270	1.66745	1.05938
																																				AT5G01100	6.37226	4.01717
																																				AT5G11430	5.85282	3.68157
																																				AT5G40360	11.5275	7.17717
																																				AT5G58190	30.2567	18.8362
																																				AT1G59760	3.9876	2.4533
																																				AT4G33820	18.2183	10.6347
																																				AT4G24150	1.02485	0.591635
																																				AT2G03810	2.93158	1.66689
																																				AT5G63225	28.763	16.3502
																																				AT1G67510	0.351322	0.199438
																																				AT2G01300	0.561367	0.317396
																																				AT2G34880	2.81106	1.56396
																																				AT2G01130	0.944116	0.517924
																																				AT1G54490	6.48028	3.48404
																																				AT1G01420	0.737789	0.395421
																																				AT4G18150	12.1978	6.35748
																																				AT3G45080	7.63779	3.91388
																																				AT5G65110	1.89056	0.966367
																																				AT5G59920	0.363185	0.178499
																																				AT1G05120	6.18952	2.94883
																																				AT1G17860	6.11287	2.87656
																																				AT5G66920	4.57257	1.97883
																																				AT5G66600	2.30719	0.904963
																																				AT5G07970	4.35779	1.64042
																																				AT1G20230	0.938058	0.348965
																																				AT3G04980	4.74377	1.74782
																																				AT5G57035	1.78391	0.647585
																																				AT4G30280	1.57703	0.565138
																																				AT4G04670	1.29936	0.434476
																																				AT1G74350	0.462646	0.149424
																																				AT5G42930	1.47283	0.442223
																																				AT3G45070	5.77327	1.68745
																																				AT2G35670	0.970004	0.276324
																																				AT3G04200	1.46681	0.347718

## Sheet: Fig S6B
Fig S6B: Aligned dot plot representing fold-change for imprinted genes showing significant differences in expression
Log 2(nrpd1--/WT)			Log 2(mat nrpd1+-/WT)			Log 2(pat nrpd1+-/WT)
MEGs	PEGs		MEGs	PEGs		MEGs	PEGs
4.6687	2.62015		6.16627	-4.93145		2.79528	-2.00975
4.45256	2.6068		5.22741	-4.51386		2.48978	-1.84525
4.12534	2.52102		4.52579	-4.20223		-2.7636
3.95984	2.41197		4.1756	-3.79399
3.71597	2.0703		3.99257	-3.45557
3.19114	1.43186		3.76579	-2.86331
3.07557	1.42914		3.76444	-2.55827
2.74827	1.12059		3.55386	-1.89418
2.67419	1.00805		3.13443	-1.70033
2.61951	0.756735		2.80498	-1.55875
2.47962	0.655812		2.76937	-1.48785
2.43333	0.511036		2.69182	-1.43122
2.41174	0.443245		2.68287	-1.3894
2.39823	0.426188		2.55346	-1.384
2.38732	-0.41105		2.43094	-1.17004
2.0999	-0.41833		2.37393	-1.13685
2.04399	-0.48574		2.33647	-1.13488
1.95483	-0.48917		2.32451	-0.97026
1.90161	-0.5304		2.2934	-0.92887
1.85539	-0.60205		2.23624	0.709409
1.74576	-0.72347		2.1137	1.26494
1.71007	-0.85505		2.02504	1.45
1.65503	-0.90051		2.02141	1.56702
1.5895	-1.05996		1.95097	1.68131
1.58646	-1.25423		1.88377	2.11638
1.56399	-1.27951		1.85053	2.29808
1.53583	-1.32734		1.81983	2.60453
1.51871	-1.47144		1.79121	3.11526
1.49596	-1.54344		1.72339	3.13981
1.45511	-1.59076		1.71109	3.42323
1.44019	-1.62206		1.67224	4.57056
1.44011	-2.16127		1.63719
1.38021	-2.45722		1.61168
1.34111	-2.56855		1.54566
1.33925	-3.12432		1.45822
1.33802	-3.17845		1.44277
1.31901			1.43055
1.28614			1.40335
1.28456			1.39766
1.26554			1.36308
1.20429			1.36081
1.18642			1.33737
1.13673			1.33664
1.10744			1.30077
1.09809			1.29941
1.07098			1.29397
1.02827			1.25422
1.01867			1.23806
1.00937			1.20763
0.948136			1.20583
0.930975			1.19949
0.89977			1.17001
0.851312			1.16773
0.776444			1.09931
0.763436			1.06565
0.710306			0.903897
0.704796			0.899596
0.694217			0.884116
0.644772			0.760495
0.605176			0.737418
0.5837			-0.75435
0.440246			-0.8011
-0.37597			-0.80282
-0.58358			-0.89429
-0.66563			-1.04641
-0.75475			-1.12769
-0.82993			-1.13017
-0.87318			-1.20614
-0.92125			-1.2495
-0.93713			-1.2717
-0.98152			-1.37418
-1.05483			-1.38791
-1.06062			-1.38819
-1.08779			-1.53299
-1.1143			-1.57705
-1.18201			-1.57852
-1.26359			-1.62955
-1.2797			-1.82783
-1.30619			-1.84786
-1.36227			-2.17538
-1.52564			-2.28064
-1.56165			-2.30905
-1.58269			-2.35763
-1.60255			-2.41511
-1.60476			-2.75282
-1.97398			-2.83761
-2.05953			-2.92493
-2.15324			-3.00381
-2.15774			-3.04252
-2.20541			-3.35395
-2.28723			-3.45139
-2.40882			-3.63156
-2.72054			-3.86574
-3.15244			-4.29028
			-4.36479
			-4.59688
			-5.17556
			-5.26822
			-6.3434
			-6.42766

## Sheet: Fig S6C
Fig S6C: Allele-specific expression is not impacted at most imprinted loci. % maternal of all Col-0 - Ler imprinted genes identified in Pignatta et al (2014) was calculated by counting _x0003_reads overlapping Col/Ler SNPs.
% maternal (nrpd1-/- - WT)			% maternal (mat nrpd1+/- - WT)			% maternal (pat nrpd1-/- - WT)
MEGs	PEGs		MEGs	PEGs		MEGs	PEGs
4.93421	-3.86608		19.5737	-11.7964		5.02629	5.02629
9.63663	3.31738		6.95971	-2.73387		9.06149	9.06149
-4.85719	-8.71416		7.11382	-5.51907		21.9697	21.9697
-0.305599	-4.83366		-0.896277	1.30776		-10.4715	-10.4715
-11.6734	1.96078		9.52381	19.3237		-1.96078	-1.96078
11.7647	12.8568		3.367	-4.16667		3.04848	3.04848
-2.41546	-26.7391		-0.640377	-8.54478		14.5451	14.5451
0.269872	-1.18443		5.81893	-10		36.7742	36.7742
6.61747	-49.5992		19.2453	-25.2174		6.06061	6.06061
0	0		2.90271	7.68282		-4.26065	-4.26065
-16.6667	-1.17139		5.26316	11.2664		2.85714	2.85714
0.413586	-2.27389		2.85714	18.9643		11.4767	11.4767
24.4797	-27.7735		-14.2263	5.04254		-37.8378	-37.8378
-15.625	-5.88235		-15.9574	5.15768		1.25099	1.25099
22.4819	-7.31086		2.00783	18.3784		0	0
-0.910539	-0.541516		0	25.7595		8.76112	8.76112
-14.4741	12.6548		0	-7.97		0	0
-7.5182	-3.78822		-2.9313	-13.1059		6.66667	6.66667
-7.77256	-29.8736		12.9293	-0.472651		-23.808	-23.808
-9.32203	-0.634921		-0.561798	-7.33134		1.51195	1.51195
21.9479	0		-0.724638	26.3101		-2.80181	-2.80181
-0.165881	-2.13774		1.22283	0.649351		0.934298	0.934298
-0.302506	-5.28534		-9.25926	13.4146		0	0
20.7792	-0.890208		16.5441	25.8333		0	0
11.7612	2.31884		2.22222	8.04147		0.0300114	0.0300114
-16.6667	5.55556		-0.275482	1.61728		10.9375	10.9375
-6.21005	-16.4733		-9.45017	-2.11548		2.63158	2.63158
9.13771	1.23417		0	22.807		-4.05405	-4.05405
-4.8827	-62.2222		5.55556	0		0	0
-0.127398	-6.03211		-4.79532	9.09091		5.33432	5.33432
-7.86561	-9.29025		-23.5294	-12.1461		0	0
-10.2459	0.288323		-41.1765	7.46498		-13.3484	-13.3484
-15.1351	-14.6341		0.648311	18.3139		7.4187	7.4187
-9.8719	-65.5506		-28.3333	-0.400375		0	0
-30.1471	-15.6075		12.3022	-8.44405		6.06061	6.06061
-13.0555	-8.33333		-30.3784	1.7094		-0.73501	-0.73501
23.1893	-2.43043		1.92308	-18.9506		10.5748	10.5748
0.618421	5.43811		-15.3368	39.7995		-3.22581	-3.22581
18.1889	0		0	-57.2849		19.0517	19.0517
-16.148	-41.655		-1.92593	-8.39137		-67.8571	-67.8571
-5.68182	7.66732		10.0121	-42.7536		-11.4416	-11.4416
-37.5135	-5.07514		0	-10.2682		-0.724638	-0.724638
9.12698	-30.1987		6.48148	7.36677		2.22222	2.22222
17.4074	-1.89951		3.94958	17.1999		-5.26316	-5.26316
3.0303	-12.5686		15.8267	-3.35922		0	0
-1.556	2.5		-8.87097	1.57547		3.09278	3.09278
-3.36134	-69.5652		-26.4706	10.6383		0	0
	-60.3376		2.96846	7.14286		-4.70085	-4.70085
	-42.5641		0.243954	19.0858		-4.88372	-4.88372
	-42.1053		5.47606	5.87458		-5.34351	-5.34351
	-41.3561		-4.06679	-24.2513		7.1115	7.1115
	-36.8936		11.6639			-0.970825	-0.970825
	-26		-5.71429			14.6199	14.6199
	-25.1603		0.550992			3.75758	3.75758
	-22.0401		-1			0	0
	-19.8617		0			-0.250836	-0.250836
	-16.7327		-27.3494			-4.329	-4.329
	-16.5079		31.25			0	0
	-14.5252		-1.35135			4.03188	4.03188
	-13.4851		-1.12045			0	0
	-10.2893		-8.04563			7.14286	7.14286
	-9.30963		-0.5122			-14.7678	-14.7678
	-9.12281		0.410971			19.1217	19.1217
	-8.87691		-0.464037			-11.0132	-11.0132
	-7.79221		-6.88458			-4.88095	-4.88095
	-7.04225		-2.49404			0	0
	-6.5824		19.6768			11.1251	11.1251
	-5.79815		-14.6297			11.2675	11.2675
	-5.60737		0			9.31373	9.31373
	-5.45621		-7.40741			42.1088	42.1088
	-5.23349		10.6692			-2.05279	-2.05279
	-5.04937		12.252			-20	-20
	-4.99631		-9.72222			0.177182	0.177182
	-4.98652		-0.962009			10.8696	10.8696
	-4.55782		-23.0397			12.4635	12.4635
	-4.11932		0			20.2088	20.2088
	-4.08163		-64.411			-10.3076	-10.3076
	-3.26087		3.96825			1.18846	1.18846
	-3.24047		7.05009			0	0
	-3.02572		-12.8763			-0.763359	-0.763359
	-2.67661		-18.0276			10	10
	-2.62227		-4.77477			-1.28205	-1.28205
	-2.46561		-49.7657			-0.251889	-0.251889
	-2.17391		2.34765			0.110742	0.110742
	-1.43885		-12.1495			5.79349	5.79349
	-1.40527		0			1.89189	1.89189
	-1.32275		2.83605			0.515464	0.515464
	-0.957583		0.365702			0	0
	-0.861437		11.4924			3.45462	3.45462
	-0.839161		-1.14286			-4.30281	-4.30281
	-0.480552		-7.40741			15.6364	15.6364
	-0.310559		-13.0141			3.80058	3.80058
	-0.0602355		-3.58968			0	0
	0		0.664474			0	0
	0		-2.04082			4.92526	4.92526
	0		3.11594			-2.2619	-2.2619
	0		8.48369			0.28634	0.28634
	0		8.33333			0.806452	0.806452
	0		-12.3077			-28.5714	-28.5714
	0		-9.97151			3.24396	3.24396
	0		0.0750751			-24.869	-24.869
	0		-13.653			9.09091	9.09091
	0.42375		-0.865801			-4.7619	-4.7619
	0.521135		-79.8846			0	0
	0.697613		-73.3219			-11.2821	-11.2821
	2.27273		-86.8227			8.84759	8.84759
	3.0303		-56.6201			-11.0611	-11.0611
	3.4648		-3.63636			3.68183	3.68183
	4.36508		0.62709			0	0
	5.54654		27.948			4.54545	4.54545
	5.67227		1.85185			5.56901	5.56901
	6.29364		1.42338			2.46479	2.46479
	7.25953		10.9577			2.25885	2.25885
	7.5		3.74332			0.529101	0.529101
	8.08033		3.01047			2.65781	2.65781
	8.89818		8.40708			-5.57692	-5.57692
	9.56044		-3.58874			3.83432	3.83432
	9.72689		-1.78571			0.498139	0.498139
	23.5075		0			-1.33333	-1.33333
	24.1948		1.88644			4.56522	4.56522
	42.8571		10.214			10.5821	10.5821
			-3.699			11.1842	11.1842
			1.55898			0	0
			0.0725285			-7.63572	-7.63572
			8.45365			-3.28283	-3.28283
			-0.60241			-18.2684	-18.2684
			0			0.398724	0.398724
			-61.7573			-14.4737	-14.4737
			-0.819367			-0.520053	-0.520053
			10.7118			-1.24785	-1.24785
			28.5893			7.7381	7.7381
			-9.48107			-5.30303	-5.30303
			-20.6897			7.03053	7.03053
			-40			21.0526	21.0526
			-9.6206			0	0
			0.0828451			-0.669157	-0.669157
			0			-0.176537	-0.176537
			-6.75043			-29.3233	-29.3233
			-8.77193			13.4796	13.4796
			-18.4615			3.60614	3.60614
			-9.79843			22	22
			0			5.71568	5.71568
						-0.934579	-0.934579
						-1.66667	-1.66667
						0	0
						-3.79044	-3.79044
						10.3448	10.3448
						-1.1619	-1.1619
						1.82065	1.82065
						-10.8035	-10.8035
						-5.65858	-5.65858
						-1.60714	-1.60714
						0	0
						0	0
						-3.57143	-3.57143
						24.2177	24.2177
						-13.1556	-13.1556
						46.4646	46.4646
						5.94228	5.94228
						-3.44828	-3.44828
						0.948745	0.948745
						0	0
						19.5122	19.5122
						-6.25	-6.25
						0	0

## Sheet: Fig S6D
Fig S6D: Examples of imprinted genes whose allelic bias was impacted by loss of all NRPD1. In wild-type, WOX8 and SAC2 are predominantly expressed from maternal and paternal alleles. In nrpd1-/-, WOX8 is down-regulated because of reduced expression from the maternal allele while the expression of SAC2 is driven by down-regulation of the paternal allele.
	WOX8			SAC2
	WT	nrpd1--		WT	nrpd1--
maternal allele FPKM	13.167	1.33908		5.19045	3.08459
paternal allele FPKM	1.30223	0.856136		11.5605	2.47668
