# Supplementary material for: RNA Pol IV induces antagonistic parent-of-origin effects on Arabidopsis endosperm
Source: PLoS Biol. 2022 Apr 7;20(4):e3001602. doi: 10.1371/journal.pbio.3001602 (PMC9017945; doi:10.1371/journal.pbio.3001602)
Supplement: S6 Data — Analysis of the relationship between changes in sRNA and mRNA abundance. sRNA, small RNA. (XLSX) [file pbio.3001602.s027.xlsx]

## Sheet: Fig S7A
Fig S7A: Comparisons of genes showing significant differences in 21nt sRNA and mRNA abundance shows that only a subset of genes (lower right quadrant) may be repressed by Pol IV-dependent small RNAs in wild-type. Differences in small RNA abundance between wild-type and nrpd1-/- were calculated using DESeq2. Differences in mRNA was calculated using Cuffdiff. Numbers in bold in each quadrant indica…
		mRNA			sRNA
		fold change	significant		21nt sRNA (nrpd1/wt)	padj
AT1G01900	OK	-0.656726	yes		1.41846	0.0244307
AT1G02280	OK	-0.405351	yes		-2.96707	0.00550868
AT1G03880	OK	6.59398	yes		3.29184	0.0266643
AT1G06148	OK	2.9102	yes		-2.32045	0.0151206
AT1G11420	OK	-1.56917	yes		-3.25338	0.0142423
AT1G11590	OK	3.59972	yes		-4.45547	3.70555e-08
AT1G12805	OK	1.64382	yes		3.0843	0.0182138
AT1G16980	OK	-1.01516	yes		-5.92996	3.63316e-18
AT1G17620	OK	1.14374	yes		2.55888	0.000713616
AT1G20030	OK	-1.20095	yes		-3.93197	1.36712e-12
AT1G20380	OK	-1.08779	yes		-5.58742	1.33089e-14
AT1G21670	OK	0.747865	yes		1.67154	0.0429341
AT1G22590	OK	-0.69863	yes		1.25178	0.0105857
AT1G22710	OK	1.42914	yes		2.11808	0.00518676
AT1G24470	OK	2.10096	yes		-3.21637	0.000217646
AT1G25220	OK	0.846625	yes		-3.37307	0.011686
AT1G25410	OK	1.35969	yes		2.35942	0.0191391
AT1G31750	OK	4.49447	yes		-4.97592	6.27083e-08
AT1G33790	OK	-0.924281	yes		2.16094	0.0168617
AT1G35460	OK	0.538491	yes		-2.88121	0.00437494
AT1G36922	OK	2.45229	yes		-2.76063	0.0313556
AT1G43665	OK	-1.96448	yes		-4.39999	3.63513e-07
AT1G48410	OK	-0.804978	yes		1.54463	1.90705e-05
AT1G48910	OK	2.62015	yes		-5.5566	3.25303e-21
AT1G49450	OK	0.674947	yes		-1.71237	0.0107466
AT1G50450	OK	0.831994	yes		-3.61013	0.037744
AT1G51570	OK	-0.924491	yes		-1.83914	0.0350261
AT1G52905	OK	1.34674	yes		-1.98399	0.0039334
AT1G53700	OK	0.755856	yes		-2.70409	0.00235274
AT1G54740	OK	4.64518	yes		-4.2564	0.00653082
AT1G55120	OK	0.823362	yes		-3.13949	0.00629958
AT1G56090	OK	2.26221	yes		-3.05538	0.0243593
AT1G56190	OK	-0.388808	yes		1.97565	0.0131811
AT1G56280	OK	0.458647	yes		1.57717	0.0495245
AT1G59930	OK	4.6687	yes		-3.39222	2.98992e-11
AT1G62410	OK	-2.57883	yes		-2.39907	0.0377798
AT1G63650	OK	-2.49411	yes		-4.85608	0.000700913
AT1G67120	OK	-1.33268	yes		-2.16467	0.00166488
AT1G71040	OK	1.09796	yes		3.07227	0.0200384
AT1G71890	OK	0.716836	yes		1.78882	0.000813204
AT1G73650	OK	0.69764	yes		-2.39388	0.00135967
AT1G76500	OK	-0.756269	yes		1.31239	0.00128613
AT1G77100	OK	1.98012	yes		-4.65663	1.44652e-13
AT1G77740	OK	-1.06726	yes		-2.60817	0.00355173
AT1G78370	OK	0.564111	yes		2.47407	0.0150555
AT1G78865	OK	-1.37477	yes		1.77873	0.0155157
AT2G01008	OK	-2.14964	yes		-1.17502	0.0118355
AT2G01422	OK	3.95984	yes		-2.90144	1.92279e-06
AT2G01730	OK	1.4471	yes		4.31004	5.56506e-05
AT2G03140	OK	-0.875028	yes		2.78117	4.15202e-09
AT2G04885	OK	1.33925	yes		-5.07013	1.64502e-17
AT2G07560	OK	2.26326	yes		-2.61015	0.000792189
AT2G10940	OK	2.72232	yes		-3.90591	2.25162e-06
AT2G13463	OK	1.69066	yes		-4.13788	9.45881e-11
AT2G14935	OK	4.46015	yes		-6.20038	2.50978e-22
AT2G15555	OK	3.69717	yes		-3.52005	1.04155e-05
AT2G16580	OK	-1.32058	yes		-5.59653	1.29454e-25
AT2G16586	OK	-2.55691	yes		1.21821	0.00395846
AT2G18480	OK	3.77472	yes		-3.98661	9.15488e-07
AT2G23230	OK	1.40497	yes		-3.93131	7.08976e-06
AT2G23570	OK	-1.5966	yes		2.36387	0.0195984
AT2G23580	OK	-0.411421	yes		1.93053	0.0262344
AT2G23590	OK	2.73668	yes		4.57267	0.00183198
AT2G25370	OK	2.06863	yes		-4.56995	1.51012e-06
AT2G27770	OK	-1.60043	yes		-2.27456	0.0494807
AT2G28200	OK	0.686266	yes		2.09391	0.00304466
AT2G28490	OK	3.46259	yes		3.97048	1.43227e-06
AT2G29700	OK	0.974321	yes		2.66875	3.431e-07
AT2G29995	OK	2.1626	yes		-5.83383	1.25541e-17
AT2G32150	OK	1.31901	yes		-3.77578	0.0145661
AT2G34490	OK	3.73072	yes		3.42283	0.0179213
AT2G36560	OK	-2.45722	yes		-2.87974	0.0075816
AT2G38220	OK	-1.0524	yes		-1.87927	0.0165348
AT2G38260	OK	0.696464	yes		-4.49512	3.87877e-16
AT2G38270	OK	0.818517	yes		-5.14268	1.13807e-13
AT2G38920	OK	0.801154	yes		2.59672	0.00989668
AT2G40090	OK	0.528396	yes		3.38221	0.00635364
AT3G04350	OK	0.483152	yes		3.30713	0.0445077
AT3G04490	OK	-0.665069	yes		-4.7709	5.59014e-12
AT3G04840	OK	0.537938	yes		-2.35933	0.00697242
AT3G08495	OK	2.10532	yes		-5.32622	5.75618e-08
AT3G10180	OK	-1.96943	yes		-3.46456	0.0369985
AT3G11165	OK	1.49223	yes		-2.62759	0.0218457
AT3G12630	OK	0.707575	yes		1.75164	0.0417739
AT3G13680	OK	-1.52356	yes		-4.67216	0.00169716
AT3G16640	OK	1.08024	yes		1.67197	0.0347076
AT3G18560	OK	1.62572	yes		-3.44082	0.000947169
AT3G19050	OK	-3.011	yes		-1.96101	0.0174644
AT3G19820	OK	-0.839717	yes		1.18713	0.0449262
AT3G20950	OK	-1.40137	yes		-4.38061	0.000518745
AT3G23165	OK	2.50668	yes		-5.86672	6.30806e-11
AT3G23167	OK	0.605213	yes		-5.66579	4.88596e-19
AT3G23640	OK	0.67855	yes		-3.58157	3.08655e-10
AT3G23690	OK	-0.745892	yes		1.32353	0.0158414
AT3G26440	OK	2.04291	yes		-5.23002	3.61001e-09
AT3G26600	OK	0.606441	yes		3.75754	2.51941e-06
AT3G27660	OK	1.68666	yes		1.55881	0.0463302
AT3G28900	OK	0.832256	yes		-3.57507	3.87509e-07
AT3G29639	OK	3.58788	yes		-3.64293	4.58499e-08
AT3G30823	OK	-1.34416	yes		-3.77552	0.0143138
AT3G41762	OK	-2.56989	yes		-1.45162	0.00360283
AT3G44400	OK	-1.42802	yes		3.25907	2.24755e-06
AT3G44480	OK	-0.530879	yes		2.84308	0.000424104
AT3G44630	OK	-0.720833	yes		1.99009	0.000693572
AT3G49780	OK	2.17768	yes		2.27233	0.0387429
AT3G50660	OK	-1.57686	yes		-6.2063	7.50894e-24
AT3G50980	OK	1.38636	yes		-3.12165	0.0431054
AT3G51910	OK	-1.75313	yes		2.64373	0.0200856
AT3G56210	OK	0.519067	yes		-1.91526	0.0139145
AT3G57710	OK	0.609946	yes		1.68852	0.00254433
AT3G58740	OK	0.745673	yes		1.88533	0.00155146
AT4G00020	OK	-1.18275	yes		-2.79241	0.0249442
AT4G00430	OK	1.20583	yes		-3.64104	9.4813e-11
AT4G02760	OK	0.575701	yes		-3.29822	6.95102e-06
AT4G02970	OK	0.789687	yes		1.89661	8.15234e-05
AT4G03050	OK	0.827594	yes		-3.60255	1.01485e-07
AT4G03930	OK	3.1712	yes		-3.92576	7.42489e-07
AT4G03940	OK	-1.15106	yes		-2.44474	0.00434022
AT4G04077	OK	2.30806	yes		-4.43733	3.28796e-06
AT4G04315	OK	3.14741	yes		-3.85321	4.70713e-06
AT4G04460	OK	0.657819	yes		2.16321	0.000186786
AT4G04605	OK	1.07489	yes		-2.59127	0.00187291
AT4G04720	OK	-0.732642	yes		-2.51076	0.0271017
AT4G08430	OK	1.28558	yes		-4.17991	2.63867e-06
AT4G10890	OK	-0.567106	yes		-3.36278	0.0020135
AT4G12430	OK	2.04543	yes		-4.73046	6.36814e-07
AT4G12620	OK	-0.952578	yes		-2.25316	0.037711
AT4G13610	OK	-2.16127	yes		0.949551	0.0224932
AT4G14140	OK	-1.22515	yes		0.959192	0.0130882
AT4G15490	OK	-0.518322	yes		1.56794	0.00231311
AT4G15975	OK	1.7381	yes		-4.37404	6.24288e-05
AT4G16190	OK	2.16998	yes		-2.54225	0.0296113
AT4G16970	OK	-1.86544	yes		2.00666	0.0408949
AT4G17900	OK	1.17019	yes		-3.52998	0.0248767
AT4G18150	OK	-1.1143	yes		-2.22522	0.00213514
AT4G18670	OK	1.3518	yes		1.91594	0.0176228
AT4G19460	OK	-1.25993	yes		1.97773	0.0361701
AT4G19980	OK	-1.22012	yes		1.66285	0.00383727
AT4G23400	OK	0.540545	yes		3.03772	0.000834265
AT4G23920	OK	-1.04029	yes		-4.77717	2.75042e-07
AT4G24480	OK	-1.7338	yes		3.32986	1.95127e-05
AT4G24610	OK	-1.23077	yes		-4.05363	8.40482e-08
AT4G24690	OK	0.53834	yes		1.87294	0.0393619
AT4G25020	OK	-0.62467	yes		-3.62523	0.0359594
AT4G26460	OK	4.47214	yes		-5.69921	7.79549e-17
AT4G27170	OK	3.01465	yes		2.42564	0.013617
AT4G27550	OK	-1.56659	yes		-4.10389	1.08163e-12
AT4G28365	OK	-0.657339	yes		1.48726	0.000702189
AT4G29640	OK	-1.65459	yes		-2.70897	0.0363484
AT4G29650	OK	3.2088	yes		-2.72959	0.0174848
AT4G30990	OK	-0.7198	yes		-2.19944	0.0168617
AT4G31330	OK	-0.697945	yes		0.993445	0.0455264
AT4G31900	OK	-1.25423	yes		-4.23699	6.20033e-13
AT4G32200	OK	-1.20107	yes		-2.70241	0.0202118
AT4G33080	OK	-0.767126	yes		-2.62745	0.00144267
AT4G34520	OK	0.860405	yes		1.47588	0.0168418
AT4G34590	OK	-0.682317	yes		2.2854	8.72822e-08
AT4G36530	OK	0.589616	yes		-4.27882	0.00278426
AT4G39710	OK	-1.43062	yes		-3.3454	0.0217924
AT5G01820	OK	0.889895	yes		3.56725	1.08e-07
AT5G04230	OK	-1.72546	yes		-3.49491	0.0288589
AT5G04510	OK	-0.680905	yes		3.14817	0.0436771
AT5G04590	OK	-0.435546	yes		-1.89723	0.00993013
AT5G04620	OK	-0.924268	yes		-3.14957	0.00587806
AT5G04720	OK	0.394237	yes		-3.93842	7.25804e-05
AT5G05260	OK	1.7555	yes		-2.73838	0.0155076
AT5G06845	OK	2.4545	yes		2.19501	0.000416935
AT5G07105	OK	-1.50337	yes		-3.90444	9.5654e-08
AT5G07530	OK	2.99626	yes		-3.0383	0.00847182
AT5G07620	OK	-1.75686	yes		4.34651	0.000562456
AT5G08230	OK	-1.16049	yes		1.95234	1.51888e-06
AT5G10100	OK	3.78647	yes		-3.38791	0.00368918
AT5G10340	OK	-2.96736	yes		-2.07051	0.000226959
AT5G15780	OK	2.67761	yes		-2.47966	0.0267957
AT5G15940	OK	-2.1682	yes		3.2839	0.0316678
AT5G16230	OK	1.30187	yes		-3.6586	1.34942e-07
AT5G20420	OK	1.86843	yes		-2.42385	0.0256964
AT5G22500	OK	2.88195	yes		-4.78665	0.000476265
AT5G23130	OK	-1.08421	yes		-3.3628	0.0407327
AT5G24240	OK	-0.702477	yes		-3.40555	0.00485382
AT5G25400	OK	-1.21643	yes		-4.27661	0.000110051
AT5G26030	OK	0.503932	yes		2.33857	2.76941e-05
AT5G27730	OK	0.75411	yes		-3.12511	0.00393845
AT5G35120	OK	2.41174	yes		-4.17234	1.23892e-08
AT5G35480	OK	1.16418	yes		-3.66072	9.423e-06
AT5G35490	OK	1.34111	yes		-5.31257	4.7532e-11
AT5G35926	OK	2.14409	yes		-4.30598	6.62129e-06
AT5G39100	OK	-1.07158	yes		-3.14572	0.00099663
AT5G40420	OK	2.6047	yes		2.3725	0.00232782
AT5G41380	OK	-2.54686	yes		-3.38954	0.00612059
AT5G42200	OK	1.66182	yes		1.55511	0.0447587
AT5G45920	OK	2.56704	yes		-4.33681	1.88137e-06
AT5G49190	OK	1.46031	yes		1.85525	0.0235344
AT5G51490	OK	1.96428	yes		2.58343	0.0024246
AT5G52950	OK	-1.21068	yes		-3.43213	0.00253763
AT5G55370	OK	1.10304	yes		2.00119	0.0138893
AT5G55730	OK	1.06339	yes		2.19254	0.010106
AT5G57260	OK	0.603997	yes		2.41968	0.0113646
AT5G57890	OK	-1.19553	yes		-4.07069	0.00805858
AT5G59220	OK	0.372924	yes		1.70636	0.00671622
AT5G59613	OK	0.4974	yes		1.79661	0.0158263
AT5G63230	OK	4.54229	yes		-2.72504	0.0160275
AT5G66040	OK	1.21241	yes		1.76978	0.0323202
AT5G67360	OK	-0.591537	yes		1.25118	0.0345424
ATCG00020	OK	-1.8699	yes		2.05883	1.66189e-05
ATCG00280	OK	-0.959128	yes		1.33777	0.00993013
ATCG00340	OK	-0.627835	yes		1.45434	0.0130657
ATCG00350	OK	-1.35684	yes		1.55103	0.00356307
ATCG00370	OK	-5.56501	yes		1.61601	0.0392961
ATMG01380	OK	-3.04796	yes		-2.62812	0.00279248

## Sheet: Fig S7B
Fig S7B: Comparisons of genes showing significant differences in 22 sRNA and mRNA abundance shows that only a subset of genes (lower right quadrant) may be repressed by Pol IV-dependent small RNAs in wild-type. Differences in small RNA abundance between wild-type and nrpd1-/- were calculated using DESeq2. Differences in mRNA was calculated using Cuffdiff. Numbers in bold in each quadrant indicate…
	mRNA			sRNA
	fold change (nrpd1-/-/WT)	significant		22nt sRNA (nrpd1-/-/wt)	padj
AT1G75945	6.57867	yes		-3.35527	0.0297178
AT1G59930	4.6687	yes		-6.00805	7.25652e-09
AT1G31750	4.49447	yes		-6.77619	2.43722e-07
AT4G26460	4.47214	yes		-5.84491	1.32029e-19
AT2G14935	4.46015	yes		-6.18638	4.09295e-18
AT3G30110	4.19165	yes		2.64629	5.69082e-05
AT3G01415	4.19074	yes		-4.75429	0.00265071
AT3G22640	4.09239	yes		3.51769	0.0431184
AT2G01422	3.95984	yes		-4.19648	1.30159e-06
AT5G10100	3.78647	yes		-3.93636	0.00754112
AT2G18480	3.77472	yes		-6.58685	4.81199e-07
AT2G15555	3.69717	yes		-5.30896	2.34916e-05
AT3G26740	3.67135	yes		-3.99089	0.0132838
AT1G11590	3.59972	yes		-4.57211	1.83912e-06
AT3G29639	3.58788	yes		-4.76037	1.67156e-08
AT2G28490	3.46259	yes		2.9468	0.0165555
AT5G24270	3.36126	yes		-4.03195	0.0201266
AT1G49032	3.34415	yes		-3.71826	0.0100604
AT4G03930	3.1712	yes		-3.5679	6.05908e-05
AT4G04315	3.14741	yes		-5.16808	1.6262e-06
AT1G18193	3.04365	yes		-3.95417	0.0272647
AT1G06148	2.9102	yes		-3.25818	0.00337154
AT5G22500	2.88195	yes		-6.17405	7.76662e-06
AT2G10940	2.72232	yes		-3.35398	0.00241358
AT1G48910	2.62015	yes		-5.12537	4.62544e-19
AT5G40420	2.6047	yes		2.44777	0.025626
AT5G45920	2.56704	yes		-4.56967	7.54666e-05
AT5G49440	2.51607	yes		-4.51855	0.00554937
AT3G23165	2.50668	yes		-5.72747	2.88695e-05
AT5G06845	2.4545	yes		1.91817	0.0431981
AT1G36922	2.45229	yes		-4.22602	0.00740989
AT5G35120	2.41174	yes		-5.20453	1.63583e-06
AT1G47960	2.39692	yes		-2.55572	0.0409831
AT4G04077	2.30806	yes		-4.69254	2.72046e-05
AT2G07560	2.26326	yes		-3.92236	0.000273662
AT1G56090	2.26221	yes		-3.88558	0.0182402
AT4G16190	2.16998	yes		-3.15975	0.0223193
AT2G29995	2.1626	yes		-6.27836	6.9303e-10
AT1G10750	2.1504	yes		-3.95417	0.0272647
AT5G35926	2.14409	yes		-5.1792	0.000195145
AT3G08495	2.10532	yes		-5.30363	1.99186e-05
AT1G24470	2.10096	yes		-3.69684	0.00444993
AT2G25370	2.06863	yes		-5.20463	3.66683e-06
AT2G23400	2.04785	yes		2.78309	0.0282029
AT4G12430	2.04543	yes		-5.02379	0.00048282
AT3G26440	2.04291	yes		-5.21783	8.52273e-08
AT1G77100	1.98012	yes		-5.43701	7.26413e-19
AT5G51490	1.96428	yes		2.82041	0.000851773
AT3G11930	1.92623	yes		1.89211	0.0337699
AT4G27520	1.91932	yes		4.40598	0.00796354
AT5G05260	1.7555	yes		-4.01794	0.0127613
AT4G15975	1.7381	yes		-3.33708	0.0122548
AT1G15670	1.70825	yes		-3.54353	0.0361337
AT2G13463	1.69066	yes		-5.55142	5.08829e-09
AT4G10380	1.66825	yes		2.18203	0.00580708
AT2G06002	1.55609	yes		-4.70568	0.00306258
AT4G04221	1.50694	yes		-4.52387	0.00545928
AT3G11165	1.49223	yes		-5.42698	0.000265192
AT2G41650	1.42129	yes		-3.19044	0.0212935
AT2G23230	1.40497	yes		-4.00111	0.00499586
AT1G52905	1.34674	yes		-3.79459	1.36918e-05
AT5G35490	1.34111	yes		-6.33752	2.43722e-07
AT2G04885	1.33925	yes		-5.00216	3.22494e-05
AT5G16230	1.30187	yes		-3.03509	0.032585
AT4G08430	1.28558	yes		-4.64156	3.25552e-05
AT4G00430	1.20583	yes		-5.02855	6.42812e-07
AT2G45245	1.19095	yes		-3.59123	0.0330525
AT5G35480	1.16418	yes		-4.86677	2.68065e-07
AT2G25940	1.08723	yes		2.43096	0.00308576
AT4G04605	1.07489	yes		-5.28021	0.000156909
AT3G26510	0.983576	yes		-4.19131	0.0144068
AT2G24040	0.979199	yes		3.33504	0.00620465
AT2G29700	0.974321	yes		2.6271	0.00022875
AT5G01820	0.889895	yes		3.29139	8.46873e-05
AT3G28900	0.832256	yes		-4.10987	0.000107542
AT4G03050	0.827594	yes		-4.30711	3.84838e-09
AT1G55120	0.823362	yes		-3.45216	0.0280585
AT2G38270	0.818517	yes		-5.42767	5.00182e-18
AT4G02970	0.789687	yes		1.25748	0.0187858
AT1G53700	0.755856	yes		-2.62679	0.0367961
AT5G27730	0.75411	yes		-3.68727	0.0037154
AT3G58740	0.745673	yes		1.65624	0.0274842
AT1G73650	0.69764	yes		-1.59407	0.0460368
AT2G38260	0.696464	yes		-4.92968	1.52884e-13
AT3G23640	0.67855	yes		-4.30895	4.96983e-10
AT4G04460	0.657819	yes		2.24901	0.000883134
AT5G55410	0.612242	yes		1.58127	0.0425507
AT3G26600	0.606441	yes		2.84864	0.00617246
AT3G23167	0.605213	yes		-5.66684	8.18813e-18
AT3G18490	0.591408	yes		1.6654	0.028204
AT4G36530	0.589616	yes		-4.31416	0.00424836
AT4G02760	0.575701	yes		-4.13078	0.000156909
AT2G22425	0.567354	yes		-3.70603	0.027508
AT4G01360	0.545391	yes		2.05327	0.0460329
AT3G56210	0.519067	yes		-3.02691	0.00309682
AT5G23660	0.476063	yes		-2.39043	0.0206371
AT4G13460	0.426188	yes		-2.97676	0.0417645
AT5G04720	0.394237	yes		-3.78375	0.00827305
AT1G61800	-0.433859	yes		2.15746	0.0324483
AT5G04590	-0.435546	yes		-2.84085	0.00375561
AT4G15490	-0.518322	yes		1.39885	0.0229245
AT3G44480	-0.530879	yes		2.98394	0.00723184
AT4G10890	-0.567106	yes		-3.5129	0.00280942
ATCG00340	-0.627835	yes		1.37389	0.015439
AT2G25900	-0.650412	yes		-2.55745	0.0107517
AT3G04490	-0.665069	yes		-5.7207	4.28389e-11
AT4G34590	-0.682317	yes		2.24321	0.0023241
AT4G16860	-0.69118	yes		-1.98455	0.014485
AT5G24240	-0.702477	yes		-3.11573	0.0166203
AT3G44630	-0.720833	yes		2.63145	0.00555245
AT1G48410	-0.804978	yes		1.87687	0.00020966
AT3G53480	-0.825692	yes		-3.18412	0.0202958
ATCG00680	-0.829767	yes		1.21795	0.0370609
AT3G19820	-0.839717	yes		1.5978	0.0155966
AT3G23310	-0.908043	yes		-3.13138	0.014337
AT5G04620	-0.924268	yes		-3.83245	0.0090458
AT4G12620	-0.952578	yes		-2.74974	0.0454693
ATCG00280	-0.959128	yes		1.45817	0.00773985
AT5G65700	-0.968296	yes		1.74849	0.032353
AT1G16980	-1.01516	yes		-5.96403	1.0424e-23
AT4G32730	-1.02383	yes		-2.76954	0.0222938
AT4G23920	-1.04029	yes		-3.74858	3.8013e-06
AT2G38220	-1.0524	yes		-2.79257	0.00566862
AT5G39100	-1.07158	yes		-6.1647	7.69816e-06
AT1G20380	-1.08779	yes		-5.56072	4.89543e-10
AT1G20720	-1.09997	yes		-4.7384	0.00278265
AT4G18150	-1.1143	yes		-3.94356	0.000321536
AT4G03940	-1.15106	yes		-3.40548	0.0021067
AT5G57890	-1.19553	yes		-4.1085	0.019636
AT1G20030	-1.20095	yes		-4.58358	9.28558e-07
AT4G32200	-1.20107	yes		-3.21427	0.0203796
AT5G25400	-1.21643	yes		-4.78507	2.41145e-05
AT4G14140	-1.22515	yes		1.04702	0.0311881
AT4G24610	-1.23077	yes		-3.82388	0.000245065
ATCG00170	-1.24126	yes		-1.81712	0.0343394
AT4G31900	-1.25423	yes		-5.11844	4.6985e-06
AT2G16580	-1.32058	yes		-5.775	2.92498e-23
AT1G67120	-1.33268	yes		-3.06704	0.000418793
AT3G30823	-1.34416	yes		-3.36305	0.0429729
AT3G60160	-1.35134	yes		-3.73675	0.0103688
AT3G20950	-1.40137	yes		-3.79568	0.0101226
AT3G44400	-1.42802	yes		2.96025	0.00439085
AT1G42470	-1.44865	yes		-3.17473	0.023965
AT5G07105	-1.50337	yes		-4.20036	2.3012e-05
AT3G30720	-1.52427	yes		-2.94187	0.0309046
AT4G27550	-1.56659	yes		-4.42833	7.74948e-06
AT5G25330	-1.57229	yes		1.77321	0.0361337
AT3G50660	-1.57686	yes		-5.56846	2.17112e-12
ATCG00020	-1.8699	yes		2.19528	2.35029e-05
AT5G62230	-1.87997	yes		-5.32916	0.000278758
AT1G43665	-1.96448	yes		-6.64651	7.04907e-07
AT4G39366	-2.13611	yes		3.83716	0.00184827
AT2G01008	-2.14964	yes		-2.0406	4.43221e-05
AT4G13610	-2.16127	yes		1.0878	0.027747
AT2G07680	-2.32012	yes		-2.58763	0.0210728
AT2G36560	-2.45722	yes		-3.08522	0.0279235
AT1G63650	-2.49411	yes		-4.29775	0.0111634
AT5G41380	-2.54686	yes		-3.40113	0.00998078
AT3G41762	-2.56989	yes		-2.51788	5.29383e-05
AT1G62410	-2.57883	yes		-4.3566	0.00668805
AT4G00700	-2.76531	yes		-3.4717	0.0263856
AT5G10340	-2.96736	yes		-3.307	7.78929e-05
AT3G19050	-3.011	yes		-3.12365	0.0112276
ATMG01380	-3.04796	yes		-1.95163	0.00473132
AT5G62970	-3.07474	yes		-4.04074	0.0224019

## Sheet: Fig S7C
Fig S7C: Comparisons of genes showing significant differences in 24nt sRNA and mRNA abundance shows that only a subset of genes (lower right quadrant) may be repressed by Pol IV-dependent small RNAs in wild-type. Differences in small RNA abundance between wild-type and nrpd1-/- were calculated using DESeq2. Differences in mRNA was calculated using Cuffdiff. Numbers in bold in each quadrant indica…
	mRNA			sRNA
	fold change (nrpd1-/-/WT)	significant		24nt sRNA (nrpd1-/-/wt)	padj
AT5G35120	2.41174	yes		-5.88577	1.05048e-16
AT5G35490	1.34111	yes		-5.71345	5.39683e-25
AT5G22500	2.88195	yes		-5.6903	3.7435e-10
AT4G39710	-1.43062	yes		-5.63511	1.07615e-06
AT1G43665	-1.96448	yes		-5.5533	6.98204e-15
AT1G59930	4.6687	yes		-5.50015	5.23406e-33
AT1G15010	-1.57734	yes		-5.48839	1.27758e-06
AT2G40960	0.694217	yes		-5.38568	2.40203e-06
AT1G75945	6.57867	yes		-5.30137	4.27444e-06
AT4G08430	1.28558	yes		-5.18254	5.60784e-14
AT3G26440	2.04291	yes		-5.1353	1.28473e-28
AT4G04077	2.30806	yes		-5.06775	4.21062e-14
AT2G13463	1.69066	yes		-4.88672	4.35983e-32
AT5G41380	-2.54686	yes		-4.87012	1.46323e-09
AT3G26740	3.67135	yes		-4.86099	3.22253e-05
AT3G08495	2.10532	yes		-4.67484	1.37011e-19
AT5G35480	1.16418	yes		-4.64779	9.2185e-24
AT3G28900	0.832256	yes		-4.62694	5.95577e-17
AT2G25370	2.06863	yes		-4.58919	2.14154e-20
AT4G04315	3.14741	yes		-4.58458	3.21137e-22
AT1G11590	3.59972	yes		-4.53793	7.5649e-17
AT4G36020	0.620241	yes		-4.53695	0.000118665
AT5G45920	2.56704	yes		-4.52742	1.0082e-16
AT5G35926	2.14409	yes		-4.48648	6.70653e-15
AT5G20850	-1.2658	yes		-4.45119	0.000208554
AT2G15555	3.69717	yes		-4.40383	1.83537e-14
AT4G12620	-0.952578	yes		-4.39851	2.94996e-08
AT3G29639	3.58788	yes		-4.37467	2.75551e-23
AT3G42473	-2.96838	yes		-4.34229	0.000332699
AT1G20720	-1.09997	yes		-4.23514	9.36194e-05
AT3G23310	-0.908043	yes		-4.23125	1.10191e-05
AT4G04221	1.50694	yes		-4.22942	6.26046e-06
AT1G55120	0.823362	yes		-4.22919	1.1656e-08
AT2G32150	1.31901	yes		-4.19556	0.000104109
AT5G24240	-0.702477	yes		-4.1947	1.82638e-07
AT1G34355	-2.9633	yes		-4.19019	0.000526391
AT1G49032	3.34415	yes		-4.18417	2.63139e-07
AT2G01422	3.95984	yes		-4.17556	2.18911e-27
AT3G23165	2.50668	yes		-4.16723	7.49437e-08
AT2G18480	3.77472	yes		-4.16384	1.78629e-19
AT4G03930	3.1712	yes		-4.13128	3.84547e-18
AT1G36922	2.45229	yes		-4.12196	1.98438e-07
AT1G63650	-2.49411	yes		-4.10658	0.000703404
AT4G01270	0.977328	yes		-4.09085	0.000691017
AT5G39100	-1.07158	yes		-4.08666	7.12573e-09
AT5G66052	3.67595	yes		-4.08182	0.000911408
AT4G04605	1.07489	yes		-4.05369	1.09128e-14
AT1G52905	1.34674	yes		-4.05153	2.06042e-19
AT5G62970	-3.07474	yes		-4.04687	0.000223831
AT1G26330	-1.83096	yes		-4.03043	0.000902164
AT5G53880	2.73575	yes		-4.0228	0.0012642
AT5G49440	2.51607	yes		-4.01301	1.40923e-06
AT2G29995	2.1626	yes		-4.00142	4.9535e-07
AT1G49390	1.95754	yes		-3.99461	0.00113019
AT1G51690	-0.546255	yes		-3.98953	0.00101315
AT1G56090	2.26221	yes		-3.97419	0.00035085
AT3G49650	-1.36761	yes		-3.96248	0.00109209
AT4G15975	1.7381	yes		-3.95304	1.32996e-07
AT2G45660	1.40273	yes		-3.94256	0.0014522
ATMG00830	-1.25121	yes		-3.93859	0.00121756
AT5G23660	0.476063	yes		-3.92958	7.78636e-10
AT3G15920	-0.473703	yes		-3.92776	3.32616e-16
AT2G17420	-0.589378	yes		-3.9001	0.000503187
AT3G50660	-1.57686	yes		-3.89998	5.58548e-10
AT3G30823	-1.34416	yes		-3.89835	5.34443e-05
AT3G06125	6.03814	yes		-3.88443	2.1235e-06
AT1G29160	3.22475	yes		-3.88066	0.00188322
AT2G10940	2.72232	yes		-3.88032	3.41459e-10
AT3G18730	-1.90366	yes		-3.86551	0.00179321
AT3G04260	-1.12222	yes		-3.85343	0.00292961
ATMG00650	-1.21405	yes		-3.84699	4.07122e-07
AT4G19510	-1.1945	yes		-3.81281	0.00214401
AT3G11165	1.49223	yes		-3.81116	1.62107e-08
AT2G24700	-1.37671	yes		-3.79484	0.00190252
AT1G02220	5.45167	yes		-3.79322	0.00266529
AT3G08840	0.679781	yes		-3.7883	0.00224858
AT1G31750	4.49447	yes		-3.77795	2.56883e-15
AT5G04620	-0.924268	yes		-3.76553	4.7944e-06
AT2G14935	4.46015	yes		-3.76086	9.90155e-09
AT5G43500	-0.798765	yes		-3.75285	1.95941e-07
AT5G57890	-1.19553	yes		-3.74658	7.92113e-05
AT4G24715	1.29676	yes		-3.73699	5.76525e-05
AT5G07430	3.27465	yes		-3.71853	0.000449978
AT1G16330	-2.76088	yes		-3.70981	0.00299363
AT5G04590	-0.435546	yes		-3.70753	1.58836e-11
AT4G03050	0.827594	yes		-3.70464	2.30812e-14
AT5G20420	1.86843	yes		-3.70296	0.00268098
AT3G16290	-0.549039	yes		-3.69047	0.00375712
AT5G05560	-1.16566	yes		-3.68367	9.75132e-05
AT4G10890	-0.567106	yes		-3.65992	2.2982e-09
AT1G60995	-0.715398	yes		-3.6555	0.00549214
AT3G56210	0.519067	yes		-3.64521	4.72298e-14
AT1G06148	2.9102	yes		-3.64194	1.09964e-14
AT4G04720	-0.732642	yes		-3.63883	4.30174e-08
AT5G15780	2.67761	yes		-3.6384	8.16542e-08
AT3G04490	-0.665069	yes		-3.61303	3.12849e-05
AT3G20950	-1.40137	yes		-3.58714	1.48923e-06
AT1G49630	0.863787	yes		-3.58263	0.0038625
AT1G28270	-1.84074	yes		-3.57099	2.02888e-08
AT5G04230	-1.72546	yes		-3.56867	0.0040804
AT3G12145	2.08371	yes		-3.55774	0.00133672
AT1G63540	-2.98781	yes		-3.53885	3.21773e-06
AT3G16170	0.758604	yes		-3.53382	0.00583237
AT3G53480	-0.825692	yes		-3.52024	0.00705583
AT4G32700	-1.87692	yes		-3.50061	0.00194902
AT1G28395	0.712336	yes		-3.49501	0.00692908
AT5G16630	-1.44265	yes		-3.49229	0.00903259
AT2G38260	0.696464	yes		-3.47582	0.000234706
AT4G05520	-2.32901	yes		-3.46783	0.00690209
AT2G45100	-0.581945	yes		-3.46537	0.00207236
AT5G27000	-2.59175	yes		-3.46493	0.00778784
AT4G35110	-0.773592	yes		-3.46196	0.00811136
AT1G20380	-1.08779	yes		-3.45925	3.11143e-05
AT4G17695	-1.6352	yes		-3.45634	0.0025604
AT3G28980	3.66907	yes		-3.45614	0.00724358
AT4G02760	0.575701	yes		-3.45593	9.77293e-18
AT3G60160	-1.35134	yes		-3.44678	1.52124e-07
AT3G26820	-3.11096	yes		-3.44139	0.00867137
AT5G44635	-0.816637	yes		-3.44113	0.0057442
AT3G09080	-1.70113	yes		-3.44035	0.00847809
AT5G10100	3.78647	yes		-3.43924	8.66075e-08
AT5G67100	-1.57198	yes		-3.43615	0.00717435
AT2G38270	0.818517	yes		-3.42955	9.04532e-05
AT1G02990	-0.748137	yes		-3.42757	0.0085004
AT4G04223	1.2397	yes		-3.42681	4.91119e-10
AT3G12700	2.76976	yes		-3.38936	0.0078491
AT5G24280	-0.631942	yes		-3.3851	0.000481669
AT3G43270	1.78575	yes		-3.36834	1.06131e-09
AT3G27300	1.09872	yes		-3.36817	0.00922535
AT5G26780	-0.61771	yes		-3.36135	0.0145126
AT5G66310	1.32381	yes		-3.35605	0.0102625
AT1G62410	-2.57883	yes		-3.35085	3.33249e-05
AT1G24388	-0.761661	yes		-3.34909	0.00997527
AT2G16580	-1.32058	yes		-3.34218	5.11547e-05
AT1G16980	-1.01516	yes		-3.34183	0.000346648
AT1G10910	-0.9928	yes		-3.33121	0.00874054
AT4G26460	4.47214	yes		-3.32976	0.000223747
AT3G23167	0.605213	yes		-3.32715	2.11805e-05
AT2G25900	-0.650412	yes		-3.3223	2.47154e-07
AT1G72730	1.21477	yes		-3.30408	0.0133348
AT2G04885	1.33925	yes		-3.29586	0.000226746
AT2G36560	-2.45722	yes		-3.28959	1.3802e-06
AT5G25400	-1.21643	yes		-3.28871	1.04783e-05
AT4G12430	2.04543	yes		-3.2835	2.40659e-05
AT4G32730	-1.02383	yes		-3.27381	0.00411005
AT5G38690	-0.994458	yes		-3.26606	0.0157188
AT5G54500	0.643296	yes		-3.26493	0.0132648
AT2G16960	-2.15774	yes		-3.26221	0.0142098
AT2G24120	-0.963469	yes		-3.25285	0.0133529
AT2G15320	1.03723	yes		-3.24952	0.0169035
AT4G07960	1.78557	yes		-3.24633	0.000793495
AT3G28750	2.55154	yes		-3.23556	0.0110349
AT4G21820	-1.7819	yes		-3.23352	3.75695e-05
AT1G14660	0.920995	yes		-3.23343	0.0142758
AT1G75990	-0.663316	yes		-3.23039	0.0153751
AT2G32140	-1.82611	yes		-3.22489	0.0129978
AT3G57060	-2.73324	yes		-3.20926	0.02872
AT2G13540	-0.632442	yes		-3.20631	2.54718e-07
AT3G05945	1.72387	yes		-3.19784	0.00101637
AT2G29680	-1.37551	yes		-3.19631	0.00017633
AT5G45275	-0.689778	yes		-3.19154	0.0175968
AT2G33380	0.743054	yes		-3.18945	0.0130075
AT1G17500	-1.03134	yes		-3.18916	0.0176741
AT4G00430	1.20583	yes		-3.18903	4.44045e-09
AT5G35700	-0.482084	yes		-3.16209	0.0185421
AT3G18070	-2.1143	yes		-3.16193	0.0200916
AT2G07560	2.26326	yes		-3.15924	1.2468e-15
AT4G16120	-1.61435	yes		-3.1585	0.013828
AT3G53630	0.70734	yes		-3.1501	0.00680728
AT2G04205	-1.72673	yes		-3.14984	9.74575e-06
AT5G07530	2.99626	yes		-3.14039	6.39248e-08
AT5G15730	0.820012	yes		-3.13201	0.0198141
AT5G46690	2.1179	yes		-3.13201	0.0198141
AT1G66150	-1.56616	yes		-3.13168	0.00649397
AT1G65910	-2.69354	yes		-3.1279	0.0149422
AT1G02660	-0.754748	yes		-3.11062	0.0211942
AT4G23920	-1.04029	yes		-3.11012	5.06364e-06
AT3G30720	-1.52427	yes		-3.10808	1.93777e-06
AT1G77950	8.6461	yes		-3.10288	0.0210903
AT5G52910	-1.56384	yes		-3.09461	0.0183404
AT2G12905	-1.39465	yes		-3.0901	0.00135032
AT4G18150	-1.1143	yes		-3.08928	6.23967e-12
AT1G11260	-2.05749	yes		-3.0807	0.0237091
AT1G77960	-2.28723	yes		-3.07186	5.19683e-05
AT2G04650	-1.14789	yes		-3.06916	0.0024741
AT1G67550	0.744659	yes		-3.06751	0.0180295
AT1G68710	3.38936	yes		-3.06367	0.0189635
AT1G77100	1.98012	yes		-3.06084	0.000232234
AT4G36520	-1.57907	yes		-3.06078	0.0229495
AT2G06002	1.55609	yes		-3.05996	1.56596e-05
AT5G41620	-0.943201	yes		-3.0592	0.026216
AT5G07210	0.810029	yes		-3.05675	0.00170542
AT1G72320	-0.705888	yes		-3.05586	0.0253477
AT1G48910	2.62015	yes		-3.05402	3.93331e-05
AT2G33860	1.44838	yes		-3.05378	0.0139027
AT5G40380	1.80512	yes		-3.05195	0.0255531
AT5G07070	1.16512	yes		-3.04685	0.0249127
AT3G43740	0.799645	yes		-3.04669	0.00618287
AT3G23740	-1.59136	yes		-3.0439	0.0250125
AT5G53550	1.02912	yes		-3.04023	0.0240194
AT2G20000	-0.538838	yes		-3.03828	0.0188399
AT5G07810	-2.65323	yes		-3.03642	0.0188579
AT1G10200	-0.966339	yes		-3.03562	0.0256999
AT1G09900	-0.802622	yes		-3.02406	0.0252172
AT1G12020	1.77678	yes		-3.02169	1.68169e-06
AT2G03090	4.20009	yes		-3.02147	0.0130071
AT1G05470	-1.35048	yes		-3.00748	0.0215599
AT2G34210	-1.85543	yes		-3.00323	0.0281513
AT4G19130	-1.94486	yes		-2.99745	0.0268211
AT1G17590	-0.95407	yes		-2.99745	0.0268211
AT3G44690	-0.990018	yes		-2.99644	0.0027479
AT5G52290	-3.23947	yes		-2.99078	0.0220373
AT1G42470	-1.44865	yes		-2.9899	4.85665e-05
AT4G21060	-1.40144	yes		-2.97764	0.028187
AT2G37680	0.908949	yes		-2.97705	0.00258547
AT3G18600	0.511017	yes		-2.97623	0.0294008
AT4G00020	-1.18275	yes		-2.97005	0.000235738
AT2G25130	1.88975	yes		-2.96695	0.0296852
AT3G28950	-1.13899	yes		-2.96666	0.028331
AT2G22970	3.43186	yes		-2.96388	0.0297491
AT1G27752	-1.12381	yes		-2.96119	0.0151228
AT5G23850	2.31181	yes		-2.96	0.0318418
AT5G63410	1.33146	yes		-2.95856	0.0343069
AT2G41650	1.42129	yes		-2.95682	1.46681e-05
AT2G41130	2.39218	yes		-2.9549	0.0315418
AT3G03770	3.15328	yes		-2.94135	0.0328198
AT5G11100	1.10184	yes		-2.93892	0.0316604
AT3G18370	1.08127	yes		-2.93865	0.0124925
AT1G79530	-1.02299	yes		-2.93518	0.0330667
AT5G19740	-1.0298	yes		-2.93469	0.0147642
AT1G69310	1.301	yes		-2.93425	0.0254077
AT3G23590	-1.19364	yes		-2.93003	0.0334775
AT1G35460	0.538491	yes		-2.92739	0.000661025
AT3G11964	-0.601981	yes		-2.92684	3.22755e-05
AT2G37260	2.50009	yes		-2.92376	0.0328358
AT1G04650	-1.19785	yes		-2.92286	0.0261482
AT1G71870	-3.06448	yes		-2.91517	0.0007442
AT4G21590	1.05049	yes		-2.91126	0.0347861
AT2G45245	1.19095	yes		-2.90962	1.64252e-06
AT4G32200	-1.20107	yes		-2.90943	1.53627e-06
AT3G29180	-0.559476	yes		-2.90855	5.19893e-06
AT1G63640	-1.11908	yes		-2.90681	0.0133936
AT4G14970	-0.975666	yes		-2.90671	0.00347727
AT3G26330	2.95709	yes		-2.89903	0.0346114
AT4G17900	1.17019	yes		-2.88488	9.89422e-06
AT5G38700	-0.958211	yes		-2.87823	0.0379708
AT1G11990	-1.28669	yes		-2.87758	0.0318356
AT5G02290	1.19248	yes		-2.87592	0.0419447
AT5G27730	0.75411	yes		-2.87465	2.21063e-06
AT3G59100	-2.01317	yes		-2.87402	0.00158575
AT1G07650	1.2319	yes		-2.8732	0.0316144
AT5G55950	-1.0642	yes		-2.86809	0.0394583
AT1G13630	1.3932	yes		-2.86809	0.0394583
AT4G29750	-0.903478	yes		-2.86673	0.0299461
AT1G68020	0.71031	yes		-2.86661	0.0437162
AT5G14760	-1.38203	yes		-2.86325	0.0442336
AT4G27550	-1.56659	yes		-2.86252	0.000191261
AT5G23480	-2.01723	yes		-2.86173	0.0392888
AT3G23640	0.67855	yes		-2.86072	0.00299597
AT1G47960	2.39692	yes		-2.85064	2.20026e-05
AT3G17750	-0.648243	yes		-2.84863	0.0324481
AT5G40840	-1.40259	yes		-2.84776	0.0395381
AT1G64253	3.42116	yes		-2.84568	0.0434254
AT1G22530	1.2747	yes		-2.84166	0.0396567
AT5G24030	1.66064	yes		-2.83987	0.0395381
AT4G38062	-2.64483	yes		-2.83417	0.040667
AT5G54380	-0.466035	yes		-2.83005	0.00154283
AT4G25800	0.698038	yes		-2.82679	0.044389
AT1G54385	-2.20781	yes		-2.82229	0.0344124
AT4G18490	-2.95401	yes		-2.82158	0.0342427
AT1G18193	3.04365	yes		-2.81547	0.00124038
AT1G15670	1.70825	yes		-2.81306	0.000241158
AT4G36530	0.589616	yes		-2.81154	0.0038508
AT5G46220	0.528327	yes		-2.8114	0.0339351
AT5G59020	-0.62262	yes		-2.80736	0.0434599
AT5G05210	0.544763	yes		-2.80424	0.0441794
AT3G20475	-1.98565	yes		-2.804	0.0196842
AT5G49880	-0.738177	yes		-2.80247	0.0253196
AT4G08980	0.412225	yes		-2.79792	0.00161784
AT5G51950	-0.92394	yes		-2.79658	0.0285946
AT5G37360	-0.539212	yes		-2.79512	0.046612
AT4G11080	-1.99099	yes		-2.79297	0.0462872
AT3G18990	0.632169	yes		-2.78904	0.0375295
AT3G19050	-3.011	yes		-2.78878	6.10116e-06
AT4G30990	-0.7198	yes		-2.78686	0.000162596
AT4G10170	0.623885	yes		-2.78388	0.0453304
AT3G27325	-0.744992	yes		-2.77831	0.0396869
AT1G80810	-0.953329	yes		-2.76928	0.0480251
AT3G01415	4.19074	yes		-2.76681	5.48255e-06
AT2G27770	-1.60043	yes		-2.766	0.0369715
AT1G22570	3.30731	yes		-2.76585	0.0390421
AT2G07680	-2.32012	yes		-2.75986	6.74648e-10
AT5G43470	-0.83674	yes		-2.75975	0.0498283
AT2G25180	-0.62461	yes		-2.75892	0.0498005
AT3G61380	0.882266	yes		-2.75711	0.00020909
AT4G11380	-0.878375	yes		-2.75132	4.21577e-08
AT1G67120	-1.33268	yes		-2.75092	7.33365e-12
AT4G02130	0.77769	yes		-2.74963	4.78015e-05
AT3G50240	-0.97419	yes		-2.74501	0.0398324
AT4G31900	-1.25423	yes		-2.74405	8.25899e-10
AT5G60150	-2.52232	yes		-2.73342	0.0236454
AT3G28960	-1.86981	yes		-2.72624	4.21913e-05
AT5G43530	-2.76039	yes		-2.71418	0.0429597
AT5G28530	-0.674282	yes		-2.71115	0.00697416
AT4G13030	1.39527	yes		-2.70585	3.02738e-05
AT3G49600	-1.09594	yes		-2.70395	0.0424154
AT5G56810	-1.79451	yes		-2.69998	0.0336515
AT5G17320	-2.40882	yes		-2.69565	0.00080769
AT5G18460	-2.59419	yes		-2.69241	0.0454787
AT1G30520	-2.15162	yes		-2.69134	0.0454787
AT1G49670	-1.15035	yes		-2.68395	5.84497e-05
AT2G15050	2.75865	yes		-2.67942	0.00180146
AT1G44900	-1.59341	yes		-2.66937	0.0470444
AT2G30600	-0.55607	yes		-2.66481	0.0475561
AT3G10180	-1.96943	yes		-2.66426	0.00811167
AT1G18060	0.884756	yes		-2.65678	0.000525107
AT1G55650	-1.60476	yes		-2.6492	0.0307817
AT1G30420	-1.65981	yes		-2.62987	0.0314212
AT3G28480	0.867602	yes		-2.62284	0.0371715
AT3G28030	-0.710875	yes		-2.62057	0.0307041
AT1G24470	2.10096	yes		-2.62009	0.000574131
AT4G21400	3.7402	yes		-2.61903	0.0315161
AT5G59290	0.572482	yes		-2.61877	0.0128192
AT2G26800	0.503414	yes		-2.60549	0.00367035
AT4G03940	-1.15106	yes		-2.59856	3.17432e-05
AT3G20660	1.78245	yes		-2.5867	0.0362174
AT1G07110	-0.423666	yes		-2.57474	0.00570941
AT5G56750	1.70689	yes		-2.57369	0.0467376
AT5G45260	-1.07697	yes		-2.57108	0.0130402
AT5G54410	-2.16248	yes		-2.56173	5.54251e-05
AT2G34430	-1.59024	yes		-2.5581	3.20459e-06
AT4G16190	2.16998	yes		-2.55458	0.00105746
AT2G38220	-1.0524	yes		-2.55022	6.52537e-08
AT1G26190	-0.982471	yes		-2.54975	0.0413833
AT5G14380	3.63857	yes		-2.54684	4.7813e-05
AT4G25120	-0.958195	yes		-2.53854	0.00738882
AT5G39550	-1.47144	yes		-2.53805	0.00139955
AT1G49770	-0.643296	yes		-2.53215	0.000413983
AT5G65460	-1.35054	yes		-2.52123	0.00179849
AT5G48600	-2.05937	yes		-2.5127	0.0423392
AT4G14990	1.25162	yes		-2.51111	0.00217783
AT1G45191	-0.857433	yes		-2.50874	0.020113
AT5G38560	1.10441	yes		-2.5027	0.0426082
AT5G62230	-1.87997	yes		-2.49622	7.17139e-05
AT4G04960	0.725832	yes		-2.49538	0.00132586
AT5G63950	-2.29134	yes		-2.48134	0.0186461
AT5G56460	2.10026	yes		-2.47371	0.0205123
AT2G43060	-1.34707	yes		-2.47145	0.000431807
AT5G04720	0.394237	yes		-2.46842	5.91212e-05
AT1G73530	0.530898	yes		-2.46661	0.0249537
AT3G13370	5.6332	yes		-2.46471	1.44117e-05
AT1G56100	-1.20267	yes		-2.46392	0.000113842
AT4G18960	0.916747	yes		-2.46271	0.018566
AT1G13210	1.46032	yes		-2.45793	0.0206888
AT4G15530	2.0999	yes		-2.45366	0.018566
AT4G02540	1.07887	yes		-2.45237	0.0476338
AT1G23120	3.10016	yes		-2.4507	0.0470444
AT5G23580	-1.07832	yes		-2.44551	0.0498303
AT5G20320	-0.953124	yes		-2.40852	0.00395722
AT5G60930	-2.71351	yes		-2.40662	0.00878457
AT1G66050	-2.37009	yes		-2.39382	0.0103167
AT5G09890	0.691098	yes		-2.39179	0.0279803
AT5G35460	0.75776	yes		-2.3871	0.00892754
AT1G17490	1.04192	yes		-2.37775	0.000565882
AT5G26120	2.37672	yes		-2.37048	0.0237786
AT2G38185	-1.11105	yes		-2.36165	0.0258973
AT2G23230	1.40497	yes		-2.35641	0.000792967
AT5G11670	-0.88587	yes		-2.34094	0.00559215
AT1G29750	0.765482	yes		-2.33851	0.0065716
AT3G26510	0.983576	yes		-2.33113	0.00387902
AT1G33102	1.86085	yes		-2.32771	0.0316707
AT4G38932	1.1245	yes		-2.32465	2.54281e-07
AT1G27120	-0.857998	yes		-2.31536	0.000514692
AT5G51180	0.783781	yes		-2.30386	0.030258
AT4G30825	-0.559123	yes		-2.30234	0.000476832
AT1G10750	2.1504	yes		-2.30209	0.0191005
AT5G15700	1.03308	yes		-2.29969	0.0112588
AT4G03090	-0.628703	yes		-2.29335	0.0297512
AT4G22770	-0.637838	yes		-2.29054	2.64569e-05
AT3G17340	-1.11493	yes		-2.28355	0.0315045
AT5G05260	1.7555	yes		-2.28287	0.000206288
AT3G27960	-1.77651	yes		-2.27482	0.015355
AT5G26880	0.406282	yes		-2.27166	0.0168877
AT1G27540	-0.601027	yes		-2.26963	8.15835e-06
AT1G28300	-1.69235	yes		-2.26125	0.0147214
AT4G24610	-1.23077	yes		-2.25627	0.000314019
AT1G20030	-1.20095	yes		-2.25586	0.000359491
AT3G41762	-2.56989	yes		-2.25459	2.81692e-09
AT5G16230	1.30187	yes		-2.24758	0.0362545
AT3G14210	3.73053	yes		-2.215	0.0374903
AT2G23300	0.63098	yes		-2.19466	0.0394151
AT5G24270	3.36126	yes		-2.16466	1.0546e-05
AT2G36200	-2.62557	yes		-2.14477	0.00838603
AT1G22030	1.95216	yes		-2.13787	0.0333353
AT4G38760	-0.711866	yes		-2.13584	0.0362545
AT1G04160	0.793329	yes		-2.11699	0.0148374
AT2G34357	-0.67075	yes		-2.10787	0.0319127
AT2G45290	0.88533	yes		-2.10522	0.0150153
AT2G30575	-0.649517	yes		-2.08458	0.00946963
AT4G04040	1.05384	yes		-2.078	0.0303115
AT2G27120	-2.21607	yes		-2.07484	0.0399911
AT5G27610	-0.782938	yes		-2.07316	0.0179937
AT5G36150	-2.92116	yes		-2.07309	0.0401843
AT3G30120	-1.66503	yes		-2.02822	0.0019779
AT4G22970	-1.66035	yes		-2.02731	0.0242199
AT1G11593	-1.45524	yes		-2.01149	0.00034278
AT2G07629	-1.68587	yes		-2.00541	0.0258948
AT1G25220	0.846625	yes		-1.99708	0.00148991
AT5G13980	-1.09952	yes		-1.98436	4.22704e-05
AT5G36870	-1.13857	yes		-1.9825	0.00246827
AT1G70210	-3.69405	yes		-1.98223	0.0458783
ATCG00170	-1.24126	yes		-1.97055	1.98438e-07
AT1G36180	-1.50314	yes		-1.97003	0.00119776
AT1G50790	-0.465799	yes		-1.95253	0.001563
AT1G64790	-0.645751	yes		-1.94921	0.00143769
AT4G19520	-0.937125	yes		-1.94675	0.00836368
AT2G31960	-0.555439	yes		-1.94427	0.0066111
AT1G50660	-0.634484	yes		-1.94269	0.0284342
AT3G20200	-1.07981	yes		-1.93881	0.0374266
AT1G22060	-0.453806	yes		-1.91974	0.00152239
AT4G16920	-0.982839	yes		-1.90506	0.000115748
AT4G36360	2.93688	yes		-1.89458	0.0214775
AT4G16860	-0.69118	yes		-1.89259	0.000334587
AT3G03620	0.865444	yes		-1.8592	0.0489436
AT5G23110	-1.09688	yes		-1.84945	0.00401658
ATCG00160	-1.17554	yes		-1.84375	0.00838635
AT2G14120	-0.581843	yes		-1.83384	0.0319303
AT5G51200	-0.961067	yes		-1.82901	0.006217
AT4G04890	1.25478	yes		-1.82055	0.0289813
AT3G25690	0.623118	yes		-1.80234	0.0385683
AT1G65920	0.645444	yes		-1.79444	0.0332429
AT1G35530	-1.86233	yes		-1.79298	0.026341
AT5G35750	0.579306	yes		-1.7801	0.0314516
AT5G10340	-2.96736	yes		-1.77404	3.14947e-05
AT3G51860	0.506357	yes		-1.77033	0.000806548
AT1G08600	-1.32734	yes		-1.77014	0.0152668
AT4G04970	-0.763188	yes		-1.76517	0.00971216
AT5G40480	-0.708828	yes		-1.75376	0.0313414
AT2G07798	-1.10461	yes		-1.74985	0.0313034
AT1G30680	-1.44917	yes		-1.7456	0.034494
AT5G57800	3.14345	yes		-1.72741	0.0415275
AT2G20290	-1.11309	yes		-1.72623	0.0202175
AT2G01830	-1.01278	yes		-1.71934	0.0365774
AT5G39130	1.76582	yes		-1.69498	0.00155935
AT5G51560	-1.28402	yes		-1.67427	0.0419824
AT4G27640	0.407094	yes		-1.65548	0.0334831
AT5G28290	0.921465	yes		-1.63813	0.0250994
AT5G43810	-0.984512	yes		-1.61505	0.0161135
AT5G46470	-1.10225	yes		-1.6037	0.0482162
AT2G38170	-1.37707	yes		-1.60022	0.0201553
AT3G30842	2.19513	yes		-1.58985	0.0274191
AT4G13460	0.426188	yes		-1.57815	0.00130133
AT2G01008	-2.14964	yes		-1.55864	3.16784e-06
AT1G78420	0.60971	yes		-1.50164	0.0488506
AT3G50380	-0.615195	yes		-1.48995	0.0472424
AT5G39190	2.72781	yes		-1.43209	0.0181287
AT1G43670	-0.551827	yes		-1.392	0.0464816
AT1G36160	-0.995364	yes		-1.33364	0.0337916
AT4G11160	-0.478705	yes		-1.31547	0.0382355
AT3G44460	0.721646	yes		-1.31356	0.00227352
AT4G16950	-1.28814	yes		-1.24634	0.0199846
AT1G75540	4.87228	yes		-1.2329	0.0462872
AT4G37870	0.680676	yes		-1.23098	0.0146026
AT5G11790	1.01709	yes		-1.12724	0.00910924
AT5G52070	1.12863	yes		-1.10122	0.0207672
AT1G70830	-0.5942	yes		-1.05763	0.0382362
AT4G13610	-2.16127	yes		0.964557	3.3206e-06
AT4G00730	1.13125	yes		1.12594	0.0348674
AT5G57180	-2.05098	yes		1.17539	0.0429946
AT3G30110	4.19165	yes		1.18	0.00429772
AT5G49160	-0.860456	yes		1.24944	0.0084516
AT1G75120	-2.29891	yes		1.26704	0.0307817
AT5G47020	-0.399637	yes		1.32804	0.0304821
ATCG00140	-1.14636	yes		1.35523	0.0244068
AT3G55850	-0.498644	yes		1.36735	0.0407269
AT5G62670	-1.03662	yes		1.40233	0.0301523
AT4G03550	-0.42183	yes		1.41765	0.0289749
AT1G49700	-2.08547	yes		1.44634	0.0153344
AT3G42050	-0.463448	yes		1.45063	0.0169116
AT1G63300	-0.520922	yes		1.45079	0.0267451
AT3G22170	-0.731694	yes		1.46617	0.0173299
AT1G79245	0.560047	yes		1.47325	0.032265
AT5G24710	-0.650115	yes		1.47492	0.0336504
AT3G16830	-0.469391	yes		1.4775	0.0128488
AT2G36530	-0.4953	yes		1.50185	0.0480172
ATCG00530	-0.39127	yes		1.52084	0.0186868
AT3G24650	0.614763	yes		1.52237	0.0225475
AT5G55540	-0.461885	yes		1.52726	0.0213261
AT5G35360	-0.594686	yes		1.53057	0.0291262
AT1G01490	2.35434	yes		1.54262	0.0444337
AT4G39800	-0.531654	yes		1.54844	0.00775393
AT1G62340	-1.63659	yes		1.56438	0.010668
AT1G48930	-1.8091	yes		1.56942	0.00756641
AT4G28080	-1.23252	yes		1.5804	0.0136679
AT2G39010	-1.51055	yes		1.58206	0.0255531
AT1G62220	0.597258	yes		1.58302	0.0283962
AT5G50360	1.50664	yes		1.58698	0.0189635
AT3G49050	-1.1072	yes		1.60131	0.0323509
AT4G23500	0.455242	yes		1.61497	0.040667
AT5G52920	-0.718374	yes		1.61743	0.0244334
AT4G10380	1.66825	yes		1.61813	0.00953851
AT5G49360	-1.45451	yes		1.622	0.0406943
AT1G65840	-0.376428	yes		1.62248	0.0499026
AT1G01140	-1.16787	yes		1.62712	0.0151375
AT5G25280	0.4941	yes		1.63021	0.0475473
AT1G24360	-0.563202	yes		1.63629	0.00836577
AT2G36460	0.813691	yes		1.65621	0.0484303
AT5G21090	-0.616619	yes		1.65727	0.0335034
AT3G20050	-0.397409	yes		1.66344	0.0327795
AT5G54080	0.555182	yes		1.6683	0.0423872
AT1G74960	-0.398691	yes		1.67052	0.0214644
AT5G02500	0.676912	yes		1.67314	0.00650257
AT4G40040	0.706892	yes		1.68705	0.0270288
AT5G26030	0.503932	yes		1.70268	0.0339978
AT4G37760	0.577226	yes		1.71272	0.0376719
AT5G18270	1.29738	yes		1.72224	0.00975755
AT3G55430	1.32034	yes		1.75223	0.0149041
AT3G26600	0.606441	yes		1.75355	0.00101315
AT5G15740	-0.62193	yes		1.75929	0.0382695
AT2G23190	1.23513	yes		1.76039	0.0482922
AT1G49450	0.674947	yes		1.76309	0.016528
AT1G62290	3.25591	yes		1.76778	0.0151375
AT3G22800	2.72636	yes		1.7728	0.0138371
AT1G45688	0.55335	yes		1.77417	0.00342623
AT2G28490	3.46259	yes		1.78924	0.0206917
AT5G20250	-1.93415	yes		1.79045	0.0294738
AT3G25870	1.10686	yes		1.79195	0.0444388
AT4G32410	0.463895	yes		1.79428	0.00370883
AT3G06170	0.508861	yes		1.79713	0.0392888
AT1G47540	1.23062	yes		1.8	0.0296922
AT3G15510	-0.725457	yes		1.80083	0.048883
AT1G14380	0.564378	yes		1.80423	0.0315239
AT2G37160	-0.486782	yes		1.82118	0.0150046
AT2G34710	-1.11746	yes		1.82697	0.00857018
AT4G17790	1.16087	yes		1.82702	0.0405274
AT1G33050	1.20949	yes		1.83439	0.0161119
AT2G01970	-0.496778	yes		1.83448	0.0318594
AT2G38040	-1.02131	yes		1.83974	0.0344733
AT4G19460	-1.25993	yes		1.8444	0.0203554
AT5G21326	-0.789678	yes		1.85208	0.0373892
AT3G51740	-2.67214	yes		1.85395	0.0149312
AT4G35560	-0.591346	yes		1.86105	0.00076687
AT2G41290	1.95958	yes		1.86132	0.0275073
AT3G23400	0.382821	yes		1.87229	0.0243045
AT2G18960	0.89639	yes		1.87363	0.000162769
AT3G10740	0.871736	yes		1.87594	0.00183585
AT4G10850	0.834622	yes		1.87964	0.0449712
AT5G09730	-0.696185	yes		1.88458	0.00154678
AT5G67360	-0.591537	yes		1.88605	0.00688278
AT5G07105	-1.50337	yes		1.88652	0.00740359
AT3G22960	-0.641215	yes		1.88736	0.01644
AT1G04410	-1.12999	yes		1.88888	0.00683645
AT3G11130	-0.873293	yes		1.8897	5.14129e-05
AT2G40950	0.453494	yes		1.88991	0.0153716
AT1G02500	1.20003	yes		1.89203	0.0298961
AT3G18535	0.728565	yes		1.89309	0.0342569
AT2G21660	-0.44424	yes		1.89866	0.00650495
AT3G08530	-0.463359	yes		1.90275	0.0148166
AT3G08900	-1.6847	yes		1.9056	0.00095568
AT4G28365	-0.657339	yes		1.90846	0.0368775
AT2G28200	0.686266	yes		1.90975	0.0392157
AT3G62730	4.17837	yes		1.91548	0.0139921
AT3G18080	-1.64074	yes		1.91711	0.000146568
AT1G12080	-0.948544	yes		1.91751	0.00187232
AT5G11650	0.536706	yes		1.93103	0.0224137
AT3G25140	0.435625	yes		1.93968	0.0113735
AT1G28700	-1.53939	yes		1.94115	0.000187831
AT2G22660	-1.1479	yes		1.94596	0.00482806
AT4G24190	-1.03311	yes		1.94922	0.00250258
AT1G15170	1.69456	yes		1.95067	0.0344139
ATCG00480	-0.673483	yes		1.95375	0.0218561
AT1G23200	-0.823424	yes		1.95449	9.09072e-05
AT1G60960	-1.39764	yes		1.95461	0.0225475
AT5G17190	1.13728	yes		1.95605	0.0492784
AT1G49740	0.963671	yes		1.96035	0.0182247
AT1G36060	1.48632	yes		1.96035	0.00540567
AT1G60030	0.83104	yes		1.97108	0.0128351
ATCG00090	-4.70826	yes		1.97284	0.00926885
AT3G22640	4.09239	yes		1.98483	0.0150915
AT1G13380	0.429892	yes		1.98598	0.0281842
AT1G01225	0.690724	yes		1.99172	0.0424919
AT1G01620	-0.458352	yes		1.99433	0.0200679
AT4G15910	3.08227	yes		1.99523	0.0395884
AT5G54130	0.66084	yes		1.99595	0.0471579
AT4G30110	-1.28542	yes		1.99869	0.00391309
AT1G50010	-0.550865	yes		2.00011	0.000275379
AT2G37410	0.597565	yes		2.0052	0.0285946
AT5G63240	-0.497309	yes		2.00785	0.00600732
AT2G19110	-0.608964	yes		2.01719	7.21285e-05
ATCG00360	-1.13912	yes		2.02281	0.014752
AT1G62225	1.53583	yes		2.02438	0.00608693
AT3G13670	-0.426027	yes		2.03442	0.021647
AT2G21390	-0.476693	yes		2.03694	0.00291927
AT5G02490	-1.81514	yes		2.0454	0.00912509
AT5G11230	-1.53172	yes		2.04865	0.0088449
AT4G33600	-1.48013	yes		2.05509	0.00072387
AT5G52510	0.445759	yes		2.05767	0.0204264
AT3G14690	0.518055	yes		2.06125	0.00501083
AT1G68140	0.742024	yes		2.06464	0.0185986
AT3G26744	-0.814984	yes		2.08544	7.34101e-05
AT5G53300	0.616947	yes		2.10289	0.00249464
ATMG01390	-2.78925	yes		2.10811	0.000715266
AT1G21140	-0.49104	yes		2.10994	0.00469482
AT5G42200	1.66182	yes		2.11981	0.0190658
AT1G13990	0.989262	yes		2.12228	0.0314913
AT1G22710	1.42914	yes		2.12525	1.9073e-05
AT1G62080	2.19475	yes		2.13298	0.00475759
AT2G24580	-1.36348	yes		2.13315	0.00210556
AT5G18380	0.994122	yes		2.14344	0.00946902
AT3G49780	2.17768	yes		2.14527	0.000177958
AT5G43060	-1.03976	yes		2.16243	0.0098121
ATCG00570	-3.04757	yes		2.1645	0.0106101
ATCG00670	-0.472456	yes		2.16906	1.98405e-05
AT1G69860	-1.63135	yes		2.1705	0.0139854
ATCG00550	-2.37575	yes		2.17546	0.00189368
AT1G69530	0.939465	yes		2.17866	0.00444345
AT4G08990	-2.2813	yes		2.18176	1.97618e-13
AT3G11510	0.602228	yes		2.18201	0.0125934
AT3G22550	0.389399	yes		2.18413	0.00657152
AT4G32260	0.56513	yes		2.18448	0.0269694
AT5G42020	-0.711941	yes		2.18879	0.00634192
AT3G60900	0.942173	yes		2.19181	0.0035202
AT1G48130	2.40929	yes		2.19304	0.0121961
AT1G68510	-1.07676	yes		2.19567	0.00289189
AT1G15690	-0.474945	yes		2.20431	0.000591259
AT4G39330	-0.781429	yes		2.20656	0.0441973
AT2G23400	2.04785	yes		2.20841	0.000333281
AT3G52930	-0.450111	yes		2.21042	0.00262894
AT3G05020	-0.494272	yes		2.21045	0.0271455
AT1G05850	0.643728	yes		2.21436	0.00328173
AT4G01360	0.545391	yes		2.2245	9.4905e-05
AT5G12460	-1.47074	yes		2.23549	8.04575e-06
AT3G48580	-2.2169	yes		2.23725	0.0495432
AT4G32770	0.847946	yes		2.24816	0.0123131
AT1G12380	-0.906464	yes		2.24836	0.00360084
AT1G07930	-0.60878	yes		2.24897	0.000322983
AT5G08690	-0.509338	yes		2.25721	0.0203554
AT1G80540	0.66218	yes		2.26412	0.0344733
AT1G73650	0.69764	yes		2.26569	1.38473e-06
AT5G44360	0.416317	yes		2.26917	0.00167856
ATCG00580	-1.54918	yes		2.26975	0.00158767
AT2G09990	0.797813	yes		2.27686	0.0244334
AT1G33140	0.524665	yes		2.27861	0.00607588
AT3G19240	-0.595207	yes		2.28054	0.0105621
AT5G61790	-0.511747	yes		2.28243	0.00214908
AT1G10880	-1.74303	yes		2.28306	5.52449e-05
AT1G22590	-0.69863	yes		2.28767	0.000196503
ATCG00120	-0.706083	yes		2.28951	2.32837e-05
AT1G08200	0.973922	yes		2.29157	0.0182204
AT4G27140	3.54121	yes		2.29214	0.00854822
AT1G19000	0.376148	yes		2.29622	0.0183309
AT5G16150	-0.763582	yes		2.30266	0.00599476
AT3G60750	-1.06698	yes		2.30299	0.000349728
AT5G65630	-0.54603	yes		2.30671	0.00158714
AT3G63040	2.11358	yes		2.31654	0.0254411
ATCG01110	-1.43932	yes		2.3209	0.0279766
AT5G08290	0.419339	yes		2.32131	0.024926
AT1G17100	0.444385	yes		2.32842	0.0153554
AT2G24790	-0.916546	yes		2.32909	0.0263358
AT5G07010	2.47475	yes		2.33406	0.0334942
AT3G50440	0.732041	yes		2.33475	0.0334904
AT1G01470	2.14331	yes		2.34221	0.0102213
AT3G53400	0.537715	yes		2.34258	0.0355502
AT2G34700	0.693958	yes		2.35701	0.000112455
AT1G21310	1.12831	yes		2.35817	0.000788755
AT3G12630	0.707575	yes		2.36207	0.035124
AT1G74100	1.33123	yes		2.36262	1.31584e-10
AT3G62290	0.826416	yes		2.3698	0.00227352
AT5G57920	-1.23414	yes		2.37244	1.85465e-06
AT1G68220	0.5155	yes		2.37807	0.00838635
AT5G65700	-0.968296	yes		2.37823	8.91265e-06
AT3G44630	-0.720833	yes		2.3853	1.70308e-10
AT3G45230	-0.713424	yes		2.39139	0.0233792
AT3G62830	-1.05096	yes		2.39575	0.00122963
AT1G28695	-1.41052	yes		2.40488	1.16121e-05
AT4G34520	0.860405	yes		2.40874	0.000590298
AT2G25520	0.625509	yes		2.41111	0.000394336
AT1G21780	0.72155	yes		2.41426	0.02665
AT4G02480	-0.411053	yes		2.42779	0.00046756
ATCG00370	-5.56501	yes		2.42788	1.00551e-05
AT4G22920	1.54698	yes		2.43019	0.000978252
ATCG00640	-1.56846	yes		2.4338	9.98935e-05
AT2G34590	-0.778737	yes		2.45041	0.0137259
AT3G11940	0.7127	yes		2.45059	0.00932182
ATCG00650	-0.474602	yes		2.45537	0.00168401
ATCG00540	-0.902038	yes		2.46121	0.00106328
AT4G17940	1.30225	yes		2.46125	0.0198141
AT1G27400	0.618066	yes		2.46651	0.0148611
AT4G16970	-1.86544	yes		2.4733	1.00905e-08
AT3G24220	1.19178	yes		2.47529	0.0223724
AT1G15150	-0.829917	yes		2.4805	5.71936e-06
AT5G07280	-0.640399	yes		2.48085	3.26388e-05
AT1G62790	2.43333	yes		2.4814	0.0146942
AT2G47650	-0.994256	yes		2.48876	8.6876e-05
AT5G19430	0.408639	yes		2.49075	0.0438059
AT3G27660	1.68666	yes		2.49385	4.99386e-05
AT3G21550	1.40942	yes		2.4964	0.016712
AT2G08390	-4.26013	yes		2.49648	0.0012288
AT2G41040	-0.51914	yes		2.51789	0.000220699
AT5G55730	1.06339	yes		2.52107	0.000148221
AT5G27850	0.97118	yes		2.52431	0.00731346
AT5G13170	0.430264	yes		2.53353	8.85801e-07
AT2G29550	-0.390986	yes		2.5418	0.000135928
ATCG00130	-0.963058	yes		2.543	0.000232138
AT3G44260	0.595356	yes		2.54349	7.9017e-06
AT3G27060	-1.55656	yes		2.5444	7.67325e-05
AT3G02550	1.70885	yes		2.54471	0.000248225
ATCG00080	-2.85856	yes		2.54577	0.0097813
AT5G01810	-0.420392	yes		2.54626	0.000157983
AT3G60220	1.35795	yes		2.5535	0.00332605
AT3G09200	0.637775	yes		2.5569	5.71135e-05
AT1G27530	0.473376	yes		2.55875	0.0137669
AT1G19440	-0.809335	yes		2.57291	5.0038e-05
AT1G66410	0.758785	yes		2.57301	0.00217623
AT2G44470	-0.487849	yes		2.57335	5.76437e-09
AT4G30960	-0.692755	yes		2.57922	1.28515e-06
AT5G03660	0.683416	yes		2.58331	0.00720215
AT2G34790	2.47546	yes		2.58876	0.009862
AT1G11910	0.523248	yes		2.59274	2.06962e-09
AT1G56280	0.458647	yes		2.59923	0.000134377
AT2G40940	-0.65023	yes		2.61375	0.00297797
AT3G47070	0.55684	yes		2.61651	0.0348927
AT4G25700	0.521473	yes		2.6222	0.000841192
AT5G22630	1.02709	yes		2.64383	0.00026904
AT5G10450	-0.401553	yes		2.65004	0.000200992
AT4G32290	0.819051	yes		2.6561	0.000362803
AT1G61890	0.529581	yes		2.65821	4.72939e-06
AT3G09440	-0.853568	yes		2.66684	0.00187218
AT3G02740	0.942229	yes		2.66846	0.0246869
AT2G23580	-0.411421	yes		2.67732	1.07568e-06
AT1G34030	0.657112	yes		2.67847	0.0266905
AT4G31330	-0.697945	yes		2.69182	1.10879e-06
AT4G16720	0.440005	yes		2.69203	0.00954004
AT1G76550	-0.7171	yes		2.69788	2.67859e-11
AT5G65710	-1.04426	yes		2.70411	4.51794e-09
AT4G12730	1.54174	yes		2.70778	0.0273338
AT5G49190	1.46031	yes		2.74332	7.07264e-06
AT5G19290	-0.460479	yes		2.74875	0.0125257
ATCG00180	-1.28786	yes		2.75088	0.00152476
AT1G78520	-1.14196	yes		2.75586	0.000379074
AT5G01710	-0.37428	yes		2.75689	0.000969525
ATCG00490	-2.24431	yes		2.75783	5.73921e-08
ATCG00560	-2.28043	yes		2.75819	4.7605e-05
AT2G20825	-1.31007	yes		2.76886	2.94338e-05
AT1G11190	2.4888	yes		2.7721	8.48773e-06
AT3G16510	0.858543	yes		2.77237	0.030535
AT3G44480	-0.530879	yes		2.78532	1.56645e-10
AT2G18735	0.906305	yes		2.78704	0.00951975
AT4G27652	1.41329	yes		2.79622	0.0178557
AT5G06845	2.4545	yes		2.80207	9.34936e-06
AT1G78040	1.07049	yes		2.81074	6.06325e-05
AT1G07260	-1.33391	yes		2.81447	1.87813e-18
AT1G80940	0.471456	yes		2.82068	0.0273306
ATCG01100	-0.698934	yes		2.82264	0.000214319
AT3G24250	-0.475115	yes		2.82409	0.00845302
AT4G24690	0.53834	yes		2.82959	1.27153e-05
AT2G23570	-1.5966	yes		2.84612	1.72401e-05
AT3G22540	0.728684	yes		2.86761	0.00693469
AT1G53170	1.50374	yes		2.87742	2.70023e-05
ATCG00330	-0.982034	yes		2.8832	5.9638e-07
AT4G36130	0.425662	yes		2.88559	0.0184647
AT4G13940	0.478458	yes		2.89017	1.53547e-06
AT3G09500	0.954086	yes		2.89163	0.0479502
AT3G06890	-0.794886	yes		2.91588	0.0397949
AT5G57260	0.603997	yes		2.93102	6.41105e-06
AT4G27520	1.91932	yes		2.93536	0.00011281
AT3G63430	-1.79131	yes		2.94041	0.00255141
AT3G52970	-0.665957	yes		2.94467	4.53021e-07
AT1G73190	3.22493	yes		2.9455	0.00804689
AT3G20750	-2.56855	yes		2.95009	1.10835e-07
AT3G16640	1.08024	yes		2.95137	3.45313e-06
AT4G13495	2.41197	yes		2.95157	1.61776e-18
AT1G17620	1.14374	yes		2.95263	8.879e-10
AT4G34590	-0.682317	yes		2.9528	1.36518e-05
ATCG00520	-0.374468	yes		2.95964	7.99497e-05
AT4G14140	-1.22515	yes		2.9617	4.67964e-37
AT3G19820	-0.839717	yes		2.96486	4.15626e-13
AT1G74090	0.82588	yes		2.96907	1.84175e-20
AT2G18440	0.381747	yes		2.97632	0.000120383
AT5G25330	-1.57229	yes		2.98772	1.57383e-07
AT2G38870	1.29616	yes		2.98929	0.000312757
AT2G01580	1.35319	yes		2.99776	0.00404925
ATCG00470	-0.9716	yes		2.99967	0.000635272
AT4G32390	-0.444812	yes		3.00944	0.00401658
AT1G76500	-0.756269	yes		3.01118	1.46732e-07
AT4G09320	0.757748	yes		3.01927	0.000708026
AT1G48410	-0.804978	yes		3.02444	2.7835e-12
AT4G02970	0.789687	yes		3.02526	2.22475e-10
AT2G02120	1.52641	yes		3.02623	0.00152499
AT5G02575	-2.08187	yes		3.03187	1.21332e-06
AT5G40420	2.6047	yes		3.03454	1.3653e-07
AT4G04460	0.657819	yes		3.03545	4.09297e-11
AT4G21960	1.10137	yes		3.03694	1.59862e-14
AT3G44400	-1.42802	yes		3.03828	3.63231e-16
AT1G63400	0.89229	yes		3.04459	8.6189e-27
AT3G46890	0.544477	yes		3.06162	0.00803684
AT1G62070	2.38115	yes		3.06709	3.15036e-07
AT1G25410	1.35969	yes		3.08711	5.96622e-05
AT1G62060	2.19421	yes		3.10267	6.17694e-06
ATCG00420	-1.13297	yes		3.10621	0.00285095
ATCG00380	0.641155	yes		3.11237	3.75589e-05
AT1G78955	-1.66479	yes		3.11593	3.06691e-06
AT1G03440	-0.644563	yes		3.11896	2.12929e-06
AT5G02380	0.593777	yes		3.1238	0.000348949
AT1G51200	0.662425	yes		3.15193	0.000118685
AT1G01900	-0.656726	yes		3.15447	1.41518e-11
ATCG00300	-0.885922	yes		3.17455	3.76908e-05
ATCG00340	-0.627835	yes		3.18044	2.54612e-10
AT1G02780	0.453905	yes		3.18274	0.000516664
ATCG00290	-5.21455	yes		3.19475	1.5133e-11
ATCG00680	-0.829767	yes		3.20379	6.78076e-08
AT4G38000	-0.605464	yes		3.22879	0.000635272
AT1G63080	-0.816875	yes		3.2389	4.40398e-36
AT4G33865	0.5285	yes		3.24194	0.00861395
AT5G02565	-1.28464	yes		3.26153	0.000255707
AT1G01570	1.78333	yes		3.2624	0.000126704
AT1G03880	6.59398	yes		3.27255	2.69578e-06
AT1G70690	2.14342	yes		3.28267	1.59543e-10
AT3G18490	0.591408	yes		3.28457	3.0523e-12
AT4G28405	1.02276	yes		3.30367	0.026347
AT4G15490	-0.518322	yes		3.33628	7.43579e-12
AT2G23590	2.73668	yes		3.34417	2.08406e-05
ATCG00280	-0.959128	yes		3.34776	1.54789e-09
AT3G09735	0.604255	yes		3.40119	0.0213152
AT3G06435	1.95408	yes		3.4251	3.17826e-18
AT2G36640	0.420458	yes		3.46103	1.10839e-05
ATCG00350	-1.35684	yes		3.48307	1.72101e-14
AT3G01570	1.42141	yes		3.50396	4.48074e-10
AT5G04750	0.861138	yes		3.52914	0.0220433
AT2G24740	1.01867	yes		3.53039	1.53237e-27
ATCG00700	-1.84594	yes		3.53991	4.85004e-13
AT5G01820	0.889895	yes		3.55716	8.30287e-09
AT3G58740	0.745673	yes		3.56424	2.9264e-19
AT3G11930	1.92623	yes		3.58728	2.37268e-12
AT5G59220	0.372924	yes		3.61286	2.15308e-12
AT5G55410	0.612242	yes		3.62817	1.04112e-12
ATCG00270	-0.794777	yes		3.63743	2.77619e-09
AT4G39366	-2.13611	yes		3.64884	5.00111e-07
AT1G12810	1.12563	yes		3.72195	0.00835081
AT1G18100	1.44223	yes		3.73166	8.71728e-13
AT1G12805	1.64382	yes		3.757	0.00164278
AT3G57710	0.609946	yes		3.79456	1.27413e-16
AT1G01250	2.54901	yes		3.87193	0.0051643
AT4G27170	3.01465	yes		3.92339	3.28237e-11
ATCG00020	-1.8699	yes		4.02315	4.47303e-15
AT5G51490	1.96428	yes		4.15301	7.27286e-12
AT2G25940	1.08723	yes		4.16487	7.35337e-21
AT2G29700	0.974321	yes		4.24864	4.5945e-10
AT5G59690	-0.679833	yes		4.5773	0.000722996

## Sheet: Fig S7D
Fig S7D: NanoPARE data maps 5’ ends of transcripts and identifies transcriptional start sites (TSS) and cleavage sites within the gene body. Change in mRNA cleavage at genes that show increased mRNA abundance and decreased 21, 22 or 24 nt sRNA size. Coverage of 5’ reads from NanoPARE sequencing was calculated for every nucleotide in the genome. Difference in 5’ read coverage at each nucleotide wa…
21nt	22nt	24nt
2.93757	2.93757	3.62798
2.93757	2.93757	3.79811
3.5856	3.5856	3.82137
3.5856	3.5856	3.82137
3.73808	3.73808	3.82137
3.57034	3.57034	3.82137
3.61602	3.61602	3.82902
3.61602	3.61602	3.96611
3.66583	3.66583	3.97297
3.66583	3.66583	3.97297
3.66583	3.66583	4.02993
3.66583	3.66583	4.08531
3.66583	3.66583	4.09175
3.66583	3.66583	4.09732
3.66583	3.66583	4.09732
3.66583	3.66583	4.09732
3.66583	3.66583	4.1076
3.66583	3.66583	4.12046
3.66583	3.66583	4.17271
3.03118	1.754	2.15807
3.03118	1.78673	2.15807
3.18144	1.81806	2.15807
3.18144	1.80502	2.15807
3.5785	1.80502	2.15807
3.45951	1.93852	2.16392
3.45951	2.15908	2.16392
3.45951	2.14622	2.16392
3.53354	1.9503	2.19745
3.76119	1.94307	2.19745
3.76119	1.94307	2.24584
3.72705	1.95647	2.24584
3.72705	1.95835	2.2515
3.85663	1.95005	2.27632
3.85663	1.95005	2.28187
3.85663	1.76929	2.28187
3.85663	1.76929	2.28187
3.91706	1.58445	2.29096
3.91706	1.63273	2.29096
3.85644	1.63273	2.29096
3.85644	1.63406	2.29096
3.82456	1.64354	2.29096
3.79088	1.64354	2.29649
3.79088	1.59383	2.29649
3.82456	1.60025	2.30549
3.82456	1.57141	2.31098
3.82456	1.70422	2.31098
3.82456	1.6899	2.31098
3.82456	1.75427	2.31098
3.91472	1.73432	2.31098
3.91472	1.76045	2.6751
3.91472	1.76045	2.68386
3.91472	1.76045	2.68386
3.91472	1.76045	2.68386
3.85028	1.76045	2.68386
3.85028	1.76045	2.68386
3.85028	3.03118	2.68386
3.85028	3.03118	2.68386
3.81621	3.18144	2.68386
3.72156	3.18144	2.68386
3.72156	3.5785	2.68386
3.72156	3.45951	2.68386
3.79153	3.45951	2.64964
4.11756	3.45951	2.64964
4.11756	3.53354	2.66408
4.11756	3.76119	2.65853
4.11756	3.76119	2.65853
4.0631	3.72705	2.65853
4.0631	3.72705	2.65853
4.0631	3.85663	2.65853
4.00699	3.85663	2.65853
3.91592	3.85663	2.65853
3.91592	3.85663	2.65853
3.91592	3.91706	2.65853
3.85685	3.91706	2.66176
3.82597	3.85644	2.66176
3.72009	3.85644	2.66176
3.78488	3.82456	2.66176
3.78488	3.79088	2.66176
3.933	3.79088	2.66176
3.933	3.82456	2.66176
3.933	3.82456	2.66176
3.933	3.82456	2.66176
3.81625	3.82456	2.66176
3.81625	3.82456	2.66176
3.81625	3.91472	2.66176
3.77976	3.91472	2.66176
3.74164	3.91472	2.5694
3.74164	3.91472	2.5694
3.74164	3.91472	2.5694
3.53354	3.85028	2.5694
3.45704	3.85028	2.5694
3.45704	3.85028	2.49463
3.45704	3.85028	2.49463
3.12606	3.81621	2.49463
2.87342	3.72156	2.49463
2.87342	3.72156	2.49463
2.94386	3.72156	2.29878
2.94386	3.79153	2.27253
2.94386	4.11756	2.25811
2.94386	4.11756	2.93757
2.87342	4.11756	2.93757
2.87342	4.11756	3.5856
4.02871	4.0631	3.5856
4.20564	4.0631	3.73808
4.62773	4.0631	3.57034
4.66643	4.00699	3.61602
5.48151	3.91592	3.61602
5.55848	3.91592	3.66583
5.55848	3.91592	3.66583
6.36059	3.85685	3.66583
6.86221	3.82597	3.66583
6.96644	3.72009	3.66583
7.08343	3.78488	3.66583
7.21855	3.78488	3.66583
7.35952	3.933	3.66583
7.35837	3.933	3.66583
7.36619	3.933	3.66583
7.3795	3.933	3.66583
7.3795	3.81625	1.754
7.41023	3.81625	1.78673
7.4308	3.81625	1.81806
7.44677	3.77976	1.80502
7.44677	3.74164	1.80502
7.44737	3.74164	1.93852
7.44737	3.74164	2.15908
7.46362	3.53354	2.14622
7.4715	3.45704	1.9503
7.4715	3.45704	1.94307
7.49049	3.45704	1.94307
7.49671	3.12606	1.95647
7.50045	2.87342	1.95835
7.50995	2.87342	1.95005
7.50995	2.94386	1.95005
7.51148	2.94386	1.76929
7.51932	2.94386	1.76929
7.52631	2.94386	1.58445
7.52631	2.87342	1.63273
7.53069	2.87342	1.63273
7.53836	1.13862	1.63406
7.53836	1.70814	1.64354
7.54194	2.05333	1.64354
7.54194	2.36576	1.59383
7.54194	2.88833	1.60025
7.5472	2.88833	1.57141
7.55902	2.91583	1.70422
7.55902	2.91583	1.6899
7.55902	3.10939	1.75427
7.56593	3.10939	1.73432
7.56593	3.10939	1.76045
7.57836	3.31259	1.76045
7.57836	3.30529	1.76045
7.57836	3.27426	1.76045
7.60576	3.25889	1.76045
7.62721	3.25889	1.76045
7.63852	3.25889	3.03118
7.64236	3.25889	3.03118
7.64162	3.16408	3.18144
7.64015	2.33269	3.18144
7.67365	5.04138	3.5785
7.68315	5.81444	3.45951
7.68315	5.90487	3.45951
7.68719	5.95967	3.45951
7.69852	5.98076	3.53354
7.72983	6.01256	3.76119
7.74493	6.0454	3.76119
7.73578	6.0547	3.72705
7.73079	6.0547	3.72705
7.73397	6.07572	3.85663
7.74263	6.08487	3.85663
7.74263	6.08487	3.85663
7.74238	6.10414	3.85663
7.77247	6.13328	3.91706
7.77626	4.30283	3.91706
7.78446	4.31165	3.85644
7.79807	4.28447	3.85644
7.80214	4.28298	3.82456
5.77798	2.94088	3.79088
5.77886	1.65888	3.79088
5.78255	2.75632	3.82456
5.78255	3.08987	3.82456
5.7866	3.02707	3.82456
5.79319	3.02707	3.82456
5.79589	3.02707	3.82456
5.79589	3.08538	3.91472
5.79913	3.08538	3.91472
5.80291	3.28658	3.91472
5.80291	3.3922	3.91472
5.80291	3.3922	3.91472
5.80687	3.3922	3.85028
5.80308	3.3922	3.85028
5.80308	3.44056	3.85028
5.78265	3.62472	3.85028
5.76608	4.01978	3.81621
5.76608	3.97738	3.72156
5.74717	4.00698	3.72156
5.73976	4.04887	3.72156
5.73976	4.10623	3.79153
5.73976	4.13287	4.11756
5.73976	4.13287	4.11756
5.72532	4.13287	4.11756
5.72532	4.13287	4.11756
5.72907	4.13287	4.0631
5.6087	4.01387	4.0631
5.60128	4.07011	4.0631
5.3071	4.26935	4.00699
5.23754	4.33621	3.91592
5.23754	4.26176	3.91592
5.2204	4.38264	3.91592
4.62372	4.35034	3.85685
4.31045	4.42475	3.82597
2.28427	4.45526	3.72009
2.18667	4.45526	3.78488
1.99428	4.47622	3.78488
2.00548	4.47622	3.933
2.00129	4.50449	3.933
1.99636	4.50449	3.933
1.99027	4.47622	3.933
1.99459	4.50551	3.81625
1.98174	4.50551	3.81625
1.97821	4.50551	3.81625
1.95699	4.50551	3.77976
1.95352	4.50551	3.74164
1.94981	4.50551	3.74164
1.95025	4.47667	3.74164
1.95562	4.84351	3.53354
1.95278	4.8855	3.45704
1.92311	4.8855	3.45704
1.92405	4.84754	3.45704
1.92318	4.78471	3.12606
1.91707	4.77655	2.87342
1.91235	4.77655	2.87342
1.91095	4.77655	2.94386
1.90812	4.75991	2.94386
1.9002	4.71807	2.94386
1.89925	4.76708	2.94386
1.89724	4.74296	2.87342
1.88791	4.71729	2.87342
1.90646	3.25039	1.13862
1.91882	3.8343	1.70814
1.94601	4.80786	2.05333
2.13253	5.09139	2.36576
2.19477	5.18272	2.88833
2.91034	5.18272	2.88833
2.9758	5.17758	2.91583
3.19906	5.1818	2.91583
5.42944	5.19247	3.10939
5.56194	5.19247	3.10939
5.70011	5.17789	3.10939
5.55286	5.18835	3.31259
5.54574	5.2042	3.30529
5.54341	5.2042	3.27426
5.54034	5.20013	3.25889
5.52861	5.2052	3.25889
5.52728	5.2052	3.25889
5.52133	5.2052	3.25889
5.51533	5.2052	3.16408
5.50575	5.2052	2.33269
5.44071	5.2052	5.04138
5.3826	5.20863	5.81444
5.21372	5.20863	5.90487
5.08658	5.18603	5.95967
4.15498	5.15529	5.98076
4.13768	5.1342	6.01256
1.98807	5.14151	6.0454
1.91116	5.15168	6.0547
1.83584	5.1464	6.0547
2.00035	5.14125	6.07572
1.88003	5.14125	6.08487
1.83279	5.14627	6.08487
1.81561	5.14249	6.10414
1.8005	5.14249	6.13328
1.94423	5.20779	4.30283
1.94423	5.17455	4.31165
2.09377	5.19054	4.28447
2.08647	5.19054	4.28298
2.03726	5.17692	2.94088
2.18406	5.18623	1.65888
2.11531	5.19628	0.505666
2.10988	5.17232	0.583782
2.10988	5.16212	0.708605
2.27284	5.18288	0.704664
2.27894	5.15367	0.699806
2.26667	5.16936	0.699767
2.26667	5.1743	0.68339
2.30266	5.1405	0.723445
2.51263	5.16048	0.718394
2.50703	5.16048	0.717924
2.53803	5.14574	0.678801
2.56562	5.13998	0.683335
2.74287	5.13085	0.683335
2.75978	5.09934	0.669718
2.7255	5.09387	0.661746
2.7054	5.09387	0.631614
2.72049	5.09852	0.568389
2.73439	5.08832	0.576717
2.71634	5.07803	0.57346
2.69419	5.07803	0.807975
2.69419	5.05813	1.50892
2.39831	5.05813	1.52637
2.34769	5.05813	1.52637
2.36442	5.05813	1.52637
2.36442	5.06765	1.52637
2.35032	5.04765	1.52637
2.36588	5.06894	1.52637
2.37912	4.25293	1.52637
2.36524	4.28645	1.52637
2.37182	3.79855	1.52637
2.41919	3.85047	1.52637
2.44356	3.86472	1.52637
2.44356	3.86095	1.52637
2.4447	3.85507	1.52637
2.48493	3.85019	1.52637
2.45201	3.841	1.52637
2.43156	3.841	1.53013
2.41789	3.841	1.53013
2.3962	3.836	1.53013
2.40388	4.30794	1.529
2.40388	4.30794	1.529
2.39527	4.30794	1.529
2.41647	4.33197	1.529
2.22167	4.30434	1.529
2.23209	4.30434	1.529
2.23209	4.2014	1.529
2.23276	4.18515	1.529
2.492	4.19755	1.529
2.47429	4.1917	1.529
2.48125	4.19755	1.529
2.72662	4.26099	1.529
2.71949	4.29519	1.529
2.71949	4.30426	1.529
2.71949	4.31445	1.529
2.71949	4.30302	1.529
2.74806	4.3367	1.529
2.769	4.33787	1.529
2.8207	4.3367	1.529
2.82738	4.31301	1.529
2.78304	4.30736	1.52974
2.82157	4.23422	1.52974
2.90194	3.5889	1.52974
3.21237	3.46031	1.52974
3.20649	3.0652	1.52974
3.20005	2.91287	1.52974
3.16587	2.91287	1.52974
3.14843	2.85079	1.52974
3.14843	2.84049	1.52974
3.51076	2.84049	1.52974
3.4742	2.86092	1.52974
3.45514	2.8562	1.52974
3.42845	2.8562	1.52974
3.48683	2.86666	1.52974
2.50425	2.84555	1.52974
2.53334	2.83258	1.52974
2.5153	2.83258	1.52974
2.5153	2.83258	1.52974
2.55231	2.83781	1.52974
2.53961	2.83781	1.51229
2.5034	2.83781	1.51229
2.44685	2.8818	1.51229
2.41458	2.81039	1.51229
2.13754	2.83781	1.51229
2.09893	2.93219	1.51229
2.02907	2.93219	1.51229
2.05416	2.93219	1.51229
2.05416	2.94398	1.51229
1.86759	2.94398	1.51229
2.08782	2.96379	1.51229
2.56858	2.95203	1.51229
2.61522	2.9866	1.51229
2.60077	3.0935	1.51229
2.64409	3.07834	1.51229
2.65334	3.12516	1.51229
2.65334	3.0519	1.51229
2.89919	3.0419	1.51229
2.90376	3.0419	1.51229
2.89467	3.0419	1.51229
2.89024	3.0419	1.51229
2.85782	3.08694	1.51229
2.70224	3.16259	1.51229
2.68556	3.22323	1.51229
2.6918	3.26587	1.51229
2.67672	3.20347	1.51229
2.67672	3.19521	1.51229
2.6704	3.15276	1.51229
2.68471	3.1533	1.51229
2.6802	3.96884	1.51229
1.4725	3.95967	1.51229
1.28819	5.91008	1.51229
1.28413	5.87533	1.51229
1.27189	5.8548	1.51229
1.2678	5.88481	1.51229
1.2678	5.89593	1.51229
1.27007	5.9323	1.51229
1.2641	5.9323	1.51229
1.23875	6.01191	1.51229
1.31734	6.02063	1.51229
1.31734	6.07053	1.51229
1.32968	6.07053	1.51229
1.29151	6.07979	1.51229
1.21651	4.2364	1.51229
1.26155	4.20066	1.51229
1.26755	4.23987	1.51229
1.28382	4.23987	1.51229
1.27406	4.24046	1.51229
1.26589	4.22471	1.51229
1.26691	4.20854	1.51229
1.26442	4.06518	1.51229
1.24849	3.94503	1.51229
1.25855	3.93547	1.51229
1.27457	3.90598	1.51229
1.29148	3.91901	1.51229
1.31457	3.93872	1.51229
1.29725	3.95791	1.51229
1.29904	3.99046	1.51229
1.29098	3.98832	1.50853
1.27134	3.98832	1.50853
1.27694	3.98715	1.50853
1.22932	3.99629	1.50853
1.24593	4.05454	1.50853
1.23434	3.28275	1.50853
1.23434	3.28275	1.50853
1.3174	3.26244	1.50853
1.31334	3.26244	1.50853
1.35995	3.32403	1.49119
1.35995	3.42979	1.49119
1.61855	3.5151	1.49119
1.6065	3.55006	1.49119
1.58482	3.49888	1.49119
1.58892	3.36291	1.49119
1.55244	3.39619	1.49119
1.51661	3.39619	1.49119
1.53317	3.34697	1.49119
1.54931	3.29303	1.49119
1.49698	3.29303	1.49119
1.6047	3.2821	1.49119
1.62547	3.2821	1.49119
1.62547	3.2821	1.50778
1.62903	3.2821	1.50778
1.63362	3.2821	1.50778
1.63362	3.2821	1.50778
1.65008	3.25966	1.50778
1.64388	3.24813	1.50778
1.64388	3.24764	1.50778
1.61821	3.24764	1.50778
1.61602	3.23605	1.50778
1.57562	3.23605	1.50778
1.57614	3.22424	1.50778
1.57614	3.26309	1.50778
1.59108	3.23968	1.50778
1.59108	3.23086	1.50778
1.59108	3.21566	1.50778
1.59108	3.19433	1.50778
1.59108	3.19433	1.50778
1.5851	3.19433	1.50778
1.5851	3.15711	1.50778
1.5851	3.15711	1.50778
1.56973	3.14798	1.50778
1.57388	3.14798	1.50778
1.66209	3.11638	1.50778
1.64289	3.09732	1.50778
1.64289	3.09732	1.50778
1.65331	2.99892	1.50778
1.6827	3.00958	1.50778
1.66998	2.99892	1.50778
1.62597	2.99892	1.50778
1.66742	2.99892	1.50778
2.70221	2.95909	1.50778
2.70221	2.93121	1.50778
2.70221	2.89713	1.50778
2.74358	2.74265	1.50778
2.73244	2.60795	1.50778
2.69719	2.56355	1.50778
2.75623	2.5409	1.50778
2.75623	2.5409	1.50778
2.75623	2.52531	1.50778
2.7398	2.50162	1.50778
2.7398	2.51739	1.50778
2.7398	3.78863	1.50778
2.80802	3.52951	1.50778
3.48981	3.52951	1.50778
3.47294	3.36756	1.52525
3.54071	2.93476	1.50778
3.46079	2.93476	1.50778
3.44909	2.87317	1.50778
3.41439	2.8072	1.50778
3.38365	2.27802	1.50778
3.34637	2.32927	1.50778
3.32687	2.20599	1.50778
3.29385	2.08534	1.50778
3.27318	2.15264	1.50778
3.28629	2.13298	1.50778
3.26503	2.12629	1.50778
3.26503	2.11952	1.50778
3.22627	2.12987	1.50778
3.22478	2.12987	1.50778
3.24806	2.11952	1.50778
3.22972	2.11952	1.50778
5.00972	2.11952	1.50778
3.14	2.07347	1.50778
3.14	2.06385	1.50778
3.02979	2.07484	1.50778
3.05743	2.04135	1.50913
2.97705	2.04135	1.50913
2.98939	2.04135	1.50913
3.12394	2.04135	1.5266
3.10593	2.04135	1.5266
3.08782	2.03149	1.5266
3.08782	2.02259	1.5266
3.14081	2.05613	1.5266
3.14081	1.99322	1.5266
3.3095	1.97304	1.5266
2.4536	1.97304	1.5266
2.46355	1.97304	1.5266
2.46355	1.97304	1.5266
2.5045	1.95582	1.5266
2.5045	1.92742	1.5281
2.5045	1.94831	1.5281
2.48591	1.87185	1.5281
2.56304	2.10478	1.5281
2.55112	2.42332	1.5281
2.55112	2.40913	1.5281
2.52717	2.40913	1.5281
2.60917	2.39773	1.5281
2.60917	2.36809	1.5281
2.51314	2.35149	1.5281
2.51314	2.31171	1.5281
2.47649	2.31171	1.5281
1.61411	2.3029	1.5281
2.2833	2.26691	1.5281
2.32733	2.27938	1.5281
2.45876	2.25188	1.5281
2.45876	2.23914	1.5281
2.45876	2.23914	1.5281
2.45876	2.22609	1.5281
2.4955	2.26806	1.5281
2.51324	2.31861	1.5281
2.53817	2.2974	1.5281
2.50474	2.2974	1.5281
2.48513	2.25721	1.5281
2.7518	2.05736	1.5281
2.7518	1.80794	1.5281
2.77647	1.83891	1.5281
2.50173	1.60867	1.5281
2.54476	1.7755	1.5281
2.61035	2.06396	1.5281
2.65736	2.0678	1.5281
3.34155	2.1337	1.5281
3.33566	2.14381	1.5281
3.3321	2.11131	1.5281
3.3321	2.11131	1.5281
3.84822	2.0678	1.5281
3.85433	2.07819	1.5281
3.84792	2.0678	1.5281
3.85618	2.02838	1.5281
3.83792	1.97881	1.5281
3.85695	2.0067	1.5281
3.85281	1.98998	1.5281
3.84183	1.98998	1.5281
3.84183	2.0185	1.5281
3.9136	2.06038	1.5281
3.9136	1.97423	1.53148
3.44725	4.02871	1.53447
3.44725	4.20564	1.9946
3.50335	4.62773	2.05443
3.54715	4.66643	2.13021
3.65577	5.48151	2.45687
3.64597	5.55848	2.54548
3.64447	5.55848	2.54072
3.31356	6.36059	2.53915
3.06331	6.86221	2.60636
3.04824	6.96644	2.59816
3.06987	7.08343	2.69818
3.08455	7.21855	2.69712
3.12084	7.35952	2.6945
3.14957	7.35837	2.72821
2.88885	7.36619	2.71776
2.90581	7.3795	2.68643
2.92419	7.3795	2.64034
2.93306	7.41023	2.63829
2.93618	7.4308	2.63693
2.9596	7.44677	2.37888
2.9552	7.44677	1.53617
2.94885	7.44737	1.04018
2.9445	7.44737	1.03275
2.95317	7.46362	0.960105
2.95886	7.4715	1.16265
2.94982	7.4715	1.20362
2.94982	7.49049	1.30951
2.95886	7.49671	1.31113
2.95886	7.50045	1.3456
2.94448	7.50995	1.57117
2.97298	7.50995	1.5728
3.00581	7.51148	1.74234
2.97945	7.51932	1.69264
2.77221	7.52631	1.8734
2.80535	7.52631	2.02406
2.77366	7.53069	2.00563
2.80196	7.53836	2.33478
2.77673	7.53836	2.51994
2.7711	7.54194	2.74386
2.81617	7.54194	2.69298
2.80181	7.54194	2.66043
2.77554	7.5472	2.65526
2.77554	7.55902	2.64724
2.76064	7.55902	2.58972
2.74452	7.55902	2.63413
2.70017	7.56593	2.10117
2.67175	7.56593	2.12982
2.68399	7.57836	1.93438
2.74135	7.57836	1.44227
2.7572	7.57836	1.92829
2.75472	7.60576	1.92829
2.74909	7.62721	1.91929
2.71617	7.63852	1.83918
2.76175	7.64236	2.14651
2.81861	7.64162	2.12011
2.77239	7.64015	2.12011
2.77239	7.67365	2.13047
2.83163	7.68315	2.13047
2.84456	7.68315	2.13047
2.85306	7.68719	2.07342
2.84881	7.69852	2.07342
3.0538	7.72983	2.08404
3.03752	7.74493	2.02315
3.04976	7.73578	1.96073
3.04976	7.73079	1.96073
3.0158	7.73397	1.97338
2.95174	7.74263	1.96073
2.94163	7.74263	1.96073
2.91766	7.74238	1.96073
2.85292	7.77247	1.93455
2.87871	7.77626	1.87576
2.90545	7.78446	1.93365
2.91482	7.79807	1.88715
2.70292	7.80214	2.63255
2.66088	5.77798	2.59989
2.68872	5.77886	2.5829
2.68872	5.78255	2.75632
2.34633	5.78255	3.08987
2.32381	5.7866	3.02707
2.32381	5.79319	3.02707
2.46112	5.79589	3.02707
2.47612	5.79589	3.08538
2.30853	5.79913	3.08538
2.25084	5.80291	3.28658
2.22186	5.80291	3.3922
2.20588	5.80291	3.3922
2.21599	5.80687	3.3922
2.41262	5.80308	3.3922
2.59013	5.80308	3.44056
2.58562	5.78265	3.62472
2.58562	5.76608	4.01978
2.55233	5.76608	3.97738
2.5814	5.74717	4.00698
2.61973	5.73976	4.04887
2.85125	5.73976	4.10623
2.89612	5.73976	4.13287
2.90098	5.73976	4.13287
2.91007	5.72532	4.13287
2.86154	5.72532	4.13287
2.82879	5.72907	4.13287
3.0826	5.6087	4.01387
3.11866	5.60128	4.07011
3.11537	5.3071	4.26935
2.64512	5.23754	4.33621
2.55869	5.23754	4.26176
2.56595	5.2204	4.38264
2.54165	4.62372	4.35034
2.51456	4.31045	4.42475
2.47451	2.28427	4.45526
2.45678	2.18667	4.45526
2.46725	1.71009	4.47622
2.47047	1.80423	4.47622
2.43184	1.81217	4.50449
2.64726	1.78228	4.50449
2.63357	1.80487	4.47622
2.59381	1.83796	4.50551
2.58403	1.66189	4.50551
2.53659	1.68295	4.50551
2.52472	1.688	4.50551
2.53716	1.75913	4.50551
2.5479	2.05716	4.50551
2.53626	2.11973	4.47667
2.52438	1.93659	4.84351
2.50542	2.00662	4.8855
2.51391	2.00662	4.8855
2.51391	2.06619	4.84754
2.58392	2.06619	4.78471
2.58844	2.10239	4.77655
2.63917	2.11772	4.77655
2.65201	2.11772	4.77655
2.62423	2.11772	4.75991
2.58292	2.13472	4.71807
2.58644	2.18034	4.76708
2.58299	2.19284	4.74296
2.53864	2.20419	4.71729
2.53864	2.21531	3.25039
2.51838	2.22953	3.8343
2.51838	2.25254	4.80786
2.51838	2.2445	5.09139
2.51838	2.21932	5.18272
2.51838	2.18219	5.18272
2.51838	2.1758	5.17758
2.51838	2.21574	5.1818
2.51838	2.21574	5.19247
2.51838	2.19665	5.19247
2.51838	2.45139	5.17789
2.51838	2.45139	5.18835
2.51838	2.46723	5.2042
2.51838	2.46723	5.2042
2.51152	2.46723	5.20013
2.51152	2.32151	5.2052
2.51152	2.58946	5.2052
2.51152	2.53963	5.2052
2.51152	2.53963	5.2052
2.51152	2.52149	5.2052
2.51152	2.50714	5.2052
2.51152	2.50471	5.20863
2.51152	2.50471	5.20863
2.51152	2.48316	5.18603
2.51152	2.85427	5.15529
2.51152	2.84634	5.1342
2.51152	2.82323	5.14151
2.51152	2.94536	5.15168
2.51152	2.98267	5.1464
2.51152	2.98993	5.14125
2.51152	2.96313	5.14125
2.51152	2.95458	5.14627
2.51152	2.97534	5.14249
2.51152	2.92961	5.14249
2.51152	2.90803	5.20779
2.51805	2.89128	5.17455
2.51805	2.8557	5.19054
2.51805	2.81837	5.19054
2.51805	2.61248	5.17692
2.51805	2.3939	5.18623
2.51805	2.81739	5.19628
2.51805	2.84781	5.17232
2.51805	2.84781	5.16212
2.51805	2.87976	5.18288
2.51805	3.00674	5.15367
2.51805	3.02502	5.16936
2.51805	3.05221	5.1743
2.51805	3.04327	5.1405
2.51805	3.00386	5.16048
2.51805	3.02238	5.16048
2.51805	3.02238	5.14574
2.51805	2.96037	5.13998
2.51805	2.99476	5.13085
2.51805	3.0334	5.09934
2.51805	3.81679	5.09387
2.52444	3.7531	5.09387
2.52444	3.71889	5.09852
2.51777	3.73323	5.08832
2.51777	3.79692	5.07803
2.51777	3.90999	5.07803
2.51777	3.94802	5.05813
2.51777	3.9586	5.05813
2.51777	4.01199	5.05813
2.51777	4.02041	5.05813
2.51777	4.02041	5.06765
2.51777	4.00356	5.04765
2.51777	4.0138	5.06894
2.51777	5.87774	4.25293
2.51777	5.84981	4.28645
2.51777	5.83673	3.79855
2.51777	5.84761	3.85047
2.51777	5.84761	3.86472
2.51777	5.85709	3.86095
2.51777	5.85709	3.85507
2.51777	5.82405	3.85019
2.51777	5.76029	3.841
2.51777	5.79162	3.841
2.51777	5.85613	3.841
2.51777	5.84667	3.836
2.51777	5.83532	4.30794
2.51083	5.76213	4.30794
2.51083	5.68315	4.30794
2.51083	5.71262	4.33197
2.51083	5.65145	4.30434
2.51083	5.44117	4.30434
2.51083	5.6036	4.2014
2.51083	5.38567	4.18515
2.51703	5.34057	4.19755
2.51703	5.31249	4.1917
2.51703	5.24666	4.19755
2.5233	5.24853	4.26099
2.5233	5.42373	4.29519
2.5233	5.49779	4.30426
2.5233	5.52738	4.31445
2.52938	5.62269	4.30302
2.52938	3.81593	4.3367
2.52938	3.81564	4.33787
2.52938	3.82896	4.3367
2.52938	3.80446	4.31301
2.52938	3.80446	4.30736
2.52938	3.84055	4.23422
2.52938	3.82731	3.5889
2.52938	3.86342	3.46031
2.52938	3.11135	3.0652
2.52938	3.11135	2.91287
2.52938	3.12463	2.91287
2.52938	3.16004	2.85079
2.52938	2.24193	2.84049
2.52938	1.75404	2.84049
2.52938	1.67161	2.86092
2.52938	1.6634	2.8562
2.52938	1.62054	2.8562
2.52938	1.62054	2.86666
2.52938	1.51272	2.84555
2.52938	1.54586	2.83258
2.52938	1.54586	2.83258
2.52938	1.53355	2.83258
2.52938	1.52214	2.83781
2.52938	1.54946	2.83781
2.52938	1.55832	2.83781
2.52938	1.35688	2.8818
2.52278	1.34478	2.81039
2.52278	1.43766	2.83781
2.52278	1.44829	2.93219
2.52278	1.70989	2.93219
2.52278	1.71066	2.93219
2.52278	1.68903	2.94398
2.52278	1.6321	2.94398
2.52278	1.61837	2.96379
2.52278	1.67017	2.95203
2.52278	1.70409	2.9866
2.52278	1.73514	3.0935
2.52278	1.74615	3.07834
2.57181	1.73514	3.12516
2.57181	1.73514	3.0519
2.57181	1.7425	3.0419
2.57181	1.8685	3.0419
2.57181	1.86107	3.0419
2.57181	1.87985	3.0419
2.57181	1.87985	3.08694
2.57181	1.88775	3.16259
2.5751	1.84507	3.22323
2.40015	1.78312	3.26587
2.42481	1.71122	3.20347
2.42481	1.69613	3.19521
2.42481	1.75184	3.15276
2.42481	1.70812	3.1533
2.42481	1.82131	3.96884
2.42481	1.84427	3.95967
2.42481	1.85201	5.91008
2.42481	1.67694	5.87533
2.42481	1.67694	5.8548
2.42481	1.67694	5.88481
2.41347	1.67694	5.89593
2.41347	2.02967	5.9323
2.4019	2.03663	5.9323
2.4019	2.03663	6.01191
2.4019	2.01074	6.02063
2.39558	1.95134	6.07053
2.39558	1.93615	6.07053
2.39558	2.20648	6.07979
2.39558	2.22305	4.2364
2.39558	2.22305	4.20066
1.90543	2.34108	4.23987
1.77879	2.0459	4.23987
1.58858	2.00404	4.24046
1.58858	2.03639	4.22471
1.48002	2.02693	4.20854
1.48002	2.02617	4.06518
1.48002	2.05633	3.94503
1.48002	2.03203	3.93547
1.48002	2.02496	3.90598
1.38843	2.05076	3.91901
1.38843	2.05076	3.93872
1.38843	2.0438	3.95791
1.22008	1.84758	3.99046
1.22008	1.86207	3.98832
1.22008	1.86207	3.98832
1.22008	1.86207	3.98715
1.22513	1.88945	3.99629
1.22513	2.00072	4.05454
1.22513	2.00072	3.28275
1.22513	2.39836	3.28275
1.22513	2.66086	3.26244
1.22513	2.66086	3.26244
1.22513	2.61282	3.32403
1.22513	2.62002	3.42979
1.22513	2.5875	3.5151
1.22513	2.6013	3.55006
1.21961	2.58612	3.49888
1.21961	2.51934	3.36291
1.21961	2.50561	3.39619
1.21961	2.43754	3.39619
1.21961	2.41799	3.34697
1.21961	2.41799	3.29303
1.21961	2.41799	3.29303
1.21961	2.41799	3.2821
1.21961	2.41799	3.2821
1.21961	2.41799	3.2821
1.21961	2.41799	3.2821
1.21961	2.41799	3.2821
1.21961	2.41799	3.2821
1.21961	2.41799	3.25966
1.21961	2.41799	3.24813
1.21961	2.41799	3.24764
1.21961	2.41799	3.24764
1.21961	2.41799	3.23605
1.22573	2.41799	3.23605
1.22573	2.42581	3.22424
1.22573	2.42581	3.26309
1.22573	2.41586	3.23968
1.22573	2.41586	3.23086
1.22573	2.41586	3.21566
1.22573	2.41586	3.19433
1.22573	2.41586	3.19433
1.22573	2.41586	3.19433
1.22573	2.41586	3.15711
1.22068	2.41586	3.15711
1.22068	2.41586	3.14798
1.22068	2.41586	3.14798
1.39226	2.41586	3.11638
1.48927	2.41586	3.09732
1.69808	2.41586	3.09732
1.69808	2.41586	2.99892
1.84379	2.41586	3.00958
1.84379	2.41586	2.99892
1.84379	2.41586	2.99892
1.85521	2.41586	2.99892
1.85521	2.41586	2.95909
1.99292	2.41586	2.93121
1.99292	2.41586	2.89713
1.99292	2.41586	2.74265
2.36606	2.41586	2.60795
2.36606	2.41586	2.56355
2.36606	2.41586	2.5409
2.36606	2.41586	2.5409
2.36606	2.41586	2.52531
2.36606	2.41586	2.50162
2.36606	2.41586	2.51739
2.35263	2.41586	3.78863
2.35263	2.41586	3.52951
2.35263	2.41586	3.52951
2.35263	2.41586	3.36756
2.35263	2.42359	2.93476
2.35263	2.42359	2.93476
2.35263	2.42359	2.87317
2.35263	2.42359	2.8072
2.35263	2.42359	2.27802
2.35263	2.42359	2.32927
2.35263	2.42359	2.20599
2.35263	2.42359	2.08534
2.3469	2.42359	2.15264
2.3469	2.42359	2.13298
2.3469	2.42359	2.12629
2.3469	2.42359	2.11952
2.3469	2.42359	2.12987
2.3469	2.42359	2.12987
2.3469	2.42359	2.11952
2.3469	2.42359	2.11952
2.3469	2.42359	2.11952
2.3469	2.42359	2.07347
2.3469	2.42359	2.06385
2.3469	2.42359	2.07484
2.3469	2.42359	2.04135
2.3469	2.42359	2.04135
2.3469	2.42359	2.04135
2.3469	2.42359	2.04135
2.3469	2.42359	2.04135
2.3469	2.42359	2.03149
2.3469	2.42359	2.02259
2.3469	2.42359	2.05613
2.3469	2.42359	1.99322
2.3469	2.42359	1.97304
2.3469	2.42359	1.97304
2.3469	2.42359	1.97304
2.3469	2.42359	1.97304
2.3469	2.42359	1.95582
2.3469	2.42359	1.92742
2.3469	2.42359	1.94831
2.3469	2.42359	1.87185
2.3469	2.42359	2.10478
2.3469	2.42359	2.42332
2.3469	2.40802	2.40913
2.3469	2.40802	2.40913
2.3469	2.40802	2.39773
2.3469	2.40802	2.36809
2.3469	2.40802	2.35149
2.3469	2.40802	2.31171
2.3469	2.40802	2.31171
2.3469	2.40802	2.3029
2.3469	2.40802	2.26691
2.3469	2.40802	2.27938
2.3469	2.40802	2.25188
2.3469	2.40802	2.23914
2.3469	2.40802	2.23914
2.3469	2.40802	2.22609
2.3469	2.40802	2.26806
2.3469	2.40802	2.31861
2.3469	2.40802	2.2974
2.3469	2.40802	2.2974
2.3469	2.40802	2.25721
2.3469	2.40802	2.05736
2.3469	2.40802	1.80794
2.3469	2.40802	1.83891
2.3469	2.40802	1.60867
2.3469	2.40802	1.7755
2.3469	2.40802	2.06396
2.3469	2.38868	2.0678
2.3469	2.38868	2.1337
2.3469	2.38868	2.14381
2.3469	2.38868	2.11131
2.3469	2.38868	2.11131
2.3469	2.38868	2.0678
2.3469	2.38868	2.07819
2.3469	2.38868	2.0678
2.3469	2.38868	2.02838
2.3469	2.38868	1.97881
2.3469	2.38868	2.0067
2.3469	2.41492	1.98998
2.3469	2.41492	1.98998
2.3469	2.41492	2.0185
2.3469	2.41492	2.06038
2.3469	2.41492	1.97423
2.3469	2.41492	2.66504
2.3469	2.41492	2.31839
2.3469	2.41492	2.55048
2.3469	2.41492	2.53737
2.3469	2.41492	2.49245
2.3469	2.41492	2.51961
2.3469	2.41492	2.51961
2.3469	2.41492	2.51961
2.3469	2.39242	2.55808
2.3469	2.39242	2.63457
2.3469	2.39242	2.64825
2.3469	2.39242	2.37086
2.3469	2.39242	2.58807
2.3469	2.39242	2.58807
2.3469	2.39242	2.58807
2.3469	2.39242	2.58807
2.3469	2.39242	2.58807
2.3469	2.39242	2.60975
2.3469	2.39242	2.60975
2.3469	2.39242	2.60975
2.3469	2.39242	2.60975
2.3469	2.39242	2.66755
2.3469	2.39242	2.66755
2.3469	2.39242	2.66755
2.3469	2.39242	2.66755
2.3469	2.39242	2.66053
2.3469	2.39242	2.67388
2.3469	2.39242	2.69399
2.37682	2.41417	2.69399
2.3704	2.41417	2.71447
2.36144	2.41417	2.53034
2.35606	2.41417	2.53034
2.35704	2.41417	2.53034
2.33288	2.41417	2.53034
2.30718	2.41417	2.53034
2.33348	2.41417	2.53034
2.364	2.41417	2.53034
2.39085	2.41417	2.53034
2.3845	2.41417	2.54153
2.39062	2.41417	2.61297
2.43226	2.41417	2.59277
2.41435	2.41417	2.5745
2.37799	2.41417	2.56033
2.35264	2.41417	2.56033
2.33947	2.41417	2.57826
2.33286	2.41417	2.57826
2.30585	2.41417	2.54363
2.42248	2.41417	2.51506
2.39847	2.41417	2.51164
2.4119	2.41417	2.51529
2.33428	2.41417	2.51529
2.94192	2.41417	2.52962
2.9776	2.41417	3.11737
2.89563	2.41417	3.47297
2.90294	2.41417	3.46712
2.92558	2.41417	3.46712
2.92558	2.41417	3.47326
2.8883	2.41417	3.44129
2.8883	2.41417	3.40682
2.84025	2.41417	3.40682
2.5964	2.41417	3.40682
2.68791	2.41417	3.39402
3.23673	2.41417	3.39528
3.28917	2.41417	3.38917
3.31433	2.41417	3.36993
3.32128	2.41417	3.34269
3.30939	2.41417	3.26817
3.1333	2.41417	3.26817
3.12939	2.41417	3.25937
3.10796	2.41417	3.25937
3.09937	2.41417	3.25937
3.08615	2.41417	3.25268
3.08352	2.41417	3.25268
3.08758	2.41417	3.20405
2.91619	2.41417	2.96961
2.91941	2.41417	2.82145
2.9188	2.41417	2.82145
3.28834	2.41417	2.82145
3.29156	2.41417	2.82145
3.29261	2.41417	2.82145
3.07483	2.41417	2.78217
3.05476	2.41417	3.29761
3.09346	2.41417	3.29761
3.11617	2.41417	3.29761
3.10795	2.41417	3.28486
3.0951	2.41417	3.27503
3.08081	2.41417	3.27503
3.05112	2.41417	3.24537
3.05679	2.41417	3.24537
3.00908	2.41417	3.23527
3.02486	2.41417	3.23527
3.03055	2.41417	4.01045
3.02601	2.41417	3.99005
3.0044	2.41417	4.00052
3.00758	2.41417	3.9265
2.99546	2.38837	3.83303
2.97938	2.38837	3.83303
2.96141	2.38837	3.7751
2.97562	2.38837	3.68633
2.98498	2.38837	3.68633
2.99273	2.38837	3.26181
2.98814	2.38837	3.26181
2.97717	2.38837	2.47955
2.99094	2.38837	2.68262
3.01925	2.38837	2.64151
3.07237	2.38837	2.89483
3.07869	2.38837	2.89483
2.66473	2.38837	2.90235
2.65948	2.38837	2.9685
2.81104	2.38837	2.9857
2.76431	2.38837	3.03095
2.69072	2.38837	3.03811
2.69969	2.38837	3.03811
2.69356	2.38837	3.04519
2.68995	2.38837	3.04519
2.69669	2.38837	3.04519
2.69462	2.38837	3.05915
2.6949	2.38837	3.05915
2.69076	2.38837	3.09562
2.68637	2.38837	3.09562
2.67696	2.38837	3.11333
2.60648	2.38837	2.72852
2.60738	2.38837	2.44549
2.58687	2.38837	2.44549
2.5992	2.38837	2.44549
2.5992	2.38837	2.44549
2.59741	2.38837	2.44549
2.59351	2.38837	2.43622
2.59151	2.3843	2.44549
2.58726	2.3843	2.45897
2.58146	2.3843	2.44973
2.56536	2.3843	2.44973
2.58037	2.3843	2.44973
2.57082	2.3843	2.45897
2.57529	2.3843	2.45897
2.56789	2.3843	2.45897
2.58016	2.3843	2.48555
2.56837	2.3843	2.47211
2.56269	2.3843	2.48555
2.5514	2.3843	2.49215
2.7045	2.3843	2.50043
2.79052	2.3843	2.50861
2.78863	2.3843	2.53197
2.79008	2.3843	2.53197
2.79008	2.3843	2.52545
2.79382	2.3843	2.52545
2.78396	2.3843	2.52752
2.87078	2.3843	2.53411
2.86462	2.3843	3.03621
2.87266	2.3843	3.05464
2.87266	2.3843	3.06799
2.8697	2.3843	3.06799
2.85527	2.3843	3.07741
2.87633	2.3843	3.08398
2.97914	2.3843	3.09046
2.99624	2.3843	3.09046
3.0021	2.3843	3.09046
3.01747	2.3843	3.09046
2.99173	2.3843	3.1088
2.82899	2.3843	3.1088
2.93407	2.3843	3.07976
2.9453	2.3843	3.08254
2.80814	2.3843	3.09156
2.74549	2.3843	3.08545
2.76844	2.3843	3.04092
2.76594	2.3843	3.06419
2.74004	2.3843	3.06419
2.75504	2.3843	3.07115
2.75019	2.3843	3.08008
2.76025	2.3843	3.08887
2.75984	2.3843	3.08695
2.77446	2.3843	3.09585
2.76934	2.3843	3.09585
2.76908	2.3843	3.09585
2.77349	2.3843	3.09585
2.80892	2.3843	3.58599
2.72379	2.3843	3.63441
2.72393	2.3843	3.63441
2.72169	2.3843	3.63441
2.71911	2.3843	3.63441
2.70889	2.3843	3.63441
2.68487	2.3843	3.63441
2.69876	2.3843	3.63441
2.69401	2.3843	3.62609
2.69149	2.3843	3.62609
2.58809	2.3843	3.62609
2.5959	2.3843	3.62609
2.88528	2.3843	3.62609
3.70351	2.3843	3.62609
3.90023	2.3843	3.61274
4.13472	2.3843	3.61944
4.41742	2.3843	3.61944
4.38659	2.3843	3.61944
4.07367	2.3843	3.51171
4.07367	2.3843	3.50424
4.07125	2.3843	3.49468
4.07643	2.3843	3.49468
4.07165	2.3843	3.45005
4.08517	2.3843	3.42056
4.07415	2.3843	3.37239
4.39	2.3843	3.37239
4.3871	2.3843	4.13981
4.40018	2.3843	4.02871
3.86516	2.3843	4.20564
4.11509	2.3843	4.62773
3.82517	2.3843	4.66643
3.57225	2.3843	5.48151
3.44114	2.3843	5.55848
2.74235	2.3843	5.55848
2.47749	2.3843	6.36059
2.33371	2.3843	6.86221
2.29979	2.3843	6.96644
2.29979	2.3843	7.08343
2.31153	2.3843	7.21855
2.3162	2.3843	7.35952
2.32296	2.3843	7.35837
2.49177	2.3843	7.36619
2.47994	2.3843	7.3795
2.47994	2.3843	7.3795
2.47994	2.3843	7.41023
2.44988	2.38868	7.4308
2.46957	2.38868	7.44677
2.41976	2.38868	7.44677
2.45559	2.38868	7.44737
2.48549	2.38868	7.44737
2.49685	2.38868	7.46362
2.54072	2.38868	7.4715
2.59652	2.43121	7.4715
2.58901	2.43121	7.49049
2.61461	2.43121	7.49671
2.64448	2.43121	7.50045
2.65797	2.43121	7.50995
2.57699	2.43121	7.50995
2.5915	2.43121	7.51148
2.57735	2.43121	7.51932
2.56694	2.43121	7.52631
2.57699	2.43121	7.52631
2.59975	2.43121	7.53069
2.60961	2.43121	7.53836
2.58716	2.43121	7.53836
2.64343	2.43121	7.54194
2.78748	2.43121	7.54194
2.79503	2.43121	7.54194
2.77941	2.43121	7.5472
2.7506	2.43121	7.55902
2.74529	2.43121	7.55902
2.77402	2.43121	7.55902
2.77328	2.43121	7.56593
2.79008	2.43121	7.56593
2.80184	2.43121	7.57836
2.97206	2.43121	7.57836
3.026	2.43121	7.57836
3.06907	2.43121	7.60576
3.01234	2.43121	7.62721
3.00509	2.43121	7.63852
2.98656	2.43121	7.64236
3.27092	2.43121	7.64162
3.25559	2.43121	7.64015
3.25199	2.43121	7.67365
3.25917	2.43121	7.68315
3.29745	2.43121	7.68315
3.35458	2.43121	7.68719
3.34314	2.43121	7.69852
3.32472	2.43121	7.72983
3.31026	2.43121	7.74493
3.56978	2.43121	7.73578
3.56978	2.43121	7.73079
3.56215	2.43121	7.73397
3.56215	2.43121	7.74263
3.56215	2.43121	7.74263
3.56215	2.43121	7.74238
3.56215	2.43121	7.77247
3.56215	2.43121	7.77626
3.56215	2.43121	7.78446
3.56978	2.43121	7.79807
3.56978	2.43121	7.80214
3.56978	2.43121	5.77798
3.56978	2.43121	5.77886
3.57316	2.43121	5.78255
3.57316	2.43121	5.78255
3.57316	2.43121	5.7866
3.57316	2.43121	5.79319
3.57316	2.43121	5.79589
3.57316	2.43121	5.79589
3.57316	2.43121	5.79913
3.57316	2.43121	5.80291
3.57316	2.43121	5.80291
3.57316	2.43121	5.80291
3.57316	2.43121	5.80687
3.57316	2.43121	5.80308
3.57316	2.43121	5.80308
3.57316	2.43121	5.78265
3.57316	2.43121	5.76608
3.57316	2.43121	5.76608
3.55753	2.43121	5.74717
3.55753	2.43121	5.73976
3.55753	2.43121	5.73976
3.55753	2.43121	5.73976
3.55753	2.43121	5.73976
3.55753	2.43121	5.72532
3.55753	2.43121	5.72532
3.55753	2.43121	5.72907
3.55753	2.43121	5.6087
3.55753	2.43121	5.60128
3.55753	2.43121	5.3071
3.55753	2.43121	5.23754
3.55753	2.43121	5.23754
3.55753	2.43887	5.2204
3.55753	2.43887	4.62372
3.55753	2.43887	4.31045
3.55753	2.43887	2.28427
3.55753	2.43887	2.18667
3.55753	2.43887	2.38173
3.55753	2.43887	2.38173
3.55753	2.43887	2.39871
3.55753	2.43887	3.02186
3.55753	2.43887	3.3426
3.55753	2.43887	3.26497
3.55753	2.43887	2.86964
3.55753	2.43887	2.93681
3.55753	2.43887	2.93681
3.55753	2.43887	3.00063
3.55753	2.43887	2.7357
3.55753	2.43887	2.74028
3.55753	2.43887	2.83096
3.55753	2.43887	2.91241
3.55753	2.43887	2.98726
3.55753	2.40802	2.80528
3.55753	2.40802	2.9156
3.55753	2.40802	2.92832
3.55753	2.40802	2.63356
3.55753	2.44522	2.64177
3.55753	2.44522	2.53822
3.55753	2.44522	2.62423
3.55753	2.44522	2.63532
3.55753	2.44522	2.34169
3.55753	2.44522	2.01993
3.55753	2.44522	1.93984
3.56091	2.44522	1.79865
3.56091	2.44522	1.83085
3.56091	2.44522	1.68684
3.56091	2.44522	1.68999
3.56091	2.44522	1.72014
3.56091	2.44522	1.72014
3.56091	2.44522	1.72366
3.56091	2.44522	1.72366
3.56091	2.44522	1.6685
3.56091	2.45231	1.67109
3.56091	2.45231	1.52807
3.56091	2.45231	1.52807
3.56091	2.45231	1.54142
3.56091	2.46757	1.54142
3.56091	2.46757	1.54142
3.56091	2.46757	1.44541
3.56091	2.46757	1.35847
3.56091	2.46757	1.37797
3.56091	2.46757	1.44938
3.56091	2.46757	1.41443
3.56091	2.46757	1.36181
3.56091	2.46757	1.3922
3.56091	2.46757	1.40256
3.56091	2.46757	1.25826
3.56091	2.48148	1.25826
3.56091	2.50367	1.25826
3.56091	2.50367	1.26156
3.56091	2.50367	1.16333
3.56091	2.50367	1.16683
3.56091	2.50367	1.16683
3.56091	2.50367	1.16986
3.55753	2.50367	1.16986
3.55753	2.50367	1.17312
3.55753	2.50367	1.17612
3.55753	2.50367	1.17612
3.54943	2.24763	1.18783
3.54943	2.24763	1.19653
3.54943	2.24763	1.19653
3.54943	2.24763	1.15354
3.54943	2.24763	1.17785
3.54602	2.24763	1.15605
3.54602	2.24763	1.1527
3.54602	2.24082	1.11151
3.54602	2.24082	1.11244
3.54602	2.24082	1.0997
3.54602	2.24082	1.11009
3.54602	2.24082	1.1166
3.54602	2.24763	1.11953
3.54602	2.24763	1.11953
3.54602	2.24763	1.11953
3.54602	2.24763	1.11953
3.54602	2.24763	1.1166
3.54602	2.25436	1.12143
3.54602	2.25436	1.12143
3.54602	2.25436	1.12143
3.54602	2.25436	1.12747
3.54602	2.25436	1.12747
3.54602	2.26414	1.12747
3.54602	2.27133	1.12747
3.54602	2.27133	1.15417
3.54602	2.27133	1.23299
3.54602	2.27133	1.21507
3.54602	2.27133	1.21507
3.54602	2.27797	1.21507
3.54602	2.27797	1.24699
3.54602	2.28452	1.24157
3.54602	2.28452	1.24157
3.54602	2.28452	1.23787
3.54602	2.28452	1.23709
3.54212	2.27733	1.27009
3.54212	2.27733	1.25433
3.54212	2.27733	1.25433
3.54212	2.31198	1.28385
3.54212	2.31198	1.2705
3.54212	2.31198	1.29099
3.54212	2.31198	1.28034
3.54212	2.31198	1.27308
3.54212	2.31198	1.71009
3.54212	2.31198	1.80423
3.54212	2.31198	1.81217
3.54212	2.31198	1.78228
3.54212	2.31198	1.80487
3.54212	2.3192	1.83796
3.54212	2.33185	1.66189
3.54212	1.95806	1.68295
3.54212	1.95806	1.688
3.54212	1.95086	1.75913
3.54212	1.95086	2.05716
3.54212	1.95086	2.11973
3.54212	1.95086	1.93659
3.54212	1.95086	2.00662
3.54212	1.94356	2.00662
3.54212	1.94356	2.06619
3.54212	1.92487	2.06619
3.54212	1.92487	2.10239
3.54212	1.93118	2.11772
3.54212	1.93118	2.11772
3.54212	1.91203	2.11772
3.54212	1.91203	2.13472
3.54212	1.91203	2.18034
3.54212	1.91203	2.19284
3.54212	1.91203	2.20419
3.54212	1.90314	2.21531
3.54212	1.90314	2.22953
3.54212	1.90314	2.25254
3.54212	1.90314	2.2445
3.54212	1.88325	2.21932
3.54212	1.88325	2.18219
3.54212	1.9179	2.1758
3.54212	1.93951	2.21574
3.54212	1.93951	2.21574
3.54212	1.66941	2.19665
3.54212	1.54029	2.45139
3.54212	1.57202	2.45139
3.54212	1.60024	2.46723
3.54212	1.7398	2.46723
3.54212	1.7398	2.46723
3.54212	1.7398	2.32151
3.54212	1.7398	2.58946
3.54212	1.71983	2.53963
3.54212	1.71983	2.53963
3.54212	1.71983	2.52149
3.54212	1.67667	2.50714
3.54212	1.5268	2.50471
3.54212	1.49149	2.50471
3.54212	1.78119	2.48316
3.54212	1.75072	2.85427
3.54212	1.6493	2.84634
3.54212	1.6493	2.82323
3.54212	1.6493	2.94536
3.54212	1.65694	2.98267
3.54212	1.64775	2.98993
3.54212	1.57527	2.96313
3.54212	1.54603	2.95458
3.54212	1.52413	2.97534
3.54212	1.71226	2.92961
3.54212	1.72442	2.90803
3.54212	1.7884	2.89128
3.54212	1.75294	2.8557
3.54212	1.79584	2.81837
3.54212	1.80639	2.61248
3.54212	1.85968	2.3939
3.54212	1.90721	2.81739
3.54212	1.66951	2.84781
3.54212	1.79846	2.84781
3.54212	1.84607	2.87976
3.54212	1.61649	3.00674
3.54212	1.61649	3.02502
3.54212	1.60862	3.05221
3.54212	1.60862	3.04327
3.54212	1.60862	3.00386
3.54212	1.60862	3.02238
3.54212	1.60862	3.02238
3.54212	1.63814	2.96037
3.54212	1.63814	2.99476
3.54212	1.75368	3.0334
3.54212	1.75368	3.81679
3.54212	1.8062	3.7531
3.54212	1.8148	3.71889
3.54212	1.84175	3.73323
3.54212	1.63079	3.79692
3.54212	1.6765	3.90999
3.54212	1.6765	3.94802
3.54212	1.69907	3.9586
3.54212	1.67924	4.01199
3.54212	1.69656	4.02041
3.54212	1.735	4.02041
3.54212	1.74422	4.00356
3.54212	1.76256	4.0138
3.54212	1.76256	5.87774
3.54212	1.74423	5.84981
3.54212	1.74423	5.83673
3.54212	1.74423	5.84761
3.54212	1.77115	5.84761
3.54212	1.77348	5.85709
3.54212	1.7645	5.85709
3.54212	1.80252	5.82405
3.54212	1.80252	5.76029
3.54212	1.80423	5.79162
3.54212	1.81324	5.85613
3.54212	1.79668	5.84667
3.54212	1.71336	5.83532
3.54212	1.62001	5.76213
3.54212	1.81007	5.68315
3.54212	1.81188	5.71262
3.54212	1.7996	5.65145
3.54212	1.7996	5.44117
3.54212	1.78893	5.6036
3.54212	1.76837	5.38567
3.55229	1.73503	5.34057
3.55229	1.83643	5.31249
3.55229	1.79166	5.24666
3.55229	1.89777	5.24853
3.55229	2.32447	5.42373
3.55229	2.49664	5.49779
3.55229	2.84638	5.52738
3.55229	2.92451	5.62269
3.55229	3.36153	3.81593
3.55229	3.75811	3.81564
3.55229	3.85303	3.82896
3.55229	3.87175	3.80446
3.55229	3.87175	3.80446
3.55229	3.86836	3.84055
3.55229	3.87271	3.82731
3.55229	3.88705	3.86342
3.55229	3.90614	3.11135
3.55229	3.9127	3.11135
3.55229	3.62304	3.12463
3.55229	3.37549	3.16004
3.55229	3.379	2.24193
3.55229	3.39372	1.75404
3.55229	3.00752	1.67161
3.55229	0.932071	1.6634
3.55229	1.9686	1.62054
3.55229	2.23317	1.62054
3.55229	2.35625	1.51272
3.56003	2.38667	1.54586
3.56003	2.40795	1.54586
3.56003	2.51421	1.53355
3.56003	2.54338	1.52214
3.56003	2.56373	1.54946
3.56003	2.56796	1.55832
3.56003	2.57241	1.35688
3.56003	2.5727	1.34478
3.56806	2.57529	1.43766
3.56806	2.57484	1.44829
3.56806	2.57399	1.70989
3.56806	2.56425	1.71066
3.56806	2.49686	1.68903
3.56806	2.49334	1.6321
3.56806	2.47395	1.61837
3.56806	2.47345	1.67017
3.56806	2.45413	1.70409
3.56806	1.97388	1.73514
3.56806	1.83152	1.74615
3.56806	1.83365	1.73514
3.56806	1.81952	1.73514
3.56806	1.82596	1.7425
3.56806	1.65184	1.8685
3.56806	1.62866	1.86107
3.56806	1.58946	1.87985
3.56806	1.6062	1.87985
3.56806	1.60826	1.88775
3.56806	1.607	1.84507
3.56806	1.6202	1.78312
3.56806	1.6095	1.71122
3.56806	1.6089	1.69613
3.56806	1.61249	1.75184
3.56806	1.62656	1.70812
3.56806	1.63967	1.82131
3.56806	1.63929	1.84427
3.56806	1.63988	1.85201
3.56806	1.66396	1.67694
3.56806	2.02017	1.67694
3.56806	1.99128	1.67694
3.56806	2.00199	1.67694
3.56806	2.0375	2.02967
3.56806	2.04798	2.03663
3.56397	2.07347	2.03663
3.56397	2.10198	2.01074
3.57194	2.17784	1.95134
3.57194	2.18096	1.93615
3.57194	2.18131	2.20648
3.57194	2.18184	2.22305
3.57194	2.18333	2.22305
3.57194	2.18495	2.34108
3.57194	2.20597	2.0459
3.57194	2.18131	2.00404
3.59174	2.19537	2.03639
3.59174	2.19606	2.02693
3.59174	2.19606	2.02617
3.59174	2.195	2.05633
3.59174	2.19588	2.03203
3.59174	2.19931	2.02496
3.59174	2.20255	2.05076
3.59174	2.20324	2.05076
3.59174	2.20268	2.0438
3.59174	2.20129	1.84758
3.59174	2.19599	1.86207
3.59174	2.22133	1.86207
3.59174	2.22457	1.86207
3.59174	2.26999	1.88945
3.59174	2.27357	2.00072
3.59174	2.29815	2.00072
3.59174	2.29937	2.39836
3.59174	2.29823	2.66086
3.59174	2.27268	2.66086
3.58191	2.2721	2.61282
3.58191	2.27769	2.62002
3.58191	2.27619	2.5875
3.58191	2.29071	2.6013
3.58191	2.29051	2.58612
3.58191	2.28926	2.51934
3.58191	2.29239	2.50561
3.58191	2.27953	2.43754
3.5779	2.27657	2.41799
3.5779	2.27253	2.41799
3.5779	2.27093	2.41799
3.5779	2.27433	2.41799
3.5779	2.27433	2.41799
3.5779	2.27433	2.41799
3.5779	2.27433	2.41799
3.5779	2.27596	2.41799
3.5779	2.26951	2.41799
3.5779	2.26968	2.41799
3.5779	2.26824	2.41799
3.5779	2.25898	2.41799
3.5779	2.2785	2.41799
3.5779	2.29791	2.41799
3.5779	2.28604	2.41799
3.5779	2.24506	2.42581
3.5779	2.23597	2.42581
3.5779	2.22204	2.41586
3.5779	1.62995	2.41586
3.5779	1.99428	2.41586
3.5779	2.00548	2.41586
3.57409	2.00129	2.41586
3.57409	1.99636	2.41586
3.57025	1.99027	2.41586
3.57025	1.99459	2.41586
3.57025	1.98174	2.41586
3.57025	1.97821	2.41586
3.57025	1.95699	2.41586
3.57025	1.95352	2.41586
3.56633	1.94981	2.41586
3.56633	1.95025	2.41586
3.56633	1.95562	2.41586
3.56633	1.95278	2.41586
3.56633	1.92311	2.41586
3.56633	1.92405	2.41586
3.56633	1.92318	2.41586
3.56633	1.91707	2.41586
3.56231	1.91235	2.41586
3.56231	1.91095	2.41586
3.60169	1.90812	2.41586
3.67165	1.9002	2.41586
3.75586	1.89925	2.41586
3.5137	1.89724	2.41586
3.13848	1.88791	2.41586
3.14917	1.90646	2.41586
3.17332	1.91882	2.41586
3.18183	1.94601	2.41586
3.19255	2.13253	2.41586
3.22762	2.19477	2.41586
3.24314	2.91034	2.41586
3.2538	2.9758	2.42359
3.2814	3.19906	2.42359
3.2847	5.42944	2.42359
3.49649	5.56194	2.42359
3.47939	5.70011	2.42359
3.48568	5.55286	2.42359
3.51289	5.54574	2.42359
3.51007	5.54341	2.42359
3.51928	5.54034	2.42359
3.33055	5.52861	2.42359
3.06049	5.52728	2.42359
3.08393	5.52133	2.42359
3.38539	5.51533	2.42359
3.42301	5.50575	2.42359
3.43783	5.44071	2.42359
3.64121	5.3826	2.42359
3.62789	5.21372	2.42359
3.8163	5.08658	2.42359
3.81813	4.15498	2.42359
3.82873	4.13768	2.42359
3.82873	1.98807	2.42359
3.91604	1.91116	2.42359
3.95731	1.83584	2.42359
3.9645	2.00035	2.42359
1.82217	1.88003	2.42359
1.83143	1.83279	2.42359
1.80674	1.81561	2.42359
1.80829	1.8005	2.42359
1.8003	1.94423	2.42359
1.80302	1.94423	2.42359
1.79874	2.09377	2.42359
1.78909	2.08647	2.42359
1.78044	2.03726	2.42359
1.77569	2.18406	2.42359
1.78022	2.11531	2.42359
1.77986	2.10988	2.42359
1.77761	2.10988	2.42359
1.76473	2.27284	2.42359
1.75697	2.27894	2.42359
1.7638	2.26667	2.40802
1.80621	2.26667	2.40802
1.75614	2.30266	2.40802
1.75035	2.51263	2.40802
1.77071	2.50703	2.40802
1.77795	2.53803	2.40802
1.79511	2.56562	2.40802
1.79752	2.74287	2.40802
1.79881	2.75978	2.40802
1.81504	2.7255	2.40802
1.8132	2.7054	2.40802
1.79902	2.72049	2.40802
1.79713	2.73439	2.40802
1.78827	2.71634	2.40802
1.79145	2.69419	2.40802
1.79266	2.69419	2.40802
1.78599	2.39831	2.40802
1.76717	2.34769	2.40802
1.76436	2.36442	2.40802
1.75992	2.36442	2.40802
1.7393	2.35032	2.40802
1.74507	2.36588	2.40802
1.73497	2.37912	2.40802
1.72427	2.36524	2.40802
1.71734	2.37182	2.40802
1.72039	2.41919	2.38868
1.72029	2.44356	2.38868
1.71582	2.44356	2.38868
1.71453	2.4447	2.38868
1.71118	2.48493	2.38868
1.6654	2.45201	2.38868
1.66392	2.43156	2.38868
1.65739	2.41789	2.38868
1.68203	2.3962	2.38868
1.65643	2.40388	2.38868
1.70169	2.40388	2.38868
1.666	2.39527	2.41492
1.68124	2.41647	2.41492
1.67309	2.22167	2.41492
1.58623	2.23209	2.41492
1.59607	2.23209	2.41492
1.56827	2.23276	2.41492
1.5574	2.492	2.41492
1.56119	2.47429	2.41492
1.56261	2.48125	2.41492
1.546	2.72662	2.41492
1.55762	2.71949	2.41492
1.57063	2.71949	2.41492
1.56581	2.71949	2.41492
1.56668	2.71949	2.39242
1.5809	2.74806	2.39242
1.57201	2.769	2.39242
1.55036	2.8207	2.39242
1.5423	2.82738	2.39242
1.51353	2.78304	2.39242
1.5238	2.82157	2.39242
1.54177	2.90194	2.39242
1.53442	3.21237	2.39242
1.52964	3.20649	2.39242
1.47264	3.20005	2.39242
1.44841	3.16587	2.39242
1.44588	3.14843	2.39242
1.4491	3.14843	2.39242
1.45224	3.51076	2.39242
1.57379	3.4742	2.39242
5.74654	3.45514	2.39242
5.70335	3.42845	2.39242
6.44491	3.48683	2.39242
6.4302	2.50425	2.39242
6.38635	2.53334	2.41417
6.39923	2.5153	2.41417
6.32969	2.5153	2.41417
6.35728	2.55231	2.41417
6.34906	2.53961	2.41417
6.33444	2.5034	2.41417
6.33216	2.44685	2.41417
6.35257	2.41458	2.41417
6.36287	2.13754	2.41417
6.35965	2.09893	2.41417
6.35569	2.02907	2.41417
6.35569	2.05416	2.41417
6.35569	2.05416	2.41417
6.35569	1.86759	2.41417
6.35569	2.08782	2.41417
6.35569	2.56858	2.41417
6.35185	2.61522	2.41417
6.35185	2.60077	2.41417
6.35185	2.64409	2.41417
6.35185	2.65334	2.41417
6.35185	2.65334	2.41417
6.35185	2.89919	2.41417
6.35185	2.90376	2.41417
6.35185	2.89467	2.41417
6.35185	2.89024	2.41417
6.35185	2.85782	2.41417
6.35185	2.70224	2.41417
6.35185	2.68556	2.41417
6.35185	2.6918	2.41417
6.35185	2.67672	2.41417
6.35185	2.67672	2.41417
6.35185	2.6704	2.41417
6.35185	2.68471	2.41417
6.35185	2.6802	2.41417
6.35185	1.4725	2.41417
6.35185	1.28819	2.41417
6.35185	1.28413	2.41417
6.35185	1.27189	2.41417
6.35185	1.2678	2.41417
6.35185	1.2678	2.41417
6.35185	1.27007	2.41417
6.35185	1.2641	2.41417
6.35185	1.23875	2.41417
6.35185	1.31734	2.41417
6.35185	1.31734	2.41417
6.35185	1.32968	2.41417
6.35185	1.29151	2.41417
6.35185	1.21651	2.41417
6.35185	1.26155	2.41417
6.35185	1.26755	2.41417
6.35185	1.28382	2.41417
6.35185	1.27406	2.41417
6.35185	1.26589	2.41417
6.35185	1.26691	2.41417
6.35185	1.26442	2.41417
6.35185	1.24849	2.41417
6.35185	1.25855	2.41417
6.35185	1.27457	2.41417
6.35185	1.29148	2.41417
6.35185	1.31457	2.41417
6.35185	1.29725	2.41417
6.35185	1.29904	2.41417
6.35185	1.29098	2.41417
6.35185	1.27134	2.41417
6.35185	1.27694	2.41417
6.35185	1.22932	2.41417
6.35185	1.24593	2.41417
6.35185	1.23434	2.38837
6.35185	1.23434	2.38837
6.35185	1.3174	2.38837
6.35185	1.31334	2.38837
6.35185	1.35995	2.38837
6.35185	1.35995	2.38837
6.35185	1.61855	2.38837
6.35185	1.6065	2.38837
6.35185	1.58482	2.38837
6.35185	1.58892	2.38837
6.35185	1.55244	2.38837
6.35185	1.51661	2.38837
6.35185	1.53317	2.38837
6.35185	1.54931	2.38837
6.35185	1.49698	2.38837
6.35185	1.6047	2.38837
6.35185	1.62547	2.38837
6.35185	1.62547	2.38837
6.35185	1.62903	2.38837
6.35185	1.63362	2.38837
6.35185	1.63362	2.38837
6.35185	1.65008	2.38837
6.35185	1.64388	2.38837
6.35185	1.64388	2.38837
6.35185	1.61821	2.38837
6.35185	1.61602	2.38837
6.35185	1.57562	2.38837
6.35185	1.57614	2.38837
6.35185	1.57614	2.38837
6.35185	1.59108	2.38837
6.35185	1.59108	2.38837
6.35185	1.59108	2.38837
6.35185	1.59108	2.38837
6.35185	1.59108	2.3843
6.35185	1.5851	2.3843
6.35185	1.5851	2.3843
6.35185	1.5851	2.3843
6.35185	1.56973	2.3843
6.35185	1.57388	2.3843
6.35185	1.66209	2.3843
6.35185	1.64289	2.3843
6.35185	1.64289	2.3843
6.35185	1.65331	2.3843
6.35185	1.6827	2.3843
6.35185	1.66998	2.3843
6.35185	1.62597	2.3843
6.35185	1.66742	2.3843
6.35185	2.70221	2.3843
6.35185	2.70221	2.3843
6.35185	2.70221	2.3843
6.35185	2.74358	2.3843
6.35185	2.73244	2.3843
6.35185	2.69719	2.3843
6.35185	2.75623	2.3843
6.35185	2.75623	2.3843
6.35185	2.75623	2.3843
6.35185	2.7398	2.3843
6.35185	2.7398	2.3843
6.35185	2.7398	2.3843
6.35185	2.80802	2.3843
6.35185	3.48981	2.3843
6.35185	3.47294	2.3843
6.35185	3.54071	2.3843
6.35185	3.46079	2.3843
6.35185	3.44909	2.3843
6.35185	3.41439	2.3843
6.35185	3.38365	2.3843
6.35185	3.34637	2.3843
6.35185	3.32687	2.3843
6.35185	3.29385	2.3843
6.35185	3.27318	2.3843
6.35185	3.28629	2.3843
6.35185	3.26503	2.3843
6.35185	3.26503	2.3843
6.35185	3.22627	2.3843
6.35185	3.22478	2.3843
6.35185	3.24806	2.3843
6.35185	3.22972	2.3843
6.35185	5.00972	2.3843
6.35185	3.14	2.3843
6.35185	3.14	2.3843
6.35185	3.02979	2.3843
6.35185	3.05743	2.3843
6.35185	2.97705	2.3843
6.35185	2.98939	2.3843
6.35185	3.12394	2.3843
6.35185	3.10593	2.3843
6.35185	3.08782	2.3843
6.35185	3.08782	2.3843
6.35185	3.14081	2.3843
6.35185	3.14081	2.3843
6.35185	3.3095	2.3843
6.35185	2.4536	2.3843
6.35185	2.46355	2.3843
6.35185	2.46355	2.3843
6.38068	2.5045	2.3843
5.60053	2.5045	2.3843
5.63921	2.5045	2.3843
5.64651	2.48591	2.3843
5.64651	2.56304	2.3843
5.63734	2.55112	2.3843
5.60003	2.55112	2.3843
5.57657	2.52717	2.3843
5.56657	2.60917	2.3843
5.19135	2.60917	2.3843
5.15997	2.51314	2.3843
5.15619	2.51314	2.3843
5.14994	2.47649	2.3843
5.16366	1.61411	2.3843
5.16673	2.2833	2.3843
5.1761	2.32733	2.3843
5.18837	2.45876	2.3843
5.20789	2.45876	2.3843
5.20277	2.45876	2.3843
4.68002	2.45876	2.3843
4.69181	2.4955	2.3843
4.70622	2.51324	2.3843
4.70901	2.53817	2.3843
4.71121	2.50474	2.3843
4.71986	2.48513	2.3843
4.74012	2.7518	2.3843
4.75071	2.7518	2.3843
[truncated: 35,424 more rows]

## Sheet: Fig S7F
Fig S7F: The relative distance metric shows no significant correlation between mis-regulated genes and sites losing small RNAs in nrpd1+/- and nrpd1-/- .													Fig S7F:The relative distance metric shows no significant correlation between mis-regulated genes and sites losing small RNAs in nrpd1+/- and nrpd1-/- .
Genes down-regulated in mat nrpd1+/-								Genes up-regulated in mat nrpd1+/-							Genes up-regulated in pat nrpd1+/-							Genes down-regulated in pat nrpd1+/-							Genes upregulated in nrpd1-/-							Genes downregulated in nrpd1-/-
rel_dist	Control_1	Control_2	Control_3	Control_4	Control_5	mat_nrpd1+-_down		Control_1	Control_2	Control_3	Control_4	Control_5	mat_nrpd1+-_up		Control_1	Control_2	Control_3	Control_4	Control_5	pat_nrpd1+-_up		Control_1	Control_2	Control_3	Control_4	Control_5	pat_nrpd1+-_down		Control_1	Control_2	Control_3	Control_4	Control_5	null_nrpd1_up		Control_1	Control_2	Control_3	Control_4	Control_5	null_nrpd1_down
0	0.023	0.023	0.019	0.019	0.023	0.019		0.018	0.017	0.018	0.021	0.019	0.013		0.02	0.019	0.027	0.023	0.014	0.012		0.011	0.018	0.036	0.013	0.025	0.013		0.02	0.023	0.016	0.023	0.02	0.014		0.019	0.021	0.022	0.019	0.018	0.011
0.01	0.024	0.024	0.023	0.016	0.023	0.017		0.021	0.018	0.02	0.022	0.02	0.027		0.017	0.02	0.015	0.017	0.017	0.023		0.018	0.026	0.018	0.024	0.022	0.017		0.02	0.019	0.02	0.022	0.02	0.021		0.018	0.018	0.019	0.021	0.017	0.017
0.02	0.018	0.026	0.023	0.02	0.019	0.023		0.022	0.016	0.025	0.018	0.022	0.024		0.022	0.023	0.037	0.014	0.028	0.021		0.013	0.02	0.016	0.014	0.007	0.021		0.021	0.018	0.021	0.019	0.02	0.02		0.018	0.019	0.023	0.021	0.018	0.017
0.03	0.019	0.018	0.019	0.022	0.018	0.02		0.02	0.02	0.022	0.017	0.022	0.014		0.025	0.017	0.027	0.02	0.025	0.013		0.015	0.015	0.021	0.017	0.018	0.016		0.02	0.02	0.019	0.018	0.022	0.02		0.021	0.025	0.02	0.018	0.019	0.02
0.04	0.03	0.021	0.023	0.019	0.021	0.015		0.026	0.026	0.022	0.017	0.019	0.012		0.012	0.023	0.012	0.019	0.024	0.015		0.019	0.015	0.02	0.017	0.02	0.017		0.021	0.018	0.021	0.019	0.023	0.02		0.02	0.02	0.019	0.02	0.02	0.021
0.05	0.018	0.02	0.021	0.022	0.023	0.015		0.018	0.025	0.019	0.016	0.019	0.018		0.016	0.022	0.016	0.03	0.024	0.017		0.022	0.007	0.017	0.024	0.026	0.024		0.019	0.019	0.022	0.021	0.018	0.021		0.021	0.018	0.021	0.016	0.017	0.021
0.06	0.022	0.02	0.019	0.02	0.016	0.018		0.019	0.018	0.023	0.017	0.017	0.025		0.023	0.016	0.031	0.017	0.023	0.011		0.024	0.018	0.027	0.016	0.022	0.016		0.023	0.019	0.02	0.017	0.019	0.017		0.02	0.02	0.02	0.017	0.022	0.027
0.07	0.02	0.019	0.019	0.018	0.019	0.012		0.025	0.024	0.022	0.02	0.022	0.008		0.02	0.025	0.018	0.014	0.023	0.011		0.026	0.022	0.023	0.024	0.018	0.016		0.021	0.019	0.018	0.021	0.018	0.02		0.02	0.021	0.017	0.018	0.022	0.022
0.08	0.017	0.025	0.013	0.018	0.019	0.02		0.022	0.023	0.022	0.027	0.022	0.021		0.019	0.014	0.021	0.014	0.013	0.012		0.022	0.021	0.023	0.016	0.017	0.017		0.022	0.02	0.021	0.023	0.019	0.024		0.019	0.02	0.02	0.02	0.021	0.017
0.09	0.022	0.019	0.02	0.015	0.019	0.016		0.023	0.022	0.023	0.02	0.025	0.02		0.012	0.022	0.013	0.02	0.011	0.013		0.017	0.015	0.017	0.013	0.025	0.015		0.022	0.017	0.019	0.017	0.021	0.017		0.02	0.02	0.018	0.02	0.02	0.02
0.1	0.02	0.016	0.019	0.021	0.023	0.02		0.019	0.02	0.02	0.022	0.019	0.02		0.02	0.025	0.019	0.019	0.024	0.02		0.033	0.015	0.024	0.014	0.01	0.011		0.018	0.021	0.021	0.02	0.023	0.019		0.021	0.018	0.022	0.02	0.02	0.02
0.11	0.019	0.018	0.02	0.018	0.027	0.018		0.016	0.024	0.013	0.016	0.022	0.02		0.025	0.019	0.034	0.017	0.008	0.028		0.017	0.013	0.023	0.018	0.025	0.046		0.021	0.019	0.02	0.018	0.021	0.023		0.019	0.022	0.021	0.022	0.019	0.02
0.12	0.028	0.019	0.026	0.019	0.019	0.023		0.019	0.017	0.019	0.013	0.018	0.015		0.022	0.02	0.022	0.022	0.028	0.019		0.024	0.015	0.021	0.02	0.018	0.023		0.017	0.021	0.021	0.02	0.019	0.02		0.018	0.021	0.02	0.021	0.026	0.019
0.13	0.02	0.016	0.02	0.019	0.015	0.014		0.023	0.023	0.022	0.024	0.02	0.015		0.016	0.019	0.019	0.013	0.013	0.017		0.026	0.017	0.021	0.011	0.025	0.017		0.023	0.02	0.019	0.019	0.019	0.021		0.022	0.018	0.019	0.02	0.023	0.022
0.14	0.023	0.018	0.024	0.018	0.026	0.02		0.028	0.022	0.019	0.017	0.019	0.019		0.03	0.025	0.018	0.016	0.025	0.03		0.015	0.014	0.024	0.024	0.014	0.023		0.017	0.021	0.022	0.019	0.018	0.019		0.02	0.017	0.018	0.02	0.021	0.02
0.15	0.019	0.015	0.018	0.022	0.019	0.015		0.019	0.021	0.022	0.022	0.022	0.02		0.016	0.019	0.018	0.019	0.018	0.031		0.011	0.022	0.016	0.02	0.013	0.017		0.018	0.017	0.019	0.018	0.016	0.017		0.02	0.02	0.019	0.02	0.017	0.016
0.16	0.017	0.024	0.02	0.02	0.02	0.015		0.016	0.023	0.021	0.025	0.02	0.036		0.019	0.02	0.018	0.022	0.025	0.02		0.022	0.031	0.014	0.018	0.025	0.021		0.019	0.021	0.019	0.022	0.02	0.017		0.021	0.022	0.017	0.019	0.021	0.018
0.17	0.019	0.019	0.022	0.018	0.018	0.02		0.016	0.022	0.015	0.019	0.017	0.026		0.022	0.012	0.021	0.026	0.018	0.017		0.021	0.014	0.023	0.032	0.014	0.027		0.021	0.022	0.022	0.019	0.022	0.016		0.02	0.023	0.019	0.024	0.017	0.016
0.18	0.023	0.019	0.019	0.025	0.023	0.02		0.022	0.022	0.023	0.026	0.024	0.02		0.025	0.007	0.015	0.022	0.023	0.019		0.022	0.024	0.016	0.023	0.024	0.023		0.017	0.022	0.023	0.021	0.026	0.019		0.02	0.021	0.019	0.02	0.021	0.019
0.19	0.016	0.022	0.017	0.021	0.023	0.023		0.016	0.013	0.019	0.018	0.02	0.019		0.023	0.019	0.024	0.02	0.013	0.011		0.019	0.018	0.017	0.024	0.024	0.031		0.022	0.02	0.021	0.019	0.021	0.02		0.019	0.019	0.019	0.02	0.022	0.02
0.2	0.018	0.023	0.026	0.022	0.02	0.017		0.02	0.022	0.022	0.019	0.02	0.02		0.02	0.022	0.018	0.026	0.015	0.026		0.022	0.02	0.028	0.013	0.021	0.021		0.02	0.016	0.018	0.019	0.018	0.025		0.021	0.021	0.021	0.019	0.02	0.018
0.21	0.026	0.015	0.019	0.021	0.021	0.019		0.021	0.02	0.021	0.029	0.023	0.029		0.014	0.022	0.025	0.03	0.024	0.02		0.026	0.017	0.031	0.024	0.024	0.034		0.02	0.021	0.019	0.019	0.021	0.02		0.018	0.02	0.021	0.018	0.018	0.019
0.22	0.016	0.02	0.022	0.02	0.02	0.02		0.023	0.017	0.017	0.016	0.017	0.016		0.019	0.027	0.03	0.019	0.015	0.017		0.015	0.021	0.017	0.021	0.017	0.008		0.023	0.02	0.018	0.019	0.015	0.018		0.019	0.023	0.021	0.021	0.019	0.019
0.23	0.022	0.016	0.02	0.016	0.019	0.027		0.028	0.022	0.02	0.023	0.016	0.018		0.016	0.014	0.009	0.02	0.02	0.026		0.021	0.015	0.01	0.02	0.014	0.017		0.018	0.022	0.022	0.02	0.019	0.026		0.021	0.02	0.024	0.021	0.019	0.015
0.24	0.018	0.022	0.024	0.022	0.02	0.03		0.02	0.022	0.022	0.02	0.018	0.032		0.017	0.022	0.01	0.02	0.025	0.013		0.021	0.014	0.02	0.024	0.015	0.024		0.021	0.019	0.018	0.017	0.021	0.022		0.021	0.017	0.021	0.022	0.019	0.02
0.25	0.018	0.013	0.017	0.025	0.018	0.021		0.02	0.022	0.02	0.016	0.019	0.026		0.022	0.026	0.028	0.016	0.018	0.02		0.025	0.022	0.013	0.025	0.017	0.027		0.021	0.019	0.02	0.018	0.019	0.022		0.021	0.02	0.021	0.016	0.021	0.018
0.26	0.016	0.019	0.02	0.019	0.019	0.026		0.022	0.019	0.013	0.018	0.016	0.018		0.016	0.017	0.012	0.013	0.017	0.015		0.025	0.01	0.017	0.027	0.021	0.025		0.022	0.022	0.021	0.021	0.022	0.018		0.021	0.017	0.019	0.021	0.022	0.017
0.27	0.023	0.016	0.027	0.023	0.016	0.014		0.015	0.016	0.02	0.03	0.016	0.022		0.016	0.026	0.024	0.013	0.013	0.031		0.019	0.021	0.013	0.021	0.022	0.013		0.017	0.019	0.017	0.016	0.018	0.016		0.02	0.016	0.017	0.019	0.018	0.021
0.28	0.023	0.027	0.018	0.019	0.016	0.014		0.018	0.019	0.019	0.019	0.024	0.025		0.019	0.017	0.018	0.022	0.021	0.027		0.018	0.021	0.023	0.024	0.02	0.021		0.018	0.021	0.021	0.019	0.019	0.021		0.019	0.024	0.019	0.02	0.019	0.021
0.29	0.02	0.023	0.018	0.024	0.017	0.018		0.016	0.014	0.018	0.016	0.026	0.012		0.02	0.023	0.007	0.012	0.024	0.013		0.014	0.022	0.023	0.016	0.018	0.02		0.017	0.021	0.021	0.022	0.021	0.021		0.019	0.018	0.019	0.022	0.019	0.02
0.3	0.019	0.023	0.016	0.018	0.016	0.015		0.022	0.022	0.02	0.022	0.021	0.016		0.014	0.025	0.024	0.02	0.023	0.027		0.019	0.014	0.021	0.025	0.021	0.023		0.02	0.02	0.022	0.02	0.022	0.022		0.021	0.018	0.02	0.021	0.018	0.019
0.31	0.018	0.019	0.021	0.022	0.019	0.017		0.022	0.022	0.02	0.026	0.022	0.025		0.027	0.026	0.022	0.017	0.021	0.023		0.025	0.021	0.017	0.02	0.017	0.024		0.018	0.019	0.017	0.02	0.016	0.02		0.023	0.019	0.022	0.021	0.025	0.02
0.32	0.016	0.02	0.018	0.027	0.019	0.02		0.02	0.02	0.016	0.019	0.023	0.015		0.025	0.017	0.012	0.025	0.018	0.008		0.021	0.021	0.023	0.025	0.011	0.019		0.02	0.022	0.023	0.021	0.02	0.021		0.022	0.021	0.021	0.018	0.019	0.02
0.33	0.023	0.024	0.016	0.019	0.014	0.023		0.017	0.019	0.019	0.016	0.02	0.019		0.029	0.013	0.021	0.026	0.021	0.027		0.014	0.022	0.013	0.024	0.02	0.029		0.018	0.018	0.022	0.018	0.021	0.019		0.023	0.019	0.021	0.018	0.024	0.025
0.34	0.02	0.018	0.018	0.017	0.02	0.025		0.016	0.02	0.018	0.018	0.02	0.022		0.027	0.027	0.016	0.016	0.013	0.016		0.021	0.021	0.02	0.01	0.017	0.017		0.023	0.018	0.017	0.02	0.022	0.021		0.022	0.019	0.022	0.02	0.019	0.023
0.35	0.019	0.018	0.02	0.02	0.019	0.018		0.017	0.017	0.016	0.014	0.019	0.019		0.012	0.014	0.03	0.028	0.028	0.031		0.024	0.024	0.017	0.014	0.02	0.019		0.018	0.02	0.02	0.018	0.02	0.022		0.021	0.022	0.021	0.02	0.022	0.018
0.36	0.022	0.023	0.016	0.016	0.021	0.018		0.024	0.019	0.022	0.013	0.022	0.019		0.006	0.016	0.028	0.016	0.017	0.021		0.018	0.024	0.013	0.021	0.022	0.012		0.022	0.018	0.023	0.023	0.019	0.022		0.017	0.024	0.018	0.022	0.021	0.019
0.37	0.017	0.023	0.023	0.024	0.02	0.02		0.016	0.024	0.024	0.019	0.015	0.021		0.022	0.032	0.015	0.023	0.021	0.015		0.022	0.015	0.027	0.03	0.026	0.016		0.024	0.019	0.019	0.021	0.02	0.025		0.02	0.021	0.018	0.02	0.019	0.019
0.38	0.015	0.026	0.02	0.023	0.019	0.024		0.015	0.017	0.023	0.018	0.019	0.018		0.012	0.023	0.019	0.017	0.013	0.009		0.021	0.021	0.026	0.024	0.036	0.009		0.021	0.019	0.02	0.021	0.019	0.017		0.021	0.021	0.021	0.023	0.021	0.018
0.39	0.013	0.018	0.023	0.017	0.023	0.024		0.018	0.021	0.016	0.022	0.023	0.02		0.033	0.014	0.018	0.017	0.023	0.019		0.022	0.029	0.018	0.017	0.021	0.023		0.022	0.019	0.021	0.019	0.022	0.017		0.02	0.019	0.02	0.021	0.019	0.024
0.4	0.011	0.022	0.018	0.022	0.023	0.021		0.018	0.019	0.02	0.024	0.018	0.019		0.03	0.022	0.021	0.028	0.02	0.021		0.019	0.025	0.016	0.018	0.026	0.017		0.02	0.021	0.022	0.024	0.017	0.016		0.019	0.019	0.019	0.021	0.02	0.02
0.41	0.022	0.022	0.022	0.019	0.017	0.025		0.019	0.019	0.015	0.023	0.019	0.019		0.017	0.014	0.018	0.014	0.02	0.058		0.018	0.021	0.018	0.018	0.018	0.02		0.022	0.02	0.018	0.019	0.021	0.016		0.019	0.018	0.021	0.022	0.021	0.022
0.42	0.027	0.018	0.017	0.024	0.019	0.023		0.017	0.023	0.018	0.018	0.028	0.021		0.013	0.014	0.018	0.022	0.025	0.013		0.014	0.035	0.013	0.031	0.015	0.008		0.018	0.022	0.021	0.019	0.02	0.022		0.02	0.021	0.022	0.017	0.018	0.026
0.43	0.026	0.019	0.016	0.019	0.026	0.02		0.019	0.014	0.015	0.022	0.013	0.02		0.01	0.012	0.022	0.02	0.023	0.024		0.013	0.021	0.023	0.021	0.026	0.017		0.017	0.021	0.02	0.025	0.022	0.02		0.017	0.018	0.019	0.017	0.018	0.022
0.44	0.019	0.018	0.019	0.023	0.018	0.024		0.026	0.017	0.026	0.016	0.015	0.016		0.025	0.026	0.018	0.025	0.018	0.015		0.026	0.031	0.017	0.014	0.021	0.024		0.02	0.019	0.019	0.017	0.019	0.024		0.021	0.023	0.021	0.02	0.02	0.019
0.45	0.015	0.016	0.022	0.015	0.024	0.027		0.022	0.02	0.026	0.02	0.022	0.017		0.017	0.016	0.015	0.035	0.015	0.027		0.015	0.021	0.023	0.017	0.022	0.009		0.021	0.022	0.021	0.023	0.02	0.02		0.02	0.017	0.017	0.022	0.021	0.022
0.46	0.02	0.024	0.019	0.024	0.024	0.024		0.02	0.019	0.018	0.02	0.017	0.022		0.02	0.016	0.028	0.023	0.027	0.015		0.018	0.021	0.026	0.027	0.022	0.029		0.019	0.022	0.02	0.023	0.022	0.019		0.019	0.018	0.024	0.018	0.02	0.018
0.47	0.025	0.017	0.023	0.013	0.018	0.014		0.02	0.021	0.03	0.019	0.024	0.019		0.026	0.022	0.013	0.012	0.017	0.031		0.025	0.021	0.011	0.018	0.011	0.017		0.02	0.02	0.022	0.02	0.019	0.02		0.023	0.021	0.02	0.021	0.021	0.027
0.48	0.016	0.017	0.02	0.02	0.021	0.028		0.015	0.019	0.018	0.023	0.023	0.019		0.035	0.026	0.03	0.016	0.027	0.013		0.022	0.025	0.017	0.017	0.025	0.021		0.019	0.024	0.022	0.022	0.02	0.02		0.02	0.021	0.02	0.024	0.021	0.026
0.49	0.018	0.021	0.018	0.018	0.019	0.021		0.023	0.021	0.021	0.022	0.016	0.023		0.017	0.023	0.012	0.022	0.023	0.017		0.015	0.024	0.03	0.011	0.021	0.019		0.017	0.021	0.019	0.021	0.022	0.021		0.018	0.022	0.02	0.02	0.018	0.021
