# Supplementary material for: RNA Pol IV induces antagonistic parent-of-origin effects on Arabidopsis endosperm
Source: PLoS Biol. 2022 Apr 7;20(4):e3001602. doi: 10.1371/journal.pbio.3001602 (PMC9017945; doi:10.1371/journal.pbio.3001602)
Supplement: S7 Data — Analysis of the relationship between changes in DNA methylation and mRNA abundance. (XLSX) [file pbio.3001602.s028.xlsx]

## Sheet: Fig S8A
Fig S8A: Comparison of methylation in CG, CHG and CHH contexts at individual cytosines within genes in wild-type. Cytosines in the first two columns on the left lie within mis-regulated genes whose sRNA abundances are up or down in nrpd1-/-. The control sets include cytosines within five randomly selected sub-set of genes that show no changes in mRNA abundance in nrpd1-/-.
CG Methylation								CHG Methylation								CHH Methylation
24nt_sRNA_down	24nt_sRNA_up	Control_1	Control_2	Control_3	Control_4	Control_5		24nt_sRNA_down	24nt_sRNA_up	Control_1	Control_2	Control_3	Control_4	Control_5		24nt_sRNA_down	24nt_sRNA_up	Control_1	Control_2	Control_3	Control_4	Control_5
0	0	0	0	0	0	0		0	0	0	0	0	0	0		0	21.0526	0	0	0	0	4.16667
24.3243	0	0	0	0	0	0		0	0	0	0	0	0	0		0	0	0	0	0	0	0
25.7143	6.66667	0	0	0	0	0		0	0	0	0	0	0	0		0	0	0	0	2.77778	0	0
0	0	0	0	0	0	0		0	0	0	0	0	0	0		0	0	0	0	0	0	0
0	0	0	0	0	0	0		0	0	0	0	0	4.7619	0		0	8.33333	0	0	0	0	0
0	16.6667	10	0	0	0	0		0	0	0	0	0	0	0		0	0	0	0	0	0	0
0	0	0	0	0	0	0		0	0	0	0	0	0	0		0	0	0	0	11.1111	0	0
0	0	0	0	0	0	0		0	0	0	0	0	0	5.71429		0	0	0	0	16.6667	0	0
5	0	0	0	0	0	0		0	0	0	0	0	0	0		0	0	0	0	11.1111	0	0
0	0	0	0	0	0	0		0	0	0	0	0	0	0		0	2.94118	0	0	9.09091	0	0
0	0	0	0	0	0	0		5.40541	3.7037	0	11.1111	0	4.16667	0		0	0	0	0	9.09091	0	0
2.5	0	0	0	0	0	2.94118		0	0	0	0	0	0	0		0	0	0	0	9.09091	0	0
0	0	0	0	0	0	3.0303		0	0	6.66667	0	0	0	0		0	0	0	0	8.33333	0	4.54545
0	0	0	0	0	0	0		8	0	0	0	0	0	0		0	0	0	0	20	15.3846	0
4.7619	0	0	8	0	0	0		0	0	7.69231	0	0	0	0		0	0	0	0	20	0	2.27273
5.55556	0	0	5.55556	7.69231	0	0		15.3846	0	0	0	0	0	0		0	0	0	0	10	0	0
0	0	0	0	0	0	0		0	0	0	0	0	0	0		0	0	0	0	10	0	0
4.34783	4.87805	0	0	0	0	0		0	0	16.129	0	0	0	0		0	0	0	0	20	0	3.125
2.5641	0	0	0	0	0	0		0	0	6.66667	0	0	0	0		0	0	0	0	14.2857	0	2.85714
0	0	0	5.26316	0	0	0		0	0	18.1818	0	2.38095	0	0		0	0	0	7.69231	0	0	0
0	0	0	0	0	5.76923	0		11.1111	0	0	0	0	0	0		0	0	0	0	0	0	0
2.77778	3.7037	0	0	0	0	9.09091		0	0	0	0	0	0	0		0	4.54545	0	0	0	0	0
0	0	0	0	0	0	0		13.6364	0	0	4	0	0	0		16.6667	0	0	0	0	0	0
2.85714	0	0	0	0	0	0		0	0	0	0	0	0	0		0	0	0	0	0	10.3448	0
0	0	0	0	0	0	0		21.7391	0	6.25	0	2.04082	0	0		0	3.84615	0	0	0	0	0
0	0	0	0	0	0	0		33.3333	0	0	0	0	0	0		0	0	0	0	0	0	0
0	0	0	1.85185	0	0	0		6.66667	0	5.88235	0	0	3.0303	0		9.09091	0	0	0	0	0	0
0	0	0	0	0	0	0		0	0	0	0	0	28.5714	0		0	0	0	0	0	0	0
0	0	0	4.16667	0	0	0		3.84615	2.77778	5.26316	0	0	0	0		0	3.44828	0	0	0	20	0
0	0	0	0	0	0	0		5	0	0	0	0	0	0		0	0	0	0	0	0	0
0	0	0	0	0	4.16667	0		2.5641	0	0	0	0	10	0		0	0	0	0	0	0	0
0	0	0	2.5641	4.54545	0	7.69231		0	0	0	0	5.88235	0	0		0	0	0	0	0	0	2.77778
0	0	0	0	0	0	0		10	0	0	4.34783	0	0	0		0	0	0	0	0	0	0
3.22581	0	0	0	0	41.6667	0		0	0	0	0	0	0	5.26316		30	0	0	0	0	0	0
0	0	0	0	0	18.1818	2.5641		9.09091	0	0	0	0	0	5.55556		10	0	0	0	0	0	15.3846
0	0	0	2.5	10	38.4615	0		5.88235	0	0	0	0	0	0		30	4.7619	0	0	0	0	0
7.14286	0	0	0	2.17391	22.5806	0		2.85714	0	4.54545	0	0	0	0		0	0	10	0	0	0	0
0	0	0	2.17391	2.04082	71.4286	0		5.55556	0	0	0	0	0	0		5.26316	0	0	0	0	0	0
0	0	0	0	0	4.54545	0		6.66667	0	0	0	0	0	0		0	0	0	0	0	0	0
0	0	0	2.08333	0	25	0		2.94118	0	4	0	0	0	0		0	0	0	0	0	0	0
0	0	20	0	0	10	0		7.69231	0	0	0	0	3.33333	0		0	0	0	0	0	0	0
0	0	0	2.5	2.27273	12.5	0		5	0	14.2857	0	0	0	0		0	0	0	0	0	3.125	3.57143
0	0	0	5.26316	0	27.2727	0		2.77778	0	8.33333	0	0	0	0		0	0	0	0	0	0	0
0	0	0	0	0	30	0		7.14286	0	0	3.44828	0	0	0		0	8.33333	0	0	0	0	0
0	0	0	0	0	10	0		0	5	2.85714	0	0	8.33333	0		0	0	0	0	0	0	2.94118
0	0	0	0	0	0	0		5.26316	0	0	0	0	2.17391	11.1111		0	0	12.5	0	0	0	7.14286
0	0	0	0	0	4.54545	0		9.52381	0	0	0	0	0	16.6667		0	20	0	0	0	4.7619	3.125
0	0	0	0	0	0	0		0	0	0	0	0	1.85185	0		0	0	0	0	0	0	0
0	0	0	0	25	0	0		8.33333	0	5.88235	0	0	0	0		0	0	0	0	0	0	0
0	0	0	0	26.087	0	0		0	3.57143	0	0	0	2.63158	0		0	0	0	0	0	0	0
0	0	0	0	0	0	0		9.09091	28.5714	0	0	0	0	0		0	0	2.77778	0	0	4.7619	0
0	0	0	0	9.09091	0	0		7.69231	0	0	0	0	0	0		0	3.84615	0	0	0	0	0
3.33333	0	0	2.43902	4.34783	0	0		3.125	0	0	0	0	0	0		5.55556	0	0	0	0	0	3.22581
0	0	0	0	4.7619	0	0		3.7037	0	0	0	0	0	3.22581		0	0	0	8.33333	0	5.88235	0
3.125	9.09091	5.88235	0	15	5.26316	0		23.5294	0	0	0	0	0	0		0	0	0	0	0	0	0
0	18.1818	0	0	40	0	0		0	4.54545	20	0	0	0	0		0	0	0	0	0	0	0
0	0	0	0	71.4286	4.7619	0		20	11.1111	3.7037	0	0	0	0		0	0	0	0	0	0	0
0	0	0	0	19.2308	0	0		0	9.375	11.1111	0	5.35714	20	0		0	3.7037	0	3.7037	0	0	0
0	0	0	0	15.3846	0	0		0	7.14286	0	0	0	0	5.88235		0	0	0	0	0	0	0
2.85714	0	0	0	0	0	0		0	0	0	0	0	0	0		0	0	0	4.34783	0	0	0
0	0	6.45161	0	40	0	0		12.5	14.2857	0	0	0	2.32558	0		10.3448	0	0	0	0	0	0
0	2.77778	0	0	16.6667	7.14286	0		4.54545	0	0	0	3.57143	0	2.22222		0	0	0	0	0	0	0
0	2.38095	0	2.77778	48.6486	0	0		9.09091	0	2.94118	0	0	0	0		0	0	5.55556	0	0	0	0
0	0	0	0	63.1579	0	4.7619		0	0	0	0	0	0	2.12766		10	0	0	0	0	0	0
0	2.5	0	0	82.3529	0	0		0	0	9.09091	0	0	0	0		3.0303	12.5	0	0	0	0	0
0	0	0	0	61.1111	0	0		0	0	0	0	5.88235	0	0		0	0	0	0	0	0	0
0	0	0	0	80	0	4.7619		0	0	0	0	0	0	0		0	0	0	5.88235	0	0	0
0	0	0	2.17391	35.7143	0	0		0	0	0	0	5	0	0		0	0	0	0	0	0	0
0	0	0	0	45	0	0		0	0	0	0	0	0	0		0	12.5	0	0	0	0	0
0	0	0	0	12.5	0	0		6.45161	12.5	0	0	0	0	0		16.129	0	0	0	0	0	0
0	0	0	0	26.087	0	0		0	7.14286	0	0	0	0	0		0	0	0	0	0	0	0
2.5641	0	0	0	11.1111	0	28.5714		6.66667	6.66667	0	0	0	0	0		0	0	0	5.40541	0	0	0
0	8.33333	0	0	32	0	0		0	0	0	0	0	0	0		0	0	0	0	0	0	7.69231
0	0	0	0	4.7619	0	28.5714		0	0	2.77778	0	0	0	0		0	0	0	0	0	0	7.69231
0	0	0	0	24.2424	3.0303	7.14286		9.09091	5	0	0	0	0	0		0	0	0	6.25	4	0	7.14286
0	0	0	1.81818	4.7619	0	0		0	0	12.5	0	0	0	0		5.55556	0	0	0	0	0	0
0	0	0	0	16.129	0	0		0	5.12821	0	0	0	2.04082	0		0	0	0	0	0	0	8.33333
0	0	0	0	18.75	0	4.34783		4.54545	0	0	0	0	0	0		6.25	0	0	0	0	0	0
0	0	0	0	40.625	0	0		0	0	7.69231	0	0	0	0		0	0	0	0	0	0	0
9.52381	0	0	0	88	3.22581	0		7.89474	0	0	0	0	0	0		0	0	0	5	0	7.14286	0
3.33333	0	0	0	89.6552	0	0		13.3333	3.125	0	0	0	2.27273	0		0	0	0	0	0	0	0
0	0	0	0	83.3333	0	62.069		3.0303	0	0	0	0	4.54545	0		0	9.09091	0	0	0	0	0
0	0	0	0	76.4706	0	50		0	0	0	12.5	9.09091	13.6364	0		0	0	0	0	0	0	0
0	0	0	0	84.6154	0	0		2.5641	0	0	0	0	0	6.66667		0	3.84615	0	0	0	0	0
0	0	0	0	66.6667	0	0		0	0	0	0	0	6.66667	0		7.69231	0	0	3.0303	0	0	0
0	0	0	0	38.8889	0	0		0	0	0	8.33333	0	10.2564	0		0	0	0	0	0	0	0
0	0	0	0	51.7241	0	0		3.0303	0	0	0	0	18.5185	0		3.7037	0	0	0	0	0	3.57143
0	0	0	0	15.3846	0	0		2.32558	0	0	8	0	12.5	3.57143		0	0	0	0	0	11.1111	3.57143
0	0	0	0	16.6667	0	2.5641		0	0	4.34783	0	0	0	0		20	0	0	0	0	0	0
0	0	3.7037	0	21.0526	0	0		4.7619	0	0	0	0	5.55556	0		0	0	0	0	0	0	0
0	5.55556	0	0	13.7931	0	0		7.14286	0	0	0	0	0	2.5641		0	0	0	0	0	0	11.1111
0	0	0	0	0	0	5		5	0	0	0	0	0	0		0	0	0	0	0	0	0
0	0	0	0	0	8.69565	0		3.7037	0	0	0	0	11.1111	0		5.88235	0	6.66667	0	0	0	0
68.4211	0	4.16667	0	0	0	0		0	0	0	0	0	20	0		8.82353	0	0	0	0	0	0
50	0	0	0	2.85714	3.7037	0		0	0	0	0	0	0	0		0	0	0	0	0	11.1111	0
86.6667	0	0	0	54.5455	0	0		0	0	0	0	0	14.2857	4.54545		0	0	0	0	0	0	0
64.2857	11.1111	2.7027	0	9.375	0	0		0	0	0	0	0	0	0		0	0	0	0	0	0	0
0	0	0	0	66.6667	0	0		4.34783	0	0	0	0	14.2857	0		0	2.7027	0	0	0	0	0
0	0	0	7.14286	22.2222	0	8.69565		0	0	0	0	0	2.17391	0		0	0	0	0	0	0	0
0	0	0	0	0	0	63.6364		0	0	3.22581	0	0	0	0		0	0	0	0	0	0	0
0	0	0	0	0	0	7.14286		0	0	0	0	0	0	0		0	14.2857	0	0	0	0	0
0	0	0	0	5.88235	0	50		5.26316	0	0	0	0	0	0		0	0	0	0	0	0	0
0	0	0	0	0	0	6.25		0	12.5	0	0	0	0	0		0	0	0	0	0	0	0
0	0	2.5	0	0	0	62.5		0	4.34783	0	0	0	0	0		22.2222	0	0	0	16.6667	0	0
0	0	2.43902	0	0	7.69231	21.4286		0	0	0	0	0	3.57143	0		0	0	5.26316	0	0	0	0
0	0	1.6129	0	0	4.16667	20		0	0	2.94118	0	0	0	0		0	0	0	0	0	0	0
71.4286	0	0	0	0	0	0		0	0	5.26316	0	0	0	0		3.33333	0	0	0	3.92157	0	0
71.4286	0	0	0	5.88235	0	0		0	0	0	0	4	0	0		0	0	0	0	1.85185	0	0
100	0	0	0	0	0	0		0	0	0	0	0	0	0		0	0	0	3.44828	0	0	0
67.5	0	0	0	4.34783	0	4.54545		0	0	0	0	0	0	0		0	0	0	0	0	0	0
0	0	0	0	0	0	0		0	0	0	0	0	0	2.27273		2	10	12.9032	2.5641	0	0	0
0	0	1.53846	0	0	0	0		0	0	7.14286	0	0	0	0		0	0	0	0	0	0	0
78.5714	0	0	75	0	2.04082	0		0	0	0	0	0	0	0		9.61538	0	0	3.33333	0	0	0
93.75	0	0	85.1852	0	0	0		0	0	0	0	0	0	0		10.3448	0	0	0	5	0	0
0	5.55556	0	85.7143	0	0	0		0	0	0	0	0	0	0		0	0	0	0	0	0	0
0	0	0	93.9394	0	0	0		0	0	1.53846	0	0	3.7037	0		0	0	0	0	0	0	16.6667
58.8235	0	0	100	0	0	0		0	0	0	0	0	0	0		0	0	0	0	0	0	0
73.0769	0	0	100	0	0	0		0	12.5	1.92308	0	0	0	0		3.7037	0	0	0	0	0	0
76.1905	0	0	0	0	0	0		0	0	0	0	0	0	0		20	0	0	0	0	0	0
84.6154	0	0	0	0	0	0		0	0	0	0	0	0	0		0	0	0	0	0	0	0
95	0	0	0	1.92308	0	0		0	0	0	0	0	0	0		0	0	3.7037	0	0	7.69231	0
100	0	0	0	0	9.52381	0		0	0	0	0	5.88235	0	7.14286		5.55556	0	0	0	0	0	0
100	2.04082	0	0	0	0	0		0	6.25	0	0	0	0	0		10	0	0	0	0	0	0
92.8571	0	10	0	6.25	0	0		0	0	0	0	0	0	5		0	0	0	0	2.7027	0	0
81.8182	0	0	71.4286	0	100	4.54545		0	0	0	0	0	0	0		0	0	0	0	0	3.44828	0
75	0	0	81.0811	0	66.6667	0		0	0	0	0	1.96078	0	4.54545		0	0	0	0	2.17391	0	0
0	0	0	15.3846	6.25	100	0		0	0	0	0	0	0	0		0	0	0	0	0	11.1111	0
0	0	0	22.5806	6.25	81.8182	0		0	0	0	0	0	0	0		0	0	0	0	0	0	0
65.3846	0	0	20	0	21.4286	10		0	0	0	0	1.92308	0	0		0	0	0	12.5	0	0	0
91.6667	0	0	23.5294	0	5.71429	2.17391		0	0	0	0	0	0	0		4.16667	0	0	0	0	0	0
87.5	0	0	64.2857	10	69.7674	2.04082		3.44828	3.125	0	0	0	0	0		0	0	0	0	0	0	0
91.6667	3.22581	0	56.4103	0	88.6364	0		0	12.5	0	0	4	0	0		0	0	0	0	0	0	0
84.375	0	4.34783	11.1111	0	90.625	0		0	0	0	0	0	0	0		7.14286	0	0	0	0	0	0
76.9231	0	0	40	0	0	0		0	0	0	0	0	0	0		0	0	0	0	0	0	0
0	0	16.6667	41.3793	0	0	2.27273		3.7037	0	9.09091	0	0	0	0		7.14286	0	0	1.92308	0	0	0
0	0	0	36	1.66667	78.9474	0		0	9.09091	0	0	0	0	2.08333		0	0	0	0	0	5.26316	0
32	0	0	0	0	100	0		3.33333	0	0	0	0	0	0		0	0	20	0	0	0	0
63.6364	0	0	4	1.88679	94.4444	0		0	11.1111	0	2.94118	0	0	2.5641		6.06061	12.5	0	0	0	0	0
2.63158	0	0	0	0	100	0		0	0	0	0	0	0	0		0	0	16.6667	0	0	0	0
0	0	0	0	0	88.8889	0		0	0	0	0	0	0	0		0	0	16.6667	0	0	0	0
0	0	0	0	0	100	0		0	0	5.55556	0	3.7037	4.16667	0		0	0	0	0	0	6.25	0
0	0	0	0	1.5873	87.5	25		0	0	3.92157	3.125	0	0	0		0	0	0	0	7.40741	7.14286	0
0	0	0	0	0	66.6667	26.087		0	4	0	0	0	4.7619	0		0	0	12.5	0	3.7037	0	0
3.125	0	0	0	0	83.3333	0		0	0	0	1.92308	2.04082	0	0		0	0	0	0	0	0	0
12.5	0	0	1.53846	0	57.1429	9.09091		0	0	0	0	0	0	0		0	0	0	0	0	0	0
6.66667	0	0	0	0	71.4286	4.34783		0	0	0	0	0	0	0		0	0	0	0	0	0	0
25	0	0	0	0	83.3333	4.7619		0	0	0	0	0	4	0		0	0	5	12.5	14.2857	9.09091	3.7037
9.09091	0	0	0	0	37.5	15		0	0	0	0	1.5873	0	0		0	0	0	0	0	0	0
22.2222	0	0	0	0	42.8571	40		6.66667	0	0	0	1.5625	0	0		0	0	0	0	0	0	0
0	0	0	0	0	16.6667	71.4286		0	0	6.66667	0	0	0	0		0	0	0	0	6.25	0	0
20	0	0	0	0	67.6471	19.2308		0	0	0	0	0	0	0		6.25	0	0	0	0	0	0
0	0	4.34783	0	0	22.7273	15.3846		0	0	0	0	0	0	0		0	0	0	0	0	14.2857	0
0	0	0	0	0	0	0		0	0	0	4.16667	0	0	0		0	0	0	0	5.26316	0	0
0	0	0	0	0	0	40		0	0	3.33333	1.6129	0	0	0		0	0	0	0	0	0	16.6667
0	0	0	0	0	0	16.6667		0	0	0	0	0	9.52381	0		0	0	2.22222	37.5	0	0	0
0	0	0	0	0	0	48.6486		3.22581	0	3.84615	3.1746	0	3.84615	0		0	0	0	0	0	0	0
0	0	0	0	0	0	63.1579		0	14.2857	12.5	3.84615	0	0	0		0	0	0	0	0	0	0
0	0	0	0	0	0	82.3529		0	3.44828	0	0	0	0	0		0	12.5	2.12766	0	0	0	0
0	0	0	0	0	0	61.1111		0	3.125	2.94118	5.26316	0	0	0		0	0	0	0	0	0	0
4.54545	0	0	0	0	3.44828	80		0	0	0	0	0	0	5.35714		0	0	0	0	0	0	0
5.26316	6.66667	0	0	0	5.55556	35.7143		0	0	0	0	0	0	0		0	0	0	0	0	0	0
0	0	3.125	0	0	0	45		0	0	0	5.88235	0	2.94118	0		4.54545	0	2.22222	0	0	100	0
0	0	9.09091	0	0	0	12.5		0	0	0	0	0	30.7692	0		4.7619	0	2.43902	0	0	100	0
0	0	0	0	0	0	26.087		0	0	2.27273	0	0	5	3.57143		4.7619	0	0	0	0	40	0
0	0	0	0	0	0	11.1111		0	0	20	0	0	0	0		0	0	0	0	0	30	0
0	2.43902	1.69492	0	0	0	32		3.125	0	0	9.09091	0	1.85185	0		0	0	3.84615	0	0	14.2857	0
18.1818	0	0	0	4.54545	0	4.7619		0	0	0	0	0	0	0		0	0	0	0	0	0	0
60	0	0	4.16667	0	0	24.2424		0	0	8.82353	0	0	1.88679	5.88235		0	0	0	0	0	0	0
0	0	0	0	0	0	4.7619		0	0	0	0	0	2.5641	0		0	0	0	0	0	20	0
0	0	28.3019	0	4.7619	0	16.129		7.69231	0	0	0	0	0	5		0	0	0	0	0	0	0
0	0	23.0769	0	0	0	18.75		0	0	0	3.0303	4.34783	0	0		0	0	9.09091	0	0	0	0
0	0	1.53846	0	0	0	40.625		0	25	0	0	0	7.69231	0		0	0	0	0	0	0	9.09091
0	0	5.26316	0	0	0	88		0	2.85714	0	0	0	0	0		4.54545	0	0	0	0	0	0
0	0	4.91803	0	0	0	89.6552		0	0	0	0	0	5.88235	0		0	0	0	0	0	0	0
0	0	3.22581	0	0	0	83.3333		0	0	0	0	0	0	0		0	0	0	0	3.57143	0	0
0	0	0	0	0	0	76.4706		0	0	0	0	0	0	0		0	0	0	0	0	0	2.85714
45.4545	0	0	0	0	0	84.6154		0	0	0	0	0	0	0		0	0	0	0	3.7037	0	0
53.3333	7.14286	0	0	0	0	66.6667		0	0	0	0	0	3.57143	0		0	0	4.7619	0	0	0	0
50	0	0	0	0	0	38.8889		0	0	0	0	0	0	0		0	0	0	0	0	0	3.44828
53.8462	6.66667	0	0	0	0	51.7241		0	0	0	0	0	0	0		0	0	0	1.75439	0	0	0
38.8889	0	0	0	0	20	15.3846		0	0	0	0	0	0	0		0	0	0	0	0	0	0
59.0909	0	0	0	0	0	16.6667		0	0	0	2.77778	0	2.85714	0		0	0	0	0	0	0	4.54545
0	0	2.7027	0	0	0	21.0526		0	0	0	3.57143	0	0	0		0	0	0	0	0	0	0
0	0	0	0	0	4.7619	13.7931		0	0	2.12766	0	0	0	0		0	5.26316	0	0	0	0	0
0	0	0	0	0	2.85714	0		0	0	0	0	6.25	0	9.09091		0	0	0	0	0	0	0
0	6.25	0	0	0	0	0		0	0	0	0	0	20	0		0	0	0	0	0	0	0
50	0	0	0	0	2.38095	0		0	0	0	0	0	0	0		6.25	0	0	0	0	0	0
39.3939	0	2.22222	0	0	0	2.85714		0	0	0	0	0	0	0		0	3.125	0	0	0	0	0
0	0	0	0	0	0	54.5455		0	0	0	0	0	0	0		0	0	0	0	14.2857	0	0
0	0	3.33333	0	3.33333	0	9.375		0	0	0	0	0	0	0		0	4.34783	0	0	0	0	0
0	0	0	0	0	0	66.6667		0	5.26316	3.33333	2.32558	0	0	0		0	0	0	0	0	0	0
0	5.55556	0	0	0	0	22.2222		0	0	0	0	0	4.16667	0		0	0	0	0	0	0	0
0	0	0	0	0	0	0		2.63158	0	0	0	0	0	0		0	0	0	0	8.33333	0	0
0	0	0	0	0	0	0		0	0	0	0	0	1.96078	0		7.69231	0	0	0	7.14286	0	0
0	0	5.55556	5	0	0	5.88235		0	0	0	4.7619	0	1.81818	0		0	3.22581	0	0	0	0	0
0	0	0	0	0	0	0		0	7.69231	0	5.76923	0	2.63158	0		0	0	0	0	0	0	2.85714
0	0	0	0	0	0	0		0	9.09091	0	0	0	5.40541	0		0	0	0	0	0	0	0
3.84615	0	3.84615	0	0	0	0		0	0	0	5.88235	0	0	0		0	0	0	3.33333	0	0	0
0	0	0	46.1538	0	0	0		0	9.09091	0	0	0	0	0		0	0	0	0	6.66667	0	3.57143
0	0	3.0303	50	0	0	0		0	0	0	0	0	0	0		0	0	0	0	5.88235	0	0
50	4.34783	0	0	0	0	5.88235		3.57143	14.2857	0	4.87805	0	0	0		0	0	0	0	0	0	0
59.2593	0	0	0	0	0	0		0	0	0	0	0	0	0		0	0	0	0	0	10	0
0	0	16.6667	0	0	0	4.34783		0	3.44828	0	0	0	0	0		12.9032	0	0	0	0	0	3.57143
61.2903	0	0	0	0	0	0		0	0	0	0	0	0	0		3.33333	0	0	0	0	0	0
0	0	0	0	2.04082	0	0		0	0	0	2.5	2.38095	0	0		0	0	0	0	0	0	0
0	0	0	0	0	7.69231	0		0	3.22581	0	0	2.08333	0	0		0	0	0	0	0	0	0
0	4.16667	0	54.5455	2.08333	0	0		0	10.3448	0	0	0	3.44828	0		0	0	0	0	0	0	2.85714
0	0	0	15.3846	4.7619	0	0		0	0	4.54545	0	4.54545	1.63934	0		0	0	9.09091	0	0	0	2.5
2.85714	2.63158	0	0	0	0	0		0	2.63158	0	0	0	6.06061	0		0	0	9.09091	0	0	6.25	4.16667
20	0	0	0	0	0	0		0	0	0	0	0	9.375	4		0	0	0	0	0	0	0
81.25	0	1.78571	0	0	0	0		0	0	0	0	0	3.33333	0		0	0	0	0	6.66667	0	0
27.2727	12.5	0	0	0	0	0		0	0	0	0	6.06061	0	0		0	0	0	0	0	0	0
50	0	0	0	0	0	0		0	0	0	0	0	0	0		0	0	0	0	0	0	0
0	0	0	0	0	0	1.92308		7.31707	0	0	2.85714	0	0	0		0	0	0	0	0	0	0
0	0	0	0	0	14.2857	0		3.22581	0	0	0	0	2.27273	0		0	0	0	0	0	4.54545	0
33.3333	0	0	2.22222	0	4.16667	0		0	0	0	0	0	0	0		0	0	0	0	0	4.34783	0
33.3333	0	0	0	0	0	6.25		0	3.125	0	0	0	11.1111	0		0	0	0	0	0	4.16667	10
47.3684	0	0	0	0	0	0		0	4.16667	0	0	0	0	0		0	0	0	0	0	0	0
10.5263	0	0	0	2.7027	3.44828	0		0	0	7.69231	0	0	0	0		0	0	0	0	0	0	0
0	0	0	0	0	0	6.25		0	0	0	0	0	0	0		0	0	5.55556	9.09091	0	0	4.7619
0	0	0	0	0	0	6.25		4.34783	0	0	0	0	5.88235	0		0	5.88235	5	0	0	0	0
0	3.57143	0	8.33333	0	0	0		3.0303	7.69231	0	0	0	0	0		0	0	0	14.2857	0	0	0
0	3.44828	0	0	0	0	0		3.22581	0	0	0	0	0	0		0	0	0	0	0	0	0
10.5263	0	4.16667	0	0	0	10		0	0	0	8.33333	0	0	5.88235		0	6.25	0	0	0	0	0
0	0	0	0	3.22581	0	0		0	0	2.85714	0	0	0	0		0	0	0	22.2222	0	0	0
0	0	0	0	0	0	0		0	0	0	0	0	3.84615	0		0	0	9.52381	0	0	0	0
0	0	0	0	0	0	0		0	0	0	0	6.66667	0	0		8.82353	0	9.52381	0	0	0	3.33333
6.89655	0	0	0	0	0	0		0	0	0	0	3.7037	4.34783	1.96078		3.7037	0	0	0	0	0	0
0	0	0	0	0	0	1.66667		0	2.12766	0	0	0	0	0		0	0	0	0	0	0	0
0	0	0	0	0	0	0		0	0	0	0	0	0	0		0	0	0	0	0	0	0
0	0	0	0	0	0	1.88679		0	0	0	0	0	0	1.92308		0	0	0	0	0	0	0
0	0	0	0	0	0	0		0	0	0	0	0	0	0		11.1111	0	0	0	0	0	7.69231
0	0	0	95.9184	6.66667	0	0		0	13.6364	0	4.54545	0	0	0		0	0	0	0	0	0	0
0	0	0	0	0	0	0		0	0	0	0	0	0	4		3.125	0	0	0	0	12.5	4.16667
4.54545	0	0	14.8148	0	0	1.5873		0	0	0	0	0	0	0		0	0	0	0	0	0	0
0	3.44828	0	42.1053	0	0	0		0	0	0	0	0	2.85714	0		0	0	0	0	0	0	8.69565
0	0	0	72.7273	0	0	0		0	0	0	0	0	2.85714	0		0	0	0	0	0	0	0
0	0	0	0	0	0	0		4	0	0	0	0	5.88235	0		0	0	2.77778	0	0	0	0
0	0	0	0	0	18.75	0		4.87805	0	0	0	12.5	0	0		0	0	2.77778	0	0	0	0
0	0	0	37.5	0	18	0		0	0	0	0	0	0	0		0	0	0	0	0	0	0
0	0	1.49254	42.8571	0	0	0		4.44444	0	0	0	0	14.2857	0		7.14286	0	2.5641	0	0	7.69231	0
0	0	0	0	0	11.1111	0		4	0	0	0	0	0	0		0	0	0	0	0	7.14286	0
0	0	0	47.619	0	6.25	0		0	0	0	0	0	0	3.7037		0	0	0	0	0	0	0
0	0	6.66667	0	0	2	0		0	0	0	0	0	0	0		0	1.78571	0	0	0	0	0
0	0	0	0	0	12.1212	0		2.17391	0	0	0	0	0	0		0	0	0	0	0	0	0
0	0	0	0	0	18.9189	0		0	0	3.125	0	0	8	2.04082		0	0	0	0	0	0	0
0	0	0	0	0	0	0		0	0	0	0	14.2857	0	0		0	2	0	0	0	0	0
5.55556	0	0	76.9231	5.88235	0	0		0	0	0	0	0	0	0		0	0	0	0	0	0	0
0	0	0	80	0	0	0		0	0	0	0	0	0	0		6.66667	0	0	0	0	0	0
0	2.22222	0	92.3077	0	2.22222	0		0	5.88235	0	0	0	0	1.5873		0	0	0	0	0	0	5
0	4	0	88.2353	0	0	0		0	0	0	0	6.25	0	1.5625		2.77778	0	0	0	0	0	0
11.1111	0	2	100	0	0	0		0	0	0	5	0	7.14286	0		0	0	0	0	0	0	0
0	3.84615	0	100	0	80.7692	0		0	0	0	0	0	0	0		0	0	0	0	0	0	0
0	0	0	75	0	82.2222	0		0	0	0	4.54545	0	0	0		0	0	0	6.25	0	7.69231	0
0	0	0	100	0	0	0		0	0	0	0	0	0	0		8	0	0	0	6.25	0	0
0	0	0	0	0	0	0		1.96078	0	0	0	0	0	0		0	0	0	0	0	0	2.43902
0	0	0	87.5	0	0	0		0	0	0	0	0	0	0		0	0	0	0	0	0	0
0	0	0	92.1053	9.09091	0	0		0	0	0	0	0	0	0		0	0	0	0	0	0	0
0	0	0	20	0	3.0303	0		0	0	0	3.33333	0	0	0		0	0	0	0	0	7.14286	0
0	0	0	57.5758	0	0	4.54545		0	2.04082	2.32558	0	0	0	0		3.22581	4.87805	0	0	0	0	0
0	0	0	87.5	0	0	0		0	0	0	12.5	5.26316	1.81818	0		3.22581	0	0	11.1111	0	0	0
0	3.44828	0	23.8095	0	0	0		0	0	0	0	0	0	0		0	0	0	0	0	0	0
0	0	0	20	0	0	2.12766		0	7.14286	0	0	0	0	0		0	0	0	0	0	0	0
0	0	0	26.9231	0	0	0		0	0	0	0	0	4.54545	0		9.09091	0	0	10	0	0	0
0	0	0	26.9231	0	0	1.6129		0	0	0	0	0	6.25	0		0	0	0	0	0	0	0
0	4.08163	0	0	0	0	0		0	0	9.09091	0	0	0	0		0	0	0	0	0	0	0
0	0	4.54545	0	0	0	0		0	0	0	0	0	0	0		0	0	0	0	0	0	3.22581
0	0	0	0	0	0	0		0	4.83871	0	0	0	0	0		5.88235	0	0	0	0	20	0
0	0	0	20	0	0	5.88235		0	0	0	0	0	0	0		0	0	0	0	0	0	0
9.09091	0	0	22.2222	0	0	0		0	0	3.0303	0	0	6.89655	0		0	0	0	0	0	6.66667	0
0	0	0	20	0	0	0		0	0	0	0	0	0	0		0	0	0	0	0	0	0
0	2.38095	5.88235	7.69231	0	0	0		0	5	0	0	0	0	0		0	0	0	0	3.33333	0	0
0	0	0	0	0	0	0		14.2857	0	4.34783	0	0	3.0303	4.34783		0	0	0	0	14.2857	0	0
0	0	0	0	0	0	0		0	0	0	0	12.5	0	0		0	0	0	0	0	4.54545	0
0	0	0	13.3333	0	0	0		0	0	0	0	0	0	0		6.89655	0	0	0	0	0	0
0	0	0	0	9.09091	5	0		0	2.94118	0	0	0	0	0		0	0	0	0	0	2.17391	0
0	0	0	0	0	0	0		0	0	0	0	0	0	0		3.22581	0	0	0	0	0	0
0	0	0	0	0	0	0		0	0	0	0	0	0	0		6.66667	0	0	0	0	4.65116	0
0	0	0	0	0	0	0		0	0	0	0	0	0	0		0	0	0	0	0	2.32558	0
6.25	0	0	0	0	0	0		0	0	0	0	0	0	0		0	0	0	16.6667	0	0	0
0	0	2.43902	0	0	4.34783	0		0	0	0	0	0	5.71429	0		0	0	0	0	0	2.27273	0
0	0	0	0	0	0	0		0	0	0	0	0	0	0		0	0	0	0	0	2.22222	0
0	0	0	0	0	0	0		0	0	0	7.14286	0	5.40541	0		0	0	0	0	0	0	0
0	0	0	0	0	0	0		0	0	2.94118	0	0	8.33333	0		0	0	0	0	0	2.17391	0
0	6.25	0	0	0	0	0		6.25	0	0	0	3.125	2.7027	0		0	0	0	0	0	0	0
0	4	14.2857	2.04082	0	0	0		0	0	2.04082	0	0	0	0		0	0	0	0	0	4.7619	0
0	0	0	0	0	0	0		5.55556	0	0	0	0	2.32558	0		0	0	0	0	0	3.22581	2.77778
0	0	0	0	0	0	0		0	0	5.26316	0	0	0	0		0	10	0	0	0	0	5.40541
0	0	0	8.33333	0	0	1.92308		0	0	0	0	0	8	0		0	0	0	0	0	0	0
0	0	0	0	4	0	0		0	0	0	0	0	0	0		0	0	0	0	7.14286	4.16667	0
0	0	0	0	0	0	0		0	0	5.88235	0	0	0	0		0	4.34783	0	0	0	0	0
17.6471	0	0	0	0	0	0		0	0	0	0	0	0	0		0	0	0	0	0	0	0
3.84615	0	0	0	0	0	0		0	0	0	0	0	2.43902	0		3.44828	0	0	0	0	0	0
42.1053	0	0	0	0	0	0		0	0	0	0	0	0	2.5641		0	0	0	0	0	0	0
7.69231	0	0	0	0	0	0		0	0	2.17391	3.57143	0	0	0		0	0	0	0	0	0	0
9.52381	11.1111	0	0	0	0	0		0	0	0	0	0	0	0		0	0	0	0	0	0	0
3.125	0	0	0	0	0	0		0	0	0	0	0	0	2.77778		0	0	0	0	0	0	0
18.75	0	3.44828	0	0	0	0		0	0	0	0	0	0	4		0	2.5641	0	0	0	0	0
16.6667	0	0	0	0	0	0		0	0	0	0	0	2.85714	0		0	0	0	0	0	0	0
27.7778	0	2.85714	0	0	0	0		0	0	0	0	0	0	0		0	0	0	0	0	0	0
55.1724	16.6667	0	0	0	12.5	0		0	0	0	0	0	2.5	0		0	4.34783	4.16667	0	0	2.04082	0
35.7143	3.84615	2.94118	0	0	0	0		0	0	0	2.32558	0	0	0		9.09091	0	4.16667	0	0	0	0
43.4783	0	0	0	0	0	4.08163		0	0	0	0	0	0	0		0	0	0	5.55556	0	0	0
0	0	0	0	0	0	0		0	0	0	0	0	0	0		0	1.92308	0	0	0	0	0
2.08333	0	0	0	0	0	0		0	0	0	0	0	4.54545	0		0	0	0	3.125	0	0	0
0	0	0	0	0	0	0		0	0	0	0	0	25	0		0	0	0	3.125	0	0	0
0	0	0	0	0	0	5.71429		0	16.6667	0	0	0	6.25	0		0	0	0	0	0	0	0
0	0	0	0	0	0	0		0	0	0	0	0	0	2.43902		0	2.12766	0	0	0	0	0
0	0	0	0	0	0	0		0	0	0	5.71429	0	4.34783	0		0	0	0	0	1.85185	0	0
4.7619	2.38095	0	0	0	0	0		5	0	0	0	0	0	0		0	0	0	0	0	0	0
0	0	0	0	0	0	4.54545		0	0	0	0	0	0	0		0	0	0	0	0	0	8.69565
0	0	0	0	6.66667	0	0		0	0	16.6667	6.25	0	0	5.40541		0	0	0	0	0	0	6.66667
21.4286	0	2.04082	0	0	0	0		0	0	0	0	0	0	2.5641		0	0	0	0	0	0	0
0	3.7037	0	0	0	0	0		0	0	0	0	0	0	0		0	0	0	0	0	0	0
0	0	0	0	0	0	3.125		7.69231	0	0	0	0	0	8.33333		0	0	0	0	0	0	0
0	0	0	0	0	0	0		0	6.25	0	0	0	0	0		0	0	0	0	0	0	0
0	0	0	0	0	0	7.14286		3.22581	0	0	0	0	0	0		0	0	0	0	0	0	0
88.8889	0	0	0	0	0	0		0	0	20	0	0	0	0		0	5.55556	0	0	0	0	0
40	0	0	0	0	0	0		0	0	0	0	0	0	0		0	9.09091	0	0	0	40	8.33333
83.3333	0	0	0	0	0	0		0	0	0	3.44828	0	6.25	0		0	0	0	0	0	20	0
95.2381	0	0	10	2.63158	0	6.89655		0	0	0	0	0	0	1.92308		0	0	0	0	0	40	0
71.4286	0	0	0	0	10	0		0	0	0	0	0	0	4		2.7027	0	0	0	0	20	0
72	0	3.84615	0	3.0303	0	0		0	0	3.57143	0	0	0	0		0	0	0	0	0	40	0
32	0	2.63158	0	0	0	0		0	0	0	0	11.7647	0	0		0	0	0	0	2.94118	40	0
11.1111	0	0	0	0	0	0		0	0	0	0	0	0	2.04082		0	0	0	16.6667	0	40	0
50	0	0	0	0	0	0		0	0	0	0	0	0	0		7.69231	0	0	16.6667	0	33.3333	0
9.09091	0	0	0	0	0	0		0	0	0	0	0	9.52381	0		0	0	0	0	0	0	0
40	0	0	0	5.55556	0	0		0	0	5.88235	0	0	0	0		5.26316	0	0	0	0	0	0
83.3333	3.7037	0	0	0	0	0		0	0	0	0	0	0	0		2.77778	0	0	0	0	0	14.2857
100	0	0	0	0	0	0		2.7027	5	0	0	0	0	0		0	0	0	0	0	0	0
66.6667	0	0	0	0	4	0		0	0	2.17391	0	0	0	0		4.16667	0	0	0	0	20	0
80	0	41.1765	0	0	0	2.22222		0	0	0	0	0	0	0		0	9.09091	0	0	0	3.22581	0
44.4444	0	40	6.25	6.66667	0	0		4.54545	0	0	0	0	0	0		3.7037	7.69231	0	0	0	0	0
40	0	30.7692	2.77778	0	0	0		0	4.16667	0	9.52381	0	0	0		0	0	0	0	0	0	0
63.6364	0	60	3.44828	0	0	0		0	4.34783	2.17391	0	0	0	0		3.57143	0	0	0	9.09091	0	0
35.2941	3.63636	0	2.94118	9.09091	0	0		0	0	0	0	0	0	0		0	0	0	0	5.55556	0	2.5641
66.6667	0	0	0	8.33333	0	0		0	0	5	0	0	0	0		0	0	0	0	5.55556	0	0
47.3684	0	0	0	0	0	5.55556		0	0	0	0	0	0	0		0	0	0	0	0	0	0
57.1429	0	0	0	0	0	14.2857		0	0	0	0	0	0	0		0	0	0	0	0	0	0
0	0	6.66667	0	0	0	0		0	0	0	0	0	7.40741	0		0	0	0	0	0	0	0
0	0	4.54545	0	88.2353	0	0		0	0	0	0	0	0	0		0	0	0	0	0	0	0
43.4783	0	0	2.32558	87.5	0	1.85185		0	0	0	0	0	0	2.77778		0	0	0	5.26316	5.88235	0	0
33.3333	4.16667	0	4.87805	0	4.16667	0		0	3.57143	0	0	0	0	1.85185		0	0	0	0	0	2.38095	0
0	2.27273	0	1.5625	0	0	0		0	0	0	0	0	0	0		0	0	0	0	0	0	0
0	5.55556	57.6923	0	0	0	4.34783		0	0	0	0	0	0	0		0	0	0	0	14.2857	0	0
0	0	67.8571	0	0	3.22581	1.81818		0	0	0	0	0	0	3.84615		0	0	8	4	0	0	0
3.7037	3.44828	0	0	0	0	0		0	0	0	6.45161	3.7037	0	0		0	0	10	3.7037	0	0	0
53.3333	0	4.16667	0	0	0	0		0	0	3.0303	0	0	0	0		0	0	0	0	0	0	0
81.8182	0	68.75	0	0	0	0		0	0	0	0	0	7.69231	5.88235		0	0	0	0	7.14286	0	0
13.0435	0	50	0	0	0	0		0	0	10	0	4.7619	0	3.0303		0	0	9.09091	0	0	0	0
21.4286	0	41.1765	0	0	0	0		0	11.1111	0	0	0	0	0		2.38095	0	22.2222	0	0	0	0
52.6316	0	55.5556	0	0	0	0		0	0	2.85714	0	0	0	0		0	0	0	0	4.87805	3.22581	0
62.5	0	0	0	0	0	4		0	0	0	0	0	0	0		0	33.3333	5	7.14286	0	0	0
30.7692	0	0	0	0	0	0		0	6.12245	8.82353	0	0	3.33333	0		0	7.69231	0	0	0	0	0
37.5	0	33.3333	0	0	0	0		7.69231	2.5641	0	0	0	0	1.96078		3.84615	0	11.1111	0	0	0	0
22.7273	0	66.6667	0	0	0	0		0	0	0	9.52381	0	0	10		0	0	11.1111	0	0	0	0
56.5217	0	38.4615	0	0	0	0		0	7.14286	0	0	0	2.12766	0		0	0	12.5	0	0	3.57143	0
34.0909	0	61.1111	0	0	0	0		0	0	0	0	0	0	0		0	0	3.57143	0	0	0	0
42.8571	0	34.375	2.94118	0	0	7.14286		4.87805	0	0	0	0	0	0		0	0	6.66667	0	0	0	0
34.1463	0	47.2222	0	0	0	0		0	0	0	0	0	0	0		10	0	3.22581	0	0	6.25	0
36.6667	5.26316	58.8235	2.85714	0	0	0		2.08333	0	0	3.33333	5.88235	0	0		2.94118	7.69231	0	0	0	0	0
14.8148	0	72.2222	0	0	0	2		0	0	0	0	0	0	0		0	0	0	0	0	0	0
10.7143	0	72.4138	8.33333	0	0	6.25		0	0	0	0	0	0	0		0	0	0	0	0	0	0
32.1429	0	71.0526	0	16.6667	0	2.08333		0	0	0	4.54545	0	0	0		0	0	0	0	0	2.63158	5.26316
35.4839	0	33.3333	0	0	0	0		0	0	0	0	8.69565	0	0		0	0	13.6364	8.33333	0	0	5.55556
38.7097	0	40	0	0	0	0		3.84615	11.1111	0	0	0	0	8.33333		0	0	0	0	20	0	0
18.75	1.85185	45	0	0	0	0		0	0	2.85714	0	0	0	0		0	0	0	0	0	11.3636	0
0	0	58.3333	0	0	16.6667	1.88679		0	0	0	0	0	0	0		0	0	0	0	0	0	0
0	12.5	40	0	0	0	0		0	0	0	0	0	0	1.78571		0	0	0	0	0	2.27273	0
23.0769	0	25	0	0	0	0		2.5	3.7037	0	0	0	0	0		0	0	0	0	0	7.14286	0
20.9302	0	50	0	0	0	0		0	0	0	0	0	2.5	0		0	0	2.94118	0	0	5.55556	0
30.3797	0	50	0	0	0	0		0	0	0	0	0	0	4.54545		0	22.2222	0	0	0	0	0
19.0476	0	40	0	0	0	0		0	0	0	4.16667	0	0	0		0	0	0	0	0	0	0
28.8462	0	58.3333	0	0	0	3.44828		0	0	0	0	0	0	0		11.1111	0	7.69231	0	3.57143	0	0
22.2222	0	52.1739	3.84615	0	3.33333	0		0	0	2.32558	0	0	0	4.34783		0	9.09091	0	0	0	0	0
0	0	45.4545	0	0	1.96078	0		0	0	0	0	0	0	0		0	0	0	0	0	0	3.7037
0	0	71.4286	0	0	0	0		0	0	0	0	0	0	0		0	0	0	0	2.12766	0	0
0	0	63.1579	0	0	9.09091	0		0	0	0	3.0303	0	0	1.78571		4.65116	0	0	0	0	0	0
0	0	59.5238	0	0	0	0		8.33333	7.14286	0	0	0	0	0		0	0	0	0	0	0	4.7619
0	2.12766	61.1111	20	0	0	0		0	0	0	0	0	0	0		0	0	0	0	0	0	0
0	0	57.6923	0	0	7.14286	0		3.125	0	0	0	0	0	0		0	0	0	0	0	0	0
0	4.25532	87.5	0	0	0	0		0	0	0	0	0	4.7619	0		0	0	0	0	0	0	0
20	0	64.7059	0	0	0	7.69231		3.7037	0	0	0	0	0	0		0	0	0	0	0	0	0
0	0	44.4444	0	0	0	0		4.34783	0	0	0	2.38095	0	0		0	0	0	0	2.77778	0	0
0	0	67.7419	6.25	0	10	0		0	0	0	0	0	0	0		0	0	0	0	0	0	0
0	0	41.6667	0	0	0	0		0	0	0	0	0	0	0		0	0	0	0	0	7.14286	0
0	0	64.2857	1.88679	0	50	0		0	0	0	12.5	2.77778	0	0		0	0	0	0	2.77778	0	0
0	0	44.4444	0	0	40	0		0	0	0	0	4.34783	11.1111	0		0	0	0	0	0	0	0
0	0	0	0	0	0	0		0	0	0	0	0	4.34783	0		0	0	0	0	0	0	0
0	0	5.55556	1.85185	0	28.5714	0		0	0	1.96078	5	0	0	3.125		0	0	2.08333	0	0	0	0
0	0	70.8333	0	0	40	0		0	0	0	0	0	0	0		3.57143	0	0	0	0	0	0
0	0	9.09091	0	0	85.7143	0		2.5	0	2.85714	5.26316	0	0	0		0	0	0	3.33333	0	0	0
0	0	4.16667	0	0	0	0		8	0	0	11.1111	0	6.89655	1.42857		0	0	0	3.0303	0	0	0
0	8.33333	0	0	0	80	0		0	0	0	0	0	0	0		0	0	0	0	0	0	0
0	0	0	0	0	85.7143	0		0	6.66667	0	0	7.14286	3.57143	0		0	7.14286	0	0	0	0	0
0	0	0	0	0	100	0		3.57143	0	0	0	0	0	0		0	10	0	0	0	0	0
0	0	0	0	0	0	0		0	0	0	0	0	0	0		0	0	0	0	0	0	10
0	0	0	0	0	0	3.84615		0	0	0	8	0	0	6.66667		0	0	0	0	0	0	0
0	2	0	0	0	28.125	0		0	4.44444	0	0	0	0	0		0	6.25	0	0	0	0	0
0	11.1111	0	0	0	68.75	0		0	4.34783	0	0	0	0	0		0	0	0	0	0	0	0
0	0	3.0303	0	0	0	0		0	0	8.33333	0	0	5.55556	0		12.5	0	0	0	0	0	0
3.22581	0	0	0	0	37.5	0		0	0	0	0	0	0	6.25		0	6.66667	0	0	0	0	0
0	0	0	4.34783	0	80	0		0	0	0	0	0	0	0		0	0	0	0	0	0	0
0	0	0	0	0	0	0		0	0	0	0	1.75439	0	0		0	7.69231	0	3.125	0	0	0
2.77778	0	0	0	0	0	0		0	0	5.88235	0	4.54545	0	0		0	0	0	3.44828	0	0	0
0	0	0	0	0	0	0		0	0	0	0	0	0	0		0	0	0	0	0	0	0
0	0	0	0	0	0	0		0	0	0	0	0	0	0		0	0	0	0	0	0	0
9.09091	2.94118	0	0	0	78.7879	0		0	0	0	6.25	0	0	0		0	0	0	0	0	0	0
0	0	0	0	0	84.6154	0		0	0	4.16667	0	0	0	0		0	0	0	0	0	0	0
0	0	3.57143	0	0	85.7143	0		0	2	0	0	0	0	0		0	0	0	0	0	2.43902	0
9.09091	0	0	0	3.57143	93.75	12.5		0	0	4	0	0	0	0		6.66667	0	0	0	0	0	0
0	0	0	0	0	0	1.75439		0	0	11.1111	0	0	0	0		0	0	0	0	0	0	0
0	0	0	0	0	0	0		0	0	0	0	0	0	0		0	0	0	0	0	0	0
28.5714	0	0	0	0	0	0		5.88235	0	0	16.6667	0	0	0		0	0	0	0	0	0	0
20	0	0	0	20	0	0		14.2857	0	0	0	0	14.2857	0		2.63158	0	0	0	0	0	0
11.1111	0	0	0	0	0	0		0	0	10	0	3.125	0	0		0	0	0	0	0	2.85714	0
40	0	0	0	0	47.8261	16.6667		0	2.04082	0	0	0	0	0		0	0	0	0	0	12.5	0
40	0	0	0	0	71.4286	0		0	0	0	0	0	0	0		0	0	0	0	0	11.1111	3.7037
40	0	4.7619	0	0	47.2222	0		0	0	0	0	0	0	0		0	0	0	0	11.1111	0	0
0	3.44828	0	0	0	100	0		0	1.92308	0	7.69231	0	0	0		0	0	0	0	0	0	0
0	2.12766	0	0	0	50	0		0	0	0	0	0	0	0		0	3.57143	5.40541	0	0	0	3.7037
0	0	0	0	5.55556	62.5	0		0	0	0	0	0	0	0		0	0	0	0	0	0	0
0	0	0	0	0	57.1429	0		0	0	0	0	0	0	0		0	0	0	0	12.5	0	0
0	0	0	0	0	42.8571	0		0	3.125	0	0	0	0	0		0	0	0	0	6.25	0	0
0	0	0	0	0	72	0		0	0	0	0	0	0	0		0	0	0	0	0	0	0
0	0	0	0	0	46.1538	0		0	0	0	0	0	0	0		0	0	0	0	0	0	0
0	0	0	0	0	72	0		0	0	0	0	0	0	0		0	0	0	0	0	0	0
0	0	2.85714	5.55556	0	58.3333	3.7037		0	0	0	0	0	0	4.7619		0	8.33333	2.7027	0	0	0	0
0	0	0	0	3.44828	0	0		0	0	0	0	0	0	3.7037		2.85714	0	0	0	0	0	0
0	0	0	0	0	0	0		0	0	0	0	0	0	0		0	0	0	0	0	0	2.12766
0	20	0	0	0	0	0		0	0	0	0	0	0	0		0	0	0	0	0	0	0
0	0	0	0	0	0	4		0	2.85714	0	2.63158	0	0	0		0	0	0	0	0	0	2.32558
4.16667	0	0	0	0	0	0		0	0	0	0	0	0	0		11.1111	0	7.69231	0	0	0	0
0	0	0	0	0	0	1.72414		0	0	0	0	0	5.55556	0		0	0	0	3.84615	0	5.88235	0
0	8.33333	0	0	0	9.09091	0		6.66667	0	1.5873	2.32558	0	0	0		3.57143	0	0	0	0	0	2.5
0	0	0	0	0	0	2.27273		0	0	0	5.71429	0	0	6.66667		0	0	0	5.88235	0	0	0
0	0	0	0	0	0	0		0	0	0	0	0	0	0		0	0	0	0	0	16.6667	0
0	0	0	0	0	0	0		0	0	0	0	0	0	4		0	0	0	0	0	4.7619	0
0	3.22581	0	0	0	76.4706	0		0	0	2.7027	0	0	0	0		0	3.57143	0	0	0	0	0
0	0	0	0	0	50	0		0	0	0	0	0	0	0		0	0	0	0	0	0	0
3.125	5.55556	0	0	0	0	0		0	0	0	0	0	0	0		0	0	0	0	0	0	0
0	0	0	0	0	6.25	0		0	0	0	0	0	0	0		0	0	0	0	0	0	0
0	0	0	0	0	52.9412	0		0	0	0	0	0	0	12		0	3.84615	0	0	12.5	0	0
10	0	0	0	3.33333	66.6667	0		0	0	0	0	0	0	0		0	0	0	0	0	2.32558	0
0	0	0	3.22581	0	50	0		0	0	0	2.7027	0	0	0		0	0	0	0	0	0	0
0	0	0	0	0	40	0		0	0	0	0	0	0	0		0	0	0	3.57143	2.32558	0	0
0	0	0	4.16667	0	0	3.33333		0	0	0	4.34783	3.44828	0	0		6.25	0	0	0	0	0	0
0	0	0	0	0	18.1818	0		0	0	0	0	0	0	5.26316		0	0	0	4.16667	0	0	0
0	0	0	0	0	13.3333	11.1111		0	0	0	0	0	0	0		0	0	0	0	2.63158	0	0
12.5	0	0	0	0	50	0		0	0	0	4.16667	0	3.33333	0		0	0	0	0	0	0	0
0	3.7037	0	2.38095	0	40.7407	0		0	6.66667	0	0	0	0	0		0	0	0	0	0	0	4.7619
0	0	81.8182	0	10	0	0		0	0	0	0	0	0	0		0	0	0	0	13.3333	2.5	0
0	0	78.7879	0	3.22581	0	0		0	0	0	0	0	0	6.06061		3.0303	0	0	0	0	10	0
0	0	70.8333	74.2424	0	0	16.6667		0	0	0	0	0	10	0		6.45161	0	0	3.84615	0	10	0
3.22581	0	65	100	4	0	0		2.04082	0	8.33333	12.5	0	0	0		4	6.66667	0	0	0	1.5873	0
0	0	70.2128	76.7857	0	0	0		0	0	0	0	0	0	0		0	0	2.77778	0	0	0	5.26316
0	3.7037	76.3158	83.3333	0	0	0		5.55556	0	0	0	0	0	0		0	0	0	0	0	6.25	0
0	0	76.5957	50.7463	0	0	0		0	4	0	0	0	7.69231	0		2	0	0	0	0	0	0
0	1.75439	71.4286	57.8947	0	0	0		0	0	0	0	0	0	0		0	0	0	0	0	0	0
0	0	0	43.3962	7.14286	4.7619	0		0	0	0	0	5.26316	0	0		0	6.66667	0	0	0	0	0
0	0	0	53.8462	0	0	0		11.1111	2.32558	0	0	4.7619	0	0		0	0	0	0	0	0	0
0	0	42.8571	0	0	0	0		20	5.88235	0	0	0	0	0		0	0	0	0	0	0	0
0	0	57.5758	0	5.88235	0	0		0	0	0	0	0	0	0		0	3.125	0	0	3.125	0	0
0	0	0	0	7.69231	0	0		0	3.22581	0	0	0	0	0		0	0	0	0	0	0	9.09091
1.6129	0	42.1053	0	0	0	0		3.7037	2.77778	0	0	0	0	0		0	0	0	3.125	0	0	9.09091
0	0	100	0	0	0	0		0	3.22581	0	0	0	0	0		0	0	0	0	0	2.12766	0
0	0	66.6667	0	0	0	0		0	0	0	0	0	0	2.77778		0	0	12.5	6.38298	0	0	0
0	0	95.4545	0	0	0	0		0	0	0	0	0	0	0		0	0	0	0	0	0	0
0	0	92.8571	0	0	0	2.85714		4	1.69492	0	0	0	2.63158	3.22581		0	0	0	0	0	0	0
0	0	14.8148	0	0	26.087	0		0	0	0	0	0	0	0		0	0	0	1.6129	0	0	0
0	0	17.8571	0	0	22.7273	0		0	0	0	0	0	9.375	0		0	0	0	0	0	0	0
0	1.75439	12.5	0	2.17391	0	0		0	2.85714	0	0	1.78571	0	0		0	0	0	0	0	0	0
0	0	20	2.22222	4.16667	0	0		2.77778	1.53846	0	0	5.88235	0	0		3.0303	0	0	0	0	0	0
0	0	0	0	0	0	0		0	2.38095	0	0	0	0	0		0	3.63636	4.16667	0	0	0	0
0	0	0	0	0	0	10.3448		0	0	0	0	0	0	0		0	0	0	0	0	0	0
0	0	36.3636	0	0	0	23.0769		0	0	1.92308	0	0	0	0		2.04082	0	0	0	0	0	16.6667
0	0	26.6667	0	0	0	13.0435		0	0	0	0	0	0	0		0	2.77778	0	0	0	0	50
0	0	90	33.3333	0	2.38095	16.6667		12.5	5.26316	0	0	0	0	0		7.69231	0	0	0	0	0	45.4545
0	0	85.2941	15.3846	0	0	20		6.25	0	0	0	0	0	0		0	0	0	0	0	0	58.8235
0	0	77.7778	56.25	0	4.7619	0		6.66667	0	0	0	0	0	0		0	0	0	0	0	0	52.1739
0	0	62.5	0	0	0	26.6667		0	3.57143	0	0	0	0	0		0	0	0	0	0	0	48.5714
0	3.33333	66.6667	0	0	0	0		0	3.125	0	0	0	0	0		1.85185	0	0	2.27273	4.34783	0	38.2353
0	0	87.5	0	0	0	23.5294		0	7.69231	0	0	0	0	0		2.17391	0	0	0	0	0	34.375
0	0	39.2857	0	0	0	0		0	0	0	0	0	6.66667	0		0	0	0	0	0	0	32.1429
0	0	70.5882	0	0	0	0		0	3.84615	8.33333	0	0	0	0		2.7027	0	0	0	4.7619	5.26316	33.3333
2.85714	0	0	0	0	0	0		0	0	0	0	0	10	0		0	0	0	5	0	0	30.7692
0	0	0	56.5217	0	0	0		0	0	0	0	0	0	0		0	0	0	0	0	0	38.4615
0	0	0	20	0	0	0		0	1.6129	0	0	0	0	0		0	0	0	0	0	0	23.0769
0	0	33.3333	44.4444	0	0	0		0	0	0	0	0	0	0		0	0	0	4.7619	0	0	24
0	9.09091	28.5714	0	0	0	0		0	0	0	0	0	0	0		0	0	0	0	2.63158	5.88235	32
0	0	0	2	0	0	0		0	0	0	0	0	0	0		0	0	0	0	0	0	27.2727
0	0	26.6667	0	0	0	0		0	0	0	0	0	0	0		0	0	0	0	3.125	0	15.7895
0	0	96.4286	0	0	0	0		0	0	0	4.7619	0	0	0		0	0	0	0	0	0	7.69231
27.2727	0	7.69231	0	2.43902	0	0		0	0	0	0	1.78571	0	0		0	0	20	0	3.125	0	0
44.4444	0	0	0	0	0	0		0	0	0	0	0	2	0		0	0	0	0	0	0	0
44.4444	3.22581	0	0	0	0	0		0	0	0	0	0	0	5.88235		0	0	0	0	0	0	0
41.6667	0	0	0	0	0	0		0	0	4.7619	0	0	0	0		0	0	0	0	0	0	0
70.3704	0	59.375	0	0	9.09091	5.88235		0	0	0	0	0	0	0		0	0	0	0	3.84615	0	0
84.8485	0	33.3333	0	0	0	0		0	0	0	0	0	0	0		0	0	0	0	8.33333	0	0
25	0	0	0	0	0	0		0	0	0	0	9.52381	0	0		0	0	0	0	0	0	0
35.4839	0	0	2.63158	0	0	0		0	0	0	0	0	0	0		0	7.14286	0	5.88235	0	0	6.66667
25	0	58.8235	0	0	0	0		0	0	10	4.7619	0	0	0		0	0	0	0	0	0	0
23.5294	0	10	0	0	0	0		0	0	0	0	0	0	0		0	0	0	0	0	16.6667	0
2.5641	3.33333	61.9048	0	0	0	10		0	0	0	0	0	0	0		0	0	0	7.69231	2.85714	0	0
0	0	33.3333	0	3.57143	0	0		0	0	0	0	0	0	0		0	0	0	4.7619	3.22581	0	0
0	0	4.25532	0	4.54545	0	2.77778		0	0	0	0	12.5	0	0		0	0	0	0	0	0	0
0	8.33333	51.7241	0	0	0	0		0	0	0	4	0	0	0		0	0	0	0	0	0	0
0	0	20	0	0	0	0		0	0	0	0	0	4	0		0	0	0	7.69231	4	0	0
2.27273	0	68.1818	0	0	0	0		0	0	0	0	3.44828	0	7.69231		0	0	0	0	0	0	0
0	0	83.3333	0	0	0	0		0	0	0	0	0	4.34783	3.57143		0	0	0	0	0	4.7619	0
0	0	45.4545	0	0	0	0		3.0303	4.16667	3.33333	0	3.33333	0	0		0	0	0	0	0	0	0
0	0	60	0	0	0	0		0	0	0	0	0	0	0		0	0	0	0	0	0	0
0	0	0	2.43902	0	0	0		1.69492	0	0	0	0	0	0		0	0	11.1111	0	0	0	0
0	0	0	0	0	6.97674	1.88679		0	0	0	0	3.84615	0	0		0	0	0	0	4.34783	0	0
0	5.88235	0	1.63934	0	0	0		0	0	0	0	0	2.5641	0		0	0	0	0	4.34783	0	0
0	0	0	1.53846	0	0	2.12766		0	0	0	0	0	0	0		0	0	0	0	4.16667	0	0
66.6667	5.55556	0	0	81.8182	4.87805	0		0	0	0	0	0	0	0		0	0	0	0	0	0	0
86.6667	0	0	0	87.8049	0	0		0	0	0	0	0	0	0		0	0	0	0	0	0	0
72.7273	0	0	0	86.3636	0	0		0	3.57143	0	0	0	0	0		0	0	0	0	0	0	0
66.6667	0	0	0	70.5882	0	0		4.7619	0	0	0	6.66667	0	0		0	0	0	0	0	0	0
100	0	0	12.5	60	0	0		0	0	0	0	0	0	0		20	0	0	0	0	0	0
60	0	3.125	0	57.1429	0	0		0	0	0	0	0	0	0		20	0	0	0	0	0	0
50	0	1.88679	0	50	0	2.7027		9.09091	0	0	0	0	0	0		0	0	0	3.33333	0	8	0
4.7619	0	0	0	54.7619	0	0		4.34783	0	0	0	0	0	0		0	0	0	0	0	0	0
0	0	0	0	7.31707	0	0		0	0	0	0	0	0	2.77778		0	0	0	0	0	0	0
20	0	0	0	3.33333	0	0		0	2.63158	0	0	0	0	5.55556		0	0	0	0	0	0	0
4	0	0	0	60.9756	0	10		0	0	0	0	0	0	0		0	0	0	0	0	0	0
76.4706	0	0	0	56.25	0	0		0	0	0	0	0	0	0		0	0	0	4	0	5	0
84.8485	0	0	0	0	0	2.77778		0	6.66667	0	0	0	0	0		0	0	0	0	0	0	0
71.4286	0	0	10	1.13636	0	0		5.55556	0	0	5.55556	0	0	0		0	0	0	0	0	4.7619	0
89.4737	0	0	0	0	0	0		0	0	0	0	0	0	13.6364		3.84615	4	0	0	0	0	0
62.5	0	0	0	0	0	0		0	0	0	0	0	0	0		0	0	0	0	0	0	0
30.7692	0	10	0	26.3158	0	0		0	16.6667	0	0	5.45455	0	0		0	0	0	0	0	0	0
33.3333	0	0	0	44.4444	0	0		0	0	0	0	0	0	0		3.22581	0	0	0	0	0	0
46.1538	0	0	0	83.3333	0	0		0	0	0	2.7027	0	0	2.04082		0	0	0	0	0	3.125	0
1.75439	0	0	0	83.3333	0	0		8.69565	0	0	0	4.65116	0	0		0	6.66667	0	0	0	0	0
0	0	0	0	88	0	0		3.84615	12.5	0	0	1.81818	0	0		0	0	0	0	0	0	0
23.8095	0	0	0	90	0	4		0	0	0	2	3.0303	0	2.94118		4.54545	0	0	0	0	0	0
28.5714	0	0	7.14286	83.3333	0	0		0	0	2.5	0	2.32558	0	0		0	0	0	0	0	0	0
53.8462	0	0	0	76.9231	0	0		0	0	5.88235	0	0	2.7027	0		0	6.66667	0	0	0	0	0
28.5714	0	20	0	83.3333	0	0		0	0	3.44828	0	1.13636	0	0		0	0	0	4	0	0	0
55.5556	0	0	0	88.8889	0	0		0	0	0	3.22581	0	0	0		0	4.54545	0	0	0	0	0
0	0	0	0	96.2963	0	0		0	5	0	0	0	0	10		0	0	0	0	0	0	0
0	0	0	0	100	0	0		0	0	0	0	0	0	0		0	4.7619	20	0	0	3.125	0
0	0	0	0	82.3529	0	0		0	0	4.08163	0	0	0	0		0	0	14.2857	0	0	14.2857	6.25
0	0	0	0	72.7273	0	0		0	0	0	8	2.5641	0	0		0	0	0	0	0	0	0
0	0	0	2.08333	44.4444	0	0		0	0	0	0	3.125	0	0		0	0	0	2.38095	0	0	0
0	0	0	0	66.6667	0	0		0	0	0	2.94118	0	0	0		0	0	0	0	0	0	0
0	2.63158	0	0	0	0	0		0	0	0	0	0	0	0		0	12.5	0	0	0	2.27273	0
50	0	0	0	0	10	0		0	0	0	0	0	0	0		0	0	5	0	0	0	0
20	0	0	0	0	0	0		0	4.08163	0	0	4.16667	0	0		0	0	0	0	0	0	0
0	0	0	0	9.52381	0	0		0	0	0	0	0	3.44828	2.94118		0	0	0	0	0	0	0
0	0	0	0	79.3103	0	0		0	0	22.2222	0	0	0	6.66667		0	0	2.32558	3.84615	0	0	0
0	0	0	0	76.4706	7.69231	0		3.33333	0	4.16667	3.84615	0	0	0		0	0	0	9.67742	0	7.14286	0
0	0	0	0	82.3529	0	0		0	0	15.3846	0	0	0	5.55556		0	0	0	8.33333	0	0	0
0	3.57143	0	0	91.6667	0	0		0	0	7.14286	0	0	0	16.6667		6.25	0	0	0	6.66667	0	0
0	1.72414	0	0	86.2069	0	0		5	0	0	2.22222	0	0	0		0	0	0	0	0	0	0
100	0	0	84	89.6552	0	0		0	0	0	0	0	0	0		0	0	0	0	0	0	0
93.75	0	0	93.3333	63.6364	0	0		0	0	4.34783	0	0	0	0		0	0	0	0	0	0	0
100	0	0	15.1515	35.2941	0	60		0	2.85714	0	0	0	0	0		6.25	0	0	0	5.88235	0	0
84.2105	0	0	34.6154	2.7027	0	28.5714		0	4.54545	0	0	0	0	0		0	0	2.08333	0	0	0	0
65	0	0	64.2857	9.09091	0	0		0	0	0	0	0	0	0		4.54545	0	0	0	0	0	3.33333
0	0	0	95.4545	54.5455	0	0		0	0	0	0	0	0	0		0	11.1111	0	0	8.33333	0	14.2857
0	2.85714	0	21.4286	52	0	14.2857		0	0	0	0	0	0	0		0	0	0	0	0	0	0
22.2222	7.40741	0	56	73.3333	0	0		0	0	0	0	0	2.5	0		0	0	0	0	0	0	0
12.5	0	0	85.2941	50	0	0		0	4	0	1.81818	0	2.04082	0		4.54545	0	0	0	0	0	0
100	0	0	80	20	0	0		0	2.63158	3.57143	0	0	0	0		0	0	0	7.69231	0	0	0
100	0	0	84.6154	47.3684	0	0		0	0	0	6.66667	0	0	0		0	0	0	0	0	3.33333	0
83.871	1.81818	0	94.4444	20	0	0		0	0	3.84615	0	0	0	3.44828		0	0	0	0	0	8.10811	0
100	9.09091	5.55556	89.2857	61.9048	0	21.0526		3.0303	0	4.34783	1.5873	5	0	0		0	0	2.94118	0	0	0	0
85	0	0	100	33.3333	2.12766	3.7037		0	0	0	0	3.57143	0	0		0	0	0	0	0	0	0
100	0	0	87.0968	60	0	66.6667		0	0	0	0	0	1.49254	0		0	0	0	0	0	0	0
84.7826	0	0	100	80	0	83.3333		0	0	0	0	0	0	9.52381		0	0	0	0	0	5.88235	0
100	0	0	64.7059	89.6552	0	37.5		0	0	0	0	0	0	0		0	0	0	0	1.81818	0	0
20	0	0	25	26.6667	53.8462	75		0	0	0	0	3.57143	0	12.5		0	5.26316	0	0	0	0	0
16.6667	6.25	0	26.3158	26.087	33.3333	93.75		0	0	0	0	0	1.5873	0		0	0	0	0	0	0	0
87.5	0	0	14.2857	60	30.7692	87.5		0	4.16667	0	2.98507	0	4.7619	0		0	0	0	0	0	0	0
81.25	0	0	33.3333	40	16.6667	97.3684		0	0	7.14286	0	4.87805	0	0		0	0	4.7619	0	0	0	0
87.5	0	0	85.7143	73.3333	37.5	75		0	0	0	0	0	0	0		0	0	0	0	0	0	0
93.75	0	9.09091	4.7619	93.75	0	79.4118		0	0	0	0	0	0	0		0	0	11.1111	0	0	0	7.14286
23.0769	0	0	0	60	0	85.7143		0	0	0	0	0	0	0		2.85714	0	0	0	0	0	0
20	0	0	0	64.2857	0	21.4286		0	0	0	0	0	0	0		0	0	0	0	0	0	0
71.4286	0	0	0	80	0	16.6667		0	5	0	0	0	0	0		0	0	0	5.55556	2.32558	3.22581	0
66.6667	0	0	87.5	64.7059	0	0		0	0	0	0	2.77778	0	0		0	0	0	6.25	0	0	0
92	0	0	85.7143	80	6.66667	20		0	6.25	0	0	0	0	4.16667		0	0	0	0	2.12766	7.14286	0
83.3333	0	0	0	2.32558	0	50		3.33333	0	0	0	0	0	0		0	0	0	3.7037	0	0	0
86.9565	0	7.40741	0	0	0	60		0	0	3.84615	0	0	0	0		0	0	0	0	0	0	0
83.3333	0	0	0	0	0	20		0	0	0	0	0	0	0		0	0	0	4.7619	0	0	0
0	0	0	0	0	0	0		0	0	2.08333	0	0	2.27273	0		0	14.2857	0	0	0	0	0
61.2245	0	1.2987	0	0	0	14.2857		7.69231	2.85714	0	0	0	0	0		0	0	0	0	0	0	0
0	0	0	0	0	0	44.4444		0	2.43902	3.44828	0	7.69231	0	0		0	0	0	0	0	0	0
0	0	0	0	0	0	58.8235		9.09091	0	0	0	0	0	0		0	2.43902	0	0	0	0	0
0	0	0	0	0	0	42.8571		0	0	0	0	0	2.04082	0		14.2857	0	0	4.7619	0	0	0
0	0	2.77778	0	0	0	87.5		0	0	0	0	0	13.0435	0		0	5.40541	0	0	0	0	0
3.7037	0	0	0	2.27273	5.88235	78.2609		3.125	0	0	0	0	0	2.32558		0	0	0	0	0	0	0
0	0	0	6.25	0	0	0		0	0	0	0	0	0	0		0	0	0	2.43902	0	0	0
0	0	0	0	0	20	0		0	3.84615	0	0	0	1.92308	0		0	0	0	0	8.69565	0	0
4	0	0	0	0	0	0		0	0	0	0	0	0	0		4.34783	12.5	0	0	0	0	0
0	0	0	2.94118	0	4.65116	0		13.3333	0	0	0	0	0	0		0	0	0	0	0	0	1.85185
0	0	0	0	0	4	86.6667		0	0	2.94118	16.6667	0	0	0		0	0	0	0	0	5.26316	0
0	0	0	0	0	0	92.3077		0	0	0	0	0	0	0		0	0	0	0	0	0	0
0	0	0	0	0	0	53.8462		0	0	0	0	0	0	0		0	0	0	5.12821	2.7027	0	0
50	0	0	0	0	0	78.5714		6.66667	3.33333	0	0	2.17391	0	0		0	0	0	0	0	0	0
73.3333	0	0	0	0	0	55.5556		0	0	0	0	0	0	0		0	0	0	0	0	0	0
93.5484	0	0	0	0	0	77.7778		0	5	0	2.63158	0	0	2.32558		0	0	0	0	0	0	0
100	0	8.33333	0	0	0	57.1429		1.69492	6.66667	0	0	0	0	0		0	8.33333	0	11.1111	0	2.94118	0
60.7143	0	0	0	0	0	41.1765		3.33333	3.57143	0	0	0	0	0		0	0	0	0	0	0	0
93.3333	0	0	0	0	0	28.5714		1.49254	0	0	0	0	0	0		0	0	0	1.81818	0	0	0
0	0	0	0	0	3.44828	20		0	0	11.1111	0	0	4.16667	0		0	0	0	2	11.1111	3.33333	0
0	0	0	0	0	0	20		0	0	0	0	0	0	0		0	0	0	0	0	0	0
0	0	0	0	0	0	0		0	0	0	0	0	0	0		0	0	0	0	0	0	0
0	0	4.16667	0	0	0	21.4286		0	0	0	0	2.5	0	0		0	0	0	1.85185	0	0	0
83.3333	10	0	0	0	0	41.6667		2.63158	0	0	0	0	0	0		0	0	0	0	0	0	0
0	0	0	0	0	0	28.5714		0	0	0	3.0303	0	0	0		0	0	0	0	0	0	2.94118
60	0	0	0	0	0	50		4.65116	0	0	0	0	12.5	0		11.1111	0	0	0	0	0	0
78.5714	0	0	0	0	0	33.3333		0	0	4.7619	0	2.85714	0	18.1818		0	0	0	0	7.14286	0	0
0	0	0	0	0	0	12.5		0	14.2857	0	0	0	0	0		7.69231	0	0	0	0	0	0
0	0	0	0	0	5.55556	25		0	0	0	0	0	5.26316	6.25		7.69231	0	16.6667	0	4.16667	0	0
0	0	0	12.5	4.16667	4.34783	0		0	0	0	0	7.31707	0	0		0	0	0	0	4.54545	0	0
0	2.7027	0	0	0	0	7.69231		0	0	0	0	0	0	2.04082		0	0	0	0	4.54545	0	0
0	0	0	0	0	0	0		0	0	0	2.22222	2.32558	0	5.55556		0	0	0	0	0	0	0
0	0	0	0	0	3.0303	81.8182		0	0	0	0	2	0	0		0	0	0	0	4.16667	0	0
0	4.34783	0	0	0	0	75		0	0	0	0	0	0	0		0	0	0	7.14286	0	0	0
4	2.22222	0	2	2.7027	0	63.6364		0	1.81818	0	0	0	0	0		0	0	0	0	0	0	0
0	0	0	0	0	0	66.6667		0	0	0	0	0	0	0		0	0	4.34783	0	0	2.04082	9.09091
31.7073	0	0	0	0	0	76		0	0	0	0	0	0	0		0	0	0	0	0	4.44444	5.55556
12.5	2.85714	0	0	0	0	58.3333		0	0	0	0	0	0	0		0	0	0	0	0	0	5.55556
0	3.33333	0	0	5.26316	0	0		0	6.25	1.85185	0	0	0	0		0	0	0	1.53846	0	0	0
0	0	3.50877	0	0	0	0		0	0	0	5.26316	0	0	0		0	0	1.92308	0	0	0	0
0	0	0	0	5.26316	0	2.85714		0	0	0	0	0	0	0		0	0	0	0	0	0	0
6.25	0	0	0	11.7647	3.44828	0		0	0	0	0	20	6.66667	0		0	0	0	1.40845	0	0	0
39.2857	0	0	0	0	0	4.7619		0	11.1111	0	0	4	3.0303	0		0	0	0	0	0	0	5.88235
14.2857	0	0	0	0	4.16667	0		0	0	0	8.69565	0	22.2222	0		0	0	0	0	0	0	0
46.6667	0	0	0	0	0	0		0	0	0	0	0	0	0		0	0	0	0	0	0	0
23.0769	0	0	0	0	0	18.1818		2.17391	0	5.55556	0	10	0	0		0	0	0	0	0	0	14.2857
0	1.96078	0	0	0	3.7037	37.5		0	0	0	0	0	0	0		5.88235	0	0	0	0	0	0
0	0	3.7037	0	0	0	18.1818		0	0	0	0	0	0	0		0	0	3.7037	0	0	0	0
0	2.8169	0	0	0	0	15.3846		0	0	0	2.5	0	0	0		0	0	0	0	0	0	0
0	0	3.33333	0	0	0	28.5714		0	0	2.63158	0	0	0	0		0	0	0	0	0	0	7.14286
0	0	0	0	0	16.6667	83.6735		0	0	0	0	0	0	0		2.94118	0	0	0	0	3.57143	0
2.5	2.43902	0	0	0	0	96.1538		0	0	0	0	0	0	0		0	0	0	0	0	3.7037	0
0	0	0	0	0	0	60		0	0	0	3.57143	0	0	0		0	5.88235	0	0	0	0	4.87805
0	0	0	0	0	0	75		0	0	0	0	0	0	0		0	6.25	0	11.1111	0	0	0
0	0	0	0	0	0	78.0488		0	0	0	0	0	0	0		3.125	0	0	0	0	0	0
0	0	0	0	3.44828	0	82.3529		0	0	0	2.77778	0	0	0		0	3.125	7.14286	0	0	0	0
0	0	0	0	0	0	85.7143		0	0	0	0	0	0	0		0	0	0	0	0	0	0
0	0	3.7037	0	0	0	53.3333		7.14286	0	4.25532	0	0	0	0		0	0	3.7037	0	0	9.09091	0
0	0	0	0	0	0	71.4286		5.55556	0	0	60	1.85185	0	0		0	30	0	0	0	0	0
0	0	0	0	6.66667	21.0526	72		0	0	0	0	0	3.33333	0		0	0	0	0	2.17391	0	0
0	0	1.66667	0	0	0	58.5366		0	0	5.40541	0	0	0	0		3.44828	0	0	0	7.14286	0	0
0	0	0	0	0	0	69.5652		0	0	7.69231	0	0	0	16.6667		0	0	0	0	0	0	0
3.44828	3.0303	0	0	0	0	0		4.54545	0	0	0	0	0	0		0	0	0	0	0	0	0
0	0	0	3.44828	0	25	0		0	0	0	0	0	4.7619	0		0	0	0	0	0	0	0
0	0	0	0	0	69.5652	22.2222		0	0	0	15.3846	0	0	0		0	0	0	0	0	3.57143	0
0	0	0	0	0	44.186	0		0	0	0	6.06061	0	0	0		0	4.34783	0	0	0	0	0
0	0	0	0	0	0	0		0	0	2.27273	0	5	0	0		5.88235	0	0	0	4.34783	0	20
0	0	0	0	2.5	10.5263	0		0	0	0	0	0	0	0		0	0	0	0	0	0	0
0	0	0	0	0	85.7143	0		0	0	2.08333	0	0	0	0		0	0	0	0	0	0	0
0	4.34783	4.54545	0	3.22581	90	0		0	0	0	0	0	0	0		0	0	0	0	0	0	0
0	0	0	0	0	90.9091	0		0	0	0	0	0	16.6667	0		0	0	0	0	0	0	0
3.0303	0	0	0	4.16667	71.4286	0		0	0	0	0	9.375	0	9.09091		0	0	0	0	0	0	0
0	0	0	0	0	50	0		0	0	14.2857	0	2.43902	0	0		0	0	0	2.22222	0	5	0
0	0	0	76.9231	0	81.8182	11.7647		0	0	28.5714	0	0	0	0		0	0	0	0	0	0	0
0	0	0	36.3636	0	92.4528	0		0	0	0	0	0	3.44828	0		0	0	0	0	0	0	3.57143
0	0	0	73.0769	0	83.3333	0		0	0	5	0	0	0	0		0	0	1.5873	7.14286	0	0	0
0	0	2.63158	81.8182	0	82.3529	0		0	0	0	0	0	0	0		0	2.7027	3.33333	0	0	0	0
0	0	0	0	0	81.8182	0		0	0	0	0	0	0	0		0	0	0	0	0	0	2.12766
0	0	0	0	0	94.7368	11.1111		0	0	0	0	0	0	0		0	0	0	0	0	0	0
0	0	0	0	0	82.6087	0		0	0	12.5	0	0	0	0		0	0	0	0	0	2.94118	0
0	0	0	2.17391	0	85.7143	10		0	2.5	0	0	0	0	0		0	2.5641	1.81818	0	0	2.94118	0
0	0	0	0	0	74.359	13.3333		0	0	0	0	0	0	0		0	0	5.71429	0	0	2.94118	0
0	0	0	0	0	100	60		0	0	0	0	0	0	0		3.57143	0	0	2	0	0	0
0	1.5873	0	6.25	0	94.4444	29.4118		0	0	7.14286	0	0	0	0		0	0	0	0	0	0	0
0	0	0	0	0	28.5714	0		0	0	0	12.5	0	0	0		0	0	0	0	0	0	2.77778
0	0	0	0	3.7037	25	42.8571		0	0	0	7.14286	0	0	0		0	0	0	0	0	0	0
0	0	0	0	0	72.4138	50		2.5641	0	0	0	0	0	0		0	0	0	0	0	0	0
0	0	0	3.92157	5.40541	87.1795	36.3636		0	0	0	0	3.33333	0	0		0	0	0	2.08333	0	0	2.77778
0	0	0	3.44828	0	83.3333	20		0	0	0	0	0	0	4.16667		0	0	0	2.08333	0	0	0
0	0	0	0	0	97.2222	85.7143		6.66667	2.5641	4	0	4.16667	0	0		0	0	0	0	0	0	0
0	0	0	0	0	0	25		0	0	0	0	10	0	0		0	0	0	0	0	0	0
0	0	0	0	5.55556	0	60		8.33333	0	0	4.54545	0	0	0		0	0	0	0	0	0	0
0	0	0	0	0	0	85.7143		4.16667	0	0	0	0	0	0		0	0	0	0	0	0	0
0	0	0	0	0	0	80		0	0	0	0	0	0	0		0	0	0	0	0	0	0
0	0	0	0	0	0	0		0	0	10	0	1.96078	0	0		0	0	77.7778	0	0	0	0
4.41176	0	0	0	0	0	0		0	0	0	0	6.52174	0	0		0	0	90	0	0	0	0
4.34783	0	0	0	0	0	0		4.34783	0	0	1.88679	0	0	0		0	0	80	0	0	0	0
0	0	0	6.66667	0	0	12.2449		0	0	3.57143	0	0	1.72414	0		0	0	80	0	0	0	0
0	0	28	5.88235	0	0	9.09091		0	0	3.7037	2.27273	0	0	0		0	0	80	0	0	2.77778	0
0	0	25	0	0	0	15.2174		7.69231	0	0	0	0	0	0		0	0	90	0	0	0	0
0	0	10	0	0	0	12.5		0	0	0	2.43902	0	0	0		0	0	90	0	4.34783	0	0
0	0	48.1481	0	0	0	0		0	0	0	0	0	0	0		0	0	100	6.66667	0	0	0
0	0	43.1818	0	0	0	0		0	0	0	0	0	0	0		0	6.25	88.8889	7.69231	4.34783	3.33333	0
0	0	50	1.23457	0	0	0		0	0	14.2857	0	0	16.6667	7.14286		0	0	88.8889	4.16667	0	0	0
0	0	42.8571	0	0	0	47.5		0	0	11.1111	0	0	0	4.7619		0	0	88.8889	4.16667	0	0	0
0	0	55.5556	0	0	0	0		0	0	6.25	0	4.34783	0	0		0	0	88.8889	0	0	2.77778	0
0	0	36.3636	0	0	2.94118	0		0	0	0	5.26316	0	0	0		0	5	88.8889	0	0	2.85714	0
1.75439	0	40	20.8333	0	0	0		5.71429	5.26316	0	0	0	0	0		7.14286	0	83.3333	0	0	3.22581	0
0	0	20.5882	18.1818	0	0	16.6667		0	0	0	0	0	0	0		3.0303	0	0	0	0	0	0
0	3.125	27.2727	0	0	0	0		12.5	0	0	0	5.88235	0	3.57143		0	0	0	0	0	0	0
0	0	20.5882	0	0	0	0		0	0	0	0	0	0	1.96078		0	0	0	0	4.7619	0	0
0	0	20	0	5.88235	0	0		0	0	0	0	0	0	9.52381		2.22222	0	2.7027	0	0	0	0
0	0	12.5	0	4.08163	0	0		0	8	0	0	0	0	0		0	0	0	0	0	0	0
0	0	6.25	0	0	0	0		0	0	0	2.43902	0	0	0		0	0	0	0	0	3.125	0
0	0	11.1111	0	0	0	7.40741		0	0	0	0	0	0	0		0	0	0	7.14286	0	0	0
0	0	12.5	0	0	0	0		0	0	0	0	5.26316	0	0		0	0	0	0	0	0	0
4.16667	0	4.34783	0	0	0	0		5.55556	0	0	0	0	0	0		0	3.0303	0	0	0	0	0
0	0	0	0	0	0	0		0	0	0	0	0	0	0		0	8.33333	0	0	11.1111	0	0
0	0	13.3333	0	0	0	0		0	5.88235	0	0	0	0	6.25		0	0	0	0	0	0	0
0	0	0	0	0	0	0		0	0	0	0	0	0	4.34783		0	0	0	0	0	0	11.1111
0	0	11.1111	0	0	0	0		7.14286	5.55556	0	0	0	0	0		0	0	0	8.33333	0	0	0
0	0	0	2.5	0	6.06061	0		0	0	0	4.7619	0	0	0		0	0	0	0	0	0	0
0	3.57143	12.5	0	0	6.25	0		0	0	0	0	0	0	0		0	3.44828	0	0	0	0	0
0	0	1.42857	0	0	0	0		0	2.08333	16.6667	0	0	4.44444	0		0	0	0	0	0	0	12.5
0	0	0	4.7619	0	0	0		0	0	0	0	0	0	0		0	0	0	0	0	0	6.25
2.32558	0	52.5	0	5.26316	0	61.5385		0	0	0	0	0	0	0		10	0	0	0	0	0	0
0	0	55	0	0	0	74.359		0	0	0	0	0	0	0		0	12.5	0	0	0	0	0
0	0	34.6154	0	0	0	63.3333		0	0	0	0	5.55556	0	0		0	0	0	0	0	3.63636	0
0	12.5	50	0	0	0	20		0	0	0	0	0	0	0		0	14.2857	0	0	0	0	0
0	4.65116	0	0	0	0	10.5263		0	0	0	0	0	0	4.16667		0	0	0	0	6.25	0	0
0	0	0	0	0	0	16.6667		0	0	0	0	0	2.43902	0		0	0	0	0	0	0	0
1.92308	0	0	0	0	0	9.09091		0	0	0	0	0	0	0		0	0	0	11.1111	0	0	0
0	0	0	2.77778	0	0	28.5714		0	0	9.09091	0	0	0	0		0	0	0	0	0	0	0
0	0	0	0	4.65116	0	78.5714		0	0	4	0	0	0	0		0	0	0	0	0	0	0
0	0	0	0	0	0	21.0526		0	0	7.69231	0	0	0	0		0	0	0	0	0	0	0
0	0	5.55556	0	3.22581	0	33.3333		0	0	0	6.25	0	4.16667	0		0	0	0	2.43902	0	0	0
0	0	0	0	0	0	0		0	0	0	0	2.27273	0	0		0	0	0	0	0	0	0
0	0	0	0	4.16667	4.54545	0		0	0	0	3.0303	0	0	0		0	0	0	0	0	0	0
0	0	0	0	0	0	90		0	0	0	0	0	0	0		0	0	0	0	0	0	0
3.33333	0	5.71429	0	0	0	88.8889		0	0	0	0	0	0	0		0	0	0	0	0	0	0
0	0	0	12.5	0	0	16		0	0	0	5.55556	0	0	0		0	0	0	0	0	0	0
0	5	0	11.7647	0	0	61.1111		0	0	0	0	0	0	0		0	9.09091	0	0	0	0	0
0	0	0	0	0	0	0		1.63934	0	0	0	0	0	0		0	0	0	0	0	0	0
0	0	0	0	0	0	0		0	0	0	0	10	0	0		0	0	0	0	0	0	12.5
0	0	0	0	0	0	2.77778		0	0	0	0	5	0	0		0	0	0	0	0	0	0
0	0	0	0	0	0	0		0	0	0	0	0	0	0		0	0	0	0	0	0	0
0	0	0	0	0	0	0		0	0	6.66667	0	0	0	0		0	0	0	0	0	0	2.32558
0	0	0	0	0	0	88.8889		0	9.09091	0	0	0	0	0		0	0	0	6.25	0	0	0
0	26.1905	0	12.5	0	0	94.5946		0	0	6.66667	0	0	0	4.34783		3.22581	0	0	0	0	0	0
0	36.3636	0	0	0	4.54545	96		0	0	0	0	0	0	0		0	0	0	0	0	12.5	2.63158
0	26.3158	3.22581	0	0	10	80.9524		0	0	0	4.7619	0	9.09091	0		0	0	0	0	0	0	0
0	26.087	0	0	0	0	90		0	0	0	0	0	0	0		3.125	0	0	40	2.63158	0	0
0	37.5	0	0	0	0	97.619		0	0	2.85714	0	0	0	0		0	0	0	33.3333	0	0	13.3333
0	13.7931	0	66.6667	0	0	3.33333		0	0	0	0	0	0	0		0	0	0	20	0	0	0
0	37.037	0	47.3684	0	0	0		0	0	0	0	0	0	0		4	0	0	0	5.26316	0	0
0	13.7931	0	20	0	0	3.22581		0	3.125	0	0	0	0	0		0	0	5.26316	0	0	0	0
0	22.2222	0	0	0	0	92.3077		0	0	0	3.44828	0	0	0		0	0	2.5	0	0	0	0
0	33.3333	0	0	0	0	82.3529		0	0	0	0	0	0	0		0	0	0	0	0	0	0
0	16.6667	0	28.5714	0	3.84615	93.3333		0	3.22581	6.38298	0	9.09091	0	0		0	0	0	0	0	0	0
0	28.5714	0	27.027	0	0	84.6154		0	0	0	0	2.77778	3.7037	0		0	0	0	0	5.26316	5.55556	0
0	91.6667	0	71.4286	0	0	84.2105		5.26316	1.81818	0	0	0	0	0		0	2	0	0	0	2.43902	0
0	81.25	0	39.1304	0	39.1304	75		0	0	0	0	0	0	4.7619		0	0	0	0	7.69231	0	0
0	89.6552	7.69231	0	0	31.25	58.3333		5	2.5	0	2.5641	0	0	16.6667		0	0	0	0	0	0	0
0	86.6667	0	0	0	30	46.1538		8.69565	0	0	0	0	0	14.2857		0	4.87805	0	0	0	0	3.125
0	0	0	0	0	25	68.75		0	0	0	2.63158	0	0	0		0	2.38095	0	0	0	0	0
0	0	0	0	0	88.8889	68.75		0	0	0	0	0	0	0		0	0	0	0	5.55556	0	0
0	0	0	0	0	100	50		0	0	0	0	0	0	0		0	5.12821	0	0	0	0	0
1.69492	0	0	0	0	17.2414	52.9412		0	0	0	0	0	0	0		0	3.22581	2.43902	0	0	3.84615	0
35.2941	0	3.57143	0	0	14.2857	65.4545		0	0	0	0	0	0	0		0	0	0	0	0	0	0
41.6667	2.77778	0	0	0	20	50		0	0	0	0	0	0	0		0	4.54545	0	0	0	5.26316	0
23.0769	88	4.34783	0	0	100	62.2222		0	0	0	0	0	0	0		0	0	0	0	0	10	0
33.3333	100	0	0	0	93.3333	50		5.55556	0	0	0	7.5	0	0		0	0	0	0	0	0	0
0	97.6744	0	0	0	100	0		0	0	0	0	16.6667	0	0		0	0	0	0	0	0	0
0	85.7143	0	0	0	84	0		0	0	0	0	7.40741	0	0		0	0	0	0	0	0	0
46.1538	71.7391	0	0	0	76.9231	62.5		6.89655	0	0	4.54545	0	0	0		0	0	0	0	0	0	0
30.4348	66.6667	0	0	0	90	57.5758		0	0	0	8.69565	0	0	0		0	0	0	0	0	0	0
17.6471	72.5806	2.7027	0	0	84.6154	42.8571		0	0	0	0	0	0	0		0	7.14286	0	0	0	0	0
18.1818	4.7619	0	0	0	75	48		0	0	1.85185	0	2.94118	0	0		0	0	0	0	0	0	0
66.6667	0	0	0	0	100	50		4.65116	0	0	0	0	0	0		0	0	0	0	0	0	0
38.0952	80.7692	0	0	0	80	52.1739		2.5641	0	0	0	2.77778	0	0		0	0	0	0	0	0	0
13.3333	95.2381	0	0	0	80	42.8571		4.10959	0	0	0	0	0	0		0	3.44828	0	0	0	0	0
20	80	0	0	0	0	45.4545		0	0	4	0	0	0	4.7619		3.7037	0	0	3.22581	0	0	0
0	66.6667	0	1.81818	0	68.1818	55.5556		0	0	0	0	0	0	0		0	0	0	0	5.55556	0	4.34783
29.4118	88	0	0	0	100	50		0	0	0	0	0	0	2.22222		0	0	0	0	0	0	0
0	88.8889	0	0	0	0	0		0	8.69565	0	0	0	0	5.88235		3.44828	3.84615	11.1111	0	0	0	0
38.0952	50	0	0	0	0	0		3.33333	0	0	0	0	0	0		0	0	0	0	0	0	4.7619
10	40.7407	8.69565	0	0	0	0		0	0	0	0	0	5.55556	0		0	5	0	0	0	0	0
33.3333	96.5517	0	4.7619	0	0	0		5.26316	0	0	0	0	0	2.32558		0	0	0	10	0	0	0
22.2222	89.4737	0	0	0	0	72.2222		0	0	0	0	0	0	0		15.3846	0	0	0	0	3.33333	0
16.6667	48.3871	7.69231	0	0	0	48.4848		0	3.0303	0	0	2.85714	4.34783	4.7619		0	0	12.5	0	0	0	0
47.8261	17.3913	0	0	0	88.5714	0		0	0	0	0	0	0	0		0	0	0	0	0	0	2.63158
58.6207	89.4737	0	0	1.75439	90	1.96078		0	0	0	0	0	0	0		0	0	0	0	0	0	0
50	87.5	0	0	2.85714	84.2105	0		0	7.69231	0	0	0	0	12.5		0	0	0	0	0	0	3.125
65.1163	67.8571	0	8.33333	0	88.8889	3.7037		0	0	2.7027	5.12821	0	0	0		0	0	0	0	0	3.33333	0
64.2857	80	0	0	0	100	0		0	0	0	0	0	0	0		0	0	0	0	0	0	3.125
55	53.4884	0	0	0	70	0		0	0	0	0	0	0	0		0	0	0	0	0	2	0
6.25	39.2857	0	0	0	100	0		0	0	0	0	0	0	0		0	0	0	0	0	2.32558	0
0	88.2353	0	0	12.5	77.7778	0		0	0	0	0	0	0	3.84615		0	2.77778	0	0	0	0	0
33.3333	86.6667	0	0	0	61.1111	0		0	0	0	0	0	0	0		0	0	0	0	0	0	3.84615
20	54.1667	0	0	0	20	0		22.2222	3.44828	0	0	0	0	0		2.38095	0	0	0	0	0	8.33333
16.6667	80	0	0	1.78571	90	0		0	0	0	3.84615	0	0	0		0	0	0	0	0	2.38095	0
20	75.6098	0	0	0	83.3333	0		0	0	3.0303	0	0	0	0		0	0	0	0	0	3.57143	0
52.9412	85.7143	0	0	0	95.4545	0		0	0	0	0	0	0	0		4.25532	0	0	0	7.14286	3.84615	0
71.4286	62.5	0	0	0	55	0		0	0	8.69565	0	0	0	0		0	0	0	0	0	0	0
42.8571	38.4615	4.54545	0	0	66.6667	18.1818		0	0	0	0	0	0	0		3.22581	0	0	0	0	0	2.85714
40	94.2857	0	0	0	88.2353	10.8108		9.09091	4	0	3.33333	0	0	0		0	0	0	0	0	0	3.22581
42.8571	100	0	2.43902	0	92.8571	11.1111		0	0	0	2.94118	3.7037	0	0		0	0	33.3333	0	0	0	0
0	82.3529	0	0	2.12766	9.09091	10.8108		4.7619	0	0	0	3.7037	0	0		0	0	0	0	0	0	0
0	90	0	0	0	26.087	25		0	0	0	0	2.63158	0	0		0	0	0	0	0	0	4
11.1111	0	0	0	0	31.25	0		0	0	0	0	1.6129	0	0		0	0	0	0	0	0	0
0	23.2558	0	0	0	20	0		0	0	0	0	0	0	0		0	0	0	0	0	0	0
8.33333	21.4286	0	0	0	66.6667	0		0	0	0	0	0	0	0		0	0	0	0	7.69231	0	0
9.09091	0	0	0	4	69.2308	0		0	0	4.7619	0	0	0	0		0	0	0	0	0	0	0
0	0	0	0	0	0	63.3333		0	0	0	0	0	0	0		0	0	0	11.1111	0	0	0
22.2222	0	0	0	0	43.4783	95		0	0	0	0	0	0	0		0	0	0	0	0	0	4.34783
12.5	0	0	0	0	33.3333	80		0	12.5	0	0	0	0	0		0	0	0	0	0	0	4.34783
40	0	0	0	0	31.8182	6.25		3.84615	0	0	0	0	2.22222	0		0	0	0	0	0	0	4.16667
0	0	0	0	0	31.25	87.5		0	0	0	0	4.34783	0	0		1.72414	0	0	0	0	0	0
0	0	0	0	0	25	63.8889		0	0	0	0	0	0	3.7037		0	0	0	0	0	7.69231	0
0	0	0	0	0	0	87.5		0	1.85185	3.33333	0	0	0	0		2.38095	0	0	0	0	3.7037	0
16.6667	0	0	0	0	42.8571	70.3704		0	0	0	0	0	0	0		0	0	0	5.88235	0	0	0
20	0	0	2.77778	0	3.33333	88.2353		0	0	0	0	0	0	6.25		0	0	0	0	0	6.25	0
14.2857	0	0	0	0	60	4.16667		0	0	0	0	0	0	0		0	0	0	0	0	0	0
0	0	5	0	0	45.4545	0		2.63158	2.04082	0	0	2.63158	0	0		0	3.33333	0	4.16667	0	0	0
63.1579	0	3.33333	0	0	5.88235	5.88235		0	0	11.1111	0	3.07692	0	0		0	0	5.55556	0	0	0	0
4.16667	0	2.85714	10.5263	0	55.5556	0		5.55556	0	0	0	0	0	0		0	2.63158	0	0	0	0	0
0	0	0	0	0	36.3636	42.8571		0	0	0	0	0	0	6.25		0	0	0	0	20	0	0
11.1111	0	0	3.84615	4.54545	0	44.4444		0	1.72414	0	20	4.34783	0	0		5.55556	0	0	0	0	7.14286	0
45.4545	0	0	0	0	0	0		0	0	0	0	0	0	0		0	2.04082	0	0	0	0	0
62.5	4.16667	0	0	0	0	0		0	0	4.7619	0	0	0	0		0	0	0	0	0	0	0
20	1.88679	0	0	0	0	89.2857		2.85714	0	0	0	0	0	0		4.34783	5.71429	0	0	0	0	0
45.4545	0	0	0	0	0	90		0	0	0	0	0	3.22581	11.1111		0	0	0	0	0	0	0
23.8095	0	0	0	0	0	75		0	0	0	0	0	0	0		0	0	0	14.2857	0	2.85714	0
8.10811	0	0	0	0	0	91.6667		0	0	0	5.88235	0	0	0		0	0	0	0	0	0	0
7.69231	0	0	0	0	42.8571	42.1053		0	0	0	0	0	0	5.55556		0	0	0	0	0	0	0
29.1667	5.88235	0	0	0	44.186	44.4444		0	0	0	0	0	0	0		0	0	0	0	0	0	0
41.6667	3.7037	0	0	0	75	94.1176		0	0	0	0	0	0	0		0	0	0	0	0	0	0
73.6842	0	6.25	2.85714	0	61.5385	66.6667		0	7.69231	0	0	0	0	0		0	0	0	0	0	0	0
75	0	3.57143	8.82353	0	100	83.3333		0	0	0	0	0	0	20		0	0	0	0	0	0	0
76.9231	0	0	3.84615	0	100	85.7143		0	6.89655	0	0	0	0	0		6.06061	0	0	0	0	0	0
15.1515	0	2.43902	0	0	0	77.7778		0	0	0	0	0	0	0		0	0	0	0	0	0	0
0	0	0	0	0	77.7778	80		0	0	0	0	0	0	0		0	0	0	0	18.1818	0	0
42.5532	0	0	0	0	100	75		0	0	0	0	7.14286	0	0		0	0	0	0	20	0	0
0	0	0	0	7.69231	83.3333	84.375		5	2.77778	0	0	0	0	0		0	3.0303	0	0	0	0	0
16.6667	0	0	0	0	90	80		0	0	0	0	0	0	0		0	0	0	0	4	0	0
8.33333	0	0	0	0	83.7209	100		0	2.5	0	0	87.5	0	0		0	0	0	0	0	0	0
0	0	0	0	0	89.4737	84.7826		0	0	0	0	0	2.12766	0		0	0	0	0	7.14286	0	0
0	0	5	0	0	0	76.9231		0	0	6.66667	0	0	5.88235	0		0	0	0	0	0	0	0
0	0	0	0	0	0	72.7273		0	7.14286	0	0	0	0	0		0	0	0	0	0	0	0
0	0	0	0	0	44.4444	54.5455		0	0	0	0	0	0	0		2.08333	0	0	0	0	0	0
63.6364	0	0	0	0	12.5	16.6667		0	0	0	0	0	0	0		0	4.54545	0	0	0	0	0
33.3333	0	0	11.1111	0	60	20		14.2857	0	0	0	0	0	2.22222		0	0	0	0	0	0	0
10	7.14286	0	0	0	37.5	87.5		0	0	0	0	0	0	0		0	0	0	0	0	5.55556	0
52	2.5	0	0	0	0	85.7143		20	3.0303	0	0	0	0	2.5		2	0	8.33333	0	0	0	0
26.3158	0	12.5	0	0	0	89.1892		0	0	10	0	0	0	0		0	0	0	0	0	0	0
14.2857	0	0	0	0	0	100		0	0	0	0	0	4.34783	0		0	0	0	0	0	0	0
0	0	0	0	0	0	95.2381		0	0	0	0	0	0	0		0	0	0	0	0	0	6.66667
0	0	2.12766	0	0	0	96.5517		0	5.55556	0	0	0	0	0		0	0	0	0	0	0	0
0	0	0	3.44828	0	0	81.8182		0	0	0	0	0	0	0		0	0	0	0	0	6.66667	0
0	0	0	0	0	0	57.8947		0	0	0	0	0	0	0		0	0	0	0	0	0	0
0	0	0	0	12.5	0	100		0	0	3.07692	5	0	0	0		0	0	0	0	0	4.54545	5.88235
0	0	0	0	0	0	86.9565		4.16667	0	0	0	0	0	0		0	0	0	0	0	0	0
0	0	4.87805	0	0	0	83.3333		0	0	0	0	2.04082	0	0		0	0	0	0	0	0	0
0	0	0	0	0	50	79.5918		4	0	0	0	0	0	4.7619		0	0	0	0	0	4.7619	8.33333
84.6154	0	0	0	0	41.3793	86.2745		20	0	0	0	0	0	0		0	0	0	0	0	0	0
83.3333	0	0	16.6667	2.94118	50	58.3333		0	0	5	0	0	0	2.63158		0	0	0	0	0	0	0
50	2.7027	0	0	0	27.2727	4.16667		0	0	0	0	0	0	0		0	0	0	0	0	0	0
5.88235	0	15.3846	0	0	25	0		0	0	0	0	0	0	0		0	0	0	0	0	0	0
100	0	0	0	0	0	0		0	2.98507	0	0	0	0	0		2.12766	0	0	0	0	0	0
71.4286	0	0	0	0	0	0		0	0	0	0	0	0	0		2.22222	0	0	0	0	8.33333	0
87.5	0	0	0	0	0	0		0	0	0	0	0	11.1111	0		0	0	0	0	0	0	0
71.4286	0	0	0	0	0	1.78571		0	0	0	6.25	16.6667	0	0		0	0	0	2.63158	0	14.2857	0
66.6667	0	0	0	0	0	42.8571		0	1.31579	0	0	0	0	4.34783		0	0	0	0	0	14.2857	0
33.3333	0	0	0	5	0	45.1613		2.12766	0	0	0	0	0	25		0	0	0	2.08333	0	8.33333	0
29.4118	0	0	0	0	0	15		0	0	0	0	0	0	0		0	0	0	0	2.32558	10	1.81818
53.8462	0	0	0	0	0	29.0323		0	0	5	0	0	0	0		0	0	0	0	0	10	0
33.3333	5	0	0	0	0	29.1667		0	0	0	0	0	0	0		3.7037	0	0	0	0	10	0
53.6585	0	0	0	0	0	53.5714		0	0	0	0	0	0	0		0	0	9.09091	7.40741	2.22222	12.5	0
56.8182	4.7619	0	0	5.26316	0	31.5789		21.4286	0	0	0	0	11.1111	0		0	0	0	0	0	0	0
33.3333	5.26316	0	0	0	0	46.1538		0	0	0	0	3.44828	0	0		0	0	0	0	0	0	0
33.3333	0	0	0	0	0	55.5556		0	0	0	0	0	0	5		0	0	7.69231	4	2.08333	0	0
20	0	0	0	0	0	27.907		0	0	0	11.1111	0	0	0		0	16.6667	0	4	0	0	0
33.3333	0	0	0	0	0	5.88235		0	0	0	0	0	0	5.26316		5.55556	0	0	0	0	0	0
36.3636	0	0	0	4	0	0		0	2.38095	0	0	0	0	0		0	0	0	0	0	0	2.32558
23.0769	0	0	3.84615	0	0	28.5714		6.66667	0	0	0	0	0	0		3.125	0	0	5	0	0	0
5.55556	0	0	0	0	0	20		0	0	0	0	5	0	0		4.7619	0	0	0	0	0	2.12766
40	0	2.08333	0	0	0	22.8571		0	0	0	0	0	0	6.25		0	0	0	0	0	0	0
80	0	0	7.69231	3.44828	0	0		0	0	0	0	0	0	7.14286		0	0	0	8.33333	0	0	0
39.1304	0	0	0	0	7.69231	31.8841		0	0	0	0	0	2.17391	0		0	0	0	3.8961	0	0	0
50	0	16.6667	0	0	0	12.5		0	0	0	0	0	0	0		0	0	0	1.31579	0	0	0
37.037	0	0	1.6129	0	0	5.7971		0	1.40845	3.125	0	0	0	0		0	0	0	0	3.7037	0	0
66.6667	0	4.54545	0	0	0	11.1111		0	0	0	0	0	0	0		0	0	0	0	0	0	0
46.1538	2.12766	1.85185	0	0	0	0		0	0	0	0	0	0	0		0	0	0	0	0	0	0
20	0	0	0	0	0	0		0	1.88679	0	0	0	0	0		2.43902	0	0	0	0	0	0
24.2424	4	0	0	0	0	0		0	0	0	0	0	0	0		0	0	0	0	0	0	0
44.4444	0	0	0	95.2381	0	0		0	0	0	0	0	0	0		0	0	0	0	0	0	0
52.1739	0	0	0	90.625	6.25	0		0	0	0	0	5.88235	0	0		0	4.34783	0	4.44444	0	0	0
52.6316	0	0	0	60	0	0		0	1.75439	0	0	0	0	0		0	0	0	2.12766	0	0	8.69565
80	0	5	0	52.1739	0	0		0	0	0	0	0	0	0		0	0	0	0	0	0	0
72.7273	3.22581	0	0	63.1579	3.0303	0		0	0	0	8.33333	0	0	0		0	0	0	0	0	0	0
83.3333	0	0	0	63.6364	0	0		0	0	0	0	0	2.04082	0		0	0	0	0	0	0	0
0	2.5641	0	0	57.6923	0	0		0	0	0	0	7.14286	0	0		0	0	0	0	0	0	0
21.4286	0	3.44828	0	0	100	0		0	0	4	0	0	0	0		0	0	0	0	0	0	2.7027
0	0	0	0	50	90.9091	0		0	0	0	0	7.69231	0	0		0	0	0	0	0	0	0
15.3846	3.22581	0	0	40	75	0		3.77358	0	0	0	0	0	0		0	0	0	0	0	0	0
26.6667	0	0	0	78.125	2.94118	0		3.7037	0	0	0	0	0	0		2.5	3.33333	0	0	0	0	0
0	0	0	0	40	0	0		5.26316	0	0	0	0	0	0		2.94118	0	0	0	3.0303	0	0
0	0	2.22222	0	68.0851	97.9592	0		4.34783	0	0	0	9.09091	0	0		0	0	0	0	0	0	0
0	0	0	0	52.9412	95.4545	0		0	0	4.54545	2.98507	0	0	0		0	0	0	0	0	0	0
0	0	0	0	100	53.3333	0		0	0	0	0	0	0	0		0	0	0	0	0	0	11.1111
36.8421	0	0	0	83.3333	87.8788	4.7619		5.55556	0	0	0	0	0	0		0	0	0	0	3.22581	0	0
14.2857	0	0	0	100	94.5946	0		10	20	0	0	0	0	0		0	0	0	0	0	0	0
47.3684	0	0	0	0	84.6154	0		5	3.22581	7.14286	0	0	5.55556	0		0	0	0	3.84615	0	0	0
23.5294	0	0	0	0	97.561	3.125		0	0	0	0	0	0	0		0	0	0	0	0	0	0
4	0	0	0	75	78.9474	0		0	0	0	0	0	5.26316	0		0	0	0	0	0	0	0
0	0	0	0	76.9231	93.75	0		0	0	0	0	0	4.7619	0		0	0	2.5	0	3.84615	0	0
5.26316	4.7619	0	0	90	90.4762	0		0	4.34783	0	0	0	0	6.66667		0	0	2.63158	2.63158	0	0	7.14286
36	0	0	2.08333	72.7273	100	5.55556		0	0	0	0	2.17391	0	0		0	0	3.22581	2.94118	0	0	0
20	0	5.88235	0	30.7692	84.6154	0		0	3.44828	0	0	0	0	0		3.33333	12.5	0	0	0	0	4.16667
22.7273	0	0	0	22.2222	8.33333	0		11.1111	0	0	0	0	6.45161	0		0	0	0	0	0	0	4.54545
50	0	0	0	42.8571	0	0		0	0	0	0	0	0	0		0	0	0	0	0	0	4.54545
80	0	0	0	41.4634	0	0		0	0	0	0	5.12821	3.33333	0		0	0	0	0	0	0	0
87.5	0	0	0	75	0	5		0	0	0	3.125	0	0	0		0	0	0	0	0	0	4.16667
46.4286	2.5641	0	0	88.2353	0	0		0	0	0	0	0	3.84615	5.55556		4.16667	0	0	4	0	0	0
35.1351	0	0	0	83.3333	0	0		0	0	0	0	0	0	3.0303		0	0	0	0	0	0	0
34.7826	0	0	0	84.8485	20.3704	0		0	0	0	0	0	0	0		0	0	0	0	0	14.2857	0
37.5	0	0	0	50	100	0		0	0	0	0	0	0	6.89655		0	0	0	0	0	0	0
0	0	0	0	67.8571	92.1053	0		0	0	0	0	0	3.84615	0		9.09091	0	0	0	0	8.33333	0
0	0	0	0	50	19.0476	8.69565		0	0	0	3.0303	9.09091	0	0		0	0	0	0	0	12.5	0
0	0	0	0	35.7143	28.125	0		0	0	0	0	4.7619	0	0		0	0	0	0	0	12.5	0
54.8387	10	0	0	0	20	0		0	0	0	0	6.25	0	0		0	0	0	0	0	0	0
62.5	0	0	0	3.33333	27.5	0		0	0	0	0	0	0	2.5641		0	0	0	0	0	0	0
21.7391	0	0	0	90	100	4.7619		0	0	0	0	0	0	0		0	0	0	0	10	0	0
33.3333	0	0	5.40541	60	77.7778	0		0	0	0	0	0	0	0		0	0	0	0	7.69231	0	0
26.087	0	0	10	100	20	0		0	0	0	0	0	0	0		0	0	0	0	0	0	0
40	0	0	0	66.6667	40	0		13.3333	0	0	0	8.82353	0	0		0	0	0	0	0	0	0
0	10	0	0	100	4.54545	0		0	0	0	0	0	0	0		0	0	0	7.69231	0	0	0
33.3333	0	0	0	88.8889	0	0		0	0	0	0	0	3.0303	16.6667		0	0	0	0	0	0	0
41.1765	0	0	0	76.9231	0	0		0	0	0	0	0	0	0		0	0	0	0	0	0	0
7.14286	0	0	0	100	66.6667	0		0	0	0	0	3.44828	0	0		0	0	0	0	0	0	0
0	0	0	0	80	64.7059	0		7.69231	0	12.5	2.5	0	0	4.54545		0	0	0	0	0	0	0
11.8644	0	0	0	72.7273	0	0		0	0	0	0	0	0	0		0	0	0	0	0	0	0
15.3846	0	11.1111	0	90.9091	3.33333	0		0	0	7.69231	0	6.89655	0	0		0	0	0	0	0	0	0
0	0	0	0	90.9091	94.7368	0		0	0	0	0	4.7619	0	0		0	0	0	0	0	0	0
0	0	0	0	100	100	0		0	4	7.69231	2.08333	0	7.69231	3.84615		0	0	0	0	0	0	0
50	0	0	0	83.3333	82.7586	4.54545		0	0	0	3.33333	0	7.69231	0		0	0	0	0	0	2.22222	0
71.4286	0	0	14.2857	51.1628	88.8889	0		0	0	0	16.6667	0	0	0		3.84615	0	0	0	0	0	0
73.0769	0	0	0	88	26.3158	0		0	0	0	0	0	0	12.5		0	0	0	0	0	0	0
66.6667	7.14286	0	0	100	11.1111	0		0	12.5	7.14286	0	0	0	0		0	10	0	0	0	0	0
69.0476	0	0	0	91.4286	82.3529	0		0	0	0	5.71429	8.33333	0	4.34783		0	0	0	0	0	33.3333	2.17391
50	0	0	0	100	61.1111	0		0	0	0	0	0	0	3.33333		0	0	0	0	0	0	7.14286
0	0	0	0	80.4348	70.8333	0		0	0	0	9.09091	0	0	0		0	0	0	0	0	0	0
0	0	0	0	80	88.8889	0		0	0	0	2.22222	4.54545	0	5.88235		0	0	0	0	0	0	0
0	9.09091	7.40741	0	10	90	0		0	0	1.92308	0	2.85714	0	0		0	0	0	0	0	0	0
0	0	0	0	18.1818	0	2		0	0	0	0	4	0	0		0	3.57143	0	3.0303	0	3.22581	0
0	0	0	0	33.3333	75	0		5.88235	0	3.57143	8.33333	5.08475	0	0		0	0	0	2.27273	0	0	0
0	0	0	0	47.3684	46.1538	0		0	0	0	2.94118	2.32558	0	0		0	0	0	0	0	0	4.34783
0	0	0	0	91.6667	70.8333	0		0	0	0	0	2.12766	0	0		0	0	0	0	0	0	0
0	0	0	0	80.9524	0	0		0	0	0	2.94118	0	0	0		0	0	0	0	0	0	0
30	0	0	0	88.2353	0	7.69231		0	0	18.1818	0	0	0	0		3.0303	7.14286	0	0	0	0	0
66.6667	0	0	3.7037	78.5714	0	8.69565		0	0	0	0	0	0	0		3.0303	6.66667	0	0	0	0	0
100	0	0	0	32.1429	0	0		0	0	0	0	0	0	16.6667		10	0	0	6.25	0	0	0
83.3333	0	0	0	90.9091	28.5714	5		0	2.17391	0	0	0	0	0		3.22581	0	0	0	0	0	0
84.2105	0	0	0	100	80	0		0	0	0	0	0	0	5		0	5	1.96078	0	0	0	0
91.6667	0	0	0	80	86.1111	0		0	0	2.94118	0	0	0	0		0	0	0	0	0	0	0
0	0	3.33333	0	88.8889	83.3333	0		0	0	0	0	3.57143	0	0		0	2.5641	0	0	0	0	0
0	0	0	0	57.8947	72	0		0	0	0	0	0	0	0		0	6.81818	0	0	0	0	0
0	0	0	7.14286	93.75	85.7143	0		6.25	6.25	0	7.69231	7.54717	0	0		0	0	0	3.84615	0	0	0
4.54545	0	0	0	96	85.7143	0		0	0	0	0	0	0	14.2857		0	2.7027	0	0	0	0	0
14.8148	3.44828	0	0	100	0	0		0	0	0	0	0	0	5.88235		0	0	0	0	0	4.16667	0
10.5263	4.34783	0	0	84.2105	0	0		0	0	0	0	0	5.88235	0		0	0	0	3.7037	0	0	0
25	0	0	0	69.2308	0	0		0	0	0	0	0	0	2.7027		0	0	0	0	11.1111	0	0
0	0	0	0	50	0	0		0	0	0	0	0	0	0		0	0	0	0	0	0	0
45.4545	0	0	5.40541	27.451	0	0		0	0	0	0	0	3.33333	0		0	0	0	0	0	0	0
57.1429	0	0	1.38889	16.6667	0	5		0	0	0	0	0	0	0		0	0	0	0	0	0	0
38.8889	0	0	0	26	18.75	0		0	0	0	0	0	0	0		0	0	0	0	0	0	0
22.2222	0	0	0	16.6667	21.0526	5		0	0	0	0	0	0	0		0	0	0	0	0	0	0
8.33333	0	0	7.14286	68.9655	30	0		0	0	0	10	0	0	0		0	0	2.63158	0	0	0	0
30.303	0	0	0	88.8889	51.5152	0		0	0	0	0	0	0	0		0	0	0	0	0	0	0
16.6667	0	0	0	100	0	0		4.54545	0	3.125	0	0	0	0		0	0	0	0	0	0	0
81.25	0	0	0	92.3077	4.7619	0		0	0	0	0	0	0	0		0	0	10	0	0	0	0
75	0	0	8.33333	84.6154	22.2222	0		0	0	0	7.69231	0	4	0		0	0	0	0	0	0	0
100	0	0	0	83.3333	71.4286	0		0	2.43902	2.27273	0	5.88235	0	4.54545		0	0	0	4.34783	0	0	0
83.3333	3.57143	7.14286	0	88.2353	37.5	0		0	0	0	0	0	0	0		0	0	0	0	0	0	0
77.7778	0	0	0	100	80	0		6.25	0	4.7619	0	5.26316	0	0		0	0	0	0	0	0	0
85.7143	0	0	0	84.6154	100	0		0	0	0	0	0	0	0		0	0	0	0	0	0	0
38.0952	0	0	0	91.6667	87.5	0		0	0	2.5641	0	0	1.72414	0		0	0	0	0	0	0	0
0	0	0	0	0	66.6667	0		0	0	0	0	0	0	0		0	5.55556	2.94118	0	0	0	0
0	0	7.5	0	0	31.7073	0		0	0	0	0	5.55556	0	0		0	5.55556	2.08333	0	0	0	0
0	0	0	0	2.43902	0	0		0	0	0	7.69231	0	0	6.66667		0	0	1.85185	0	0	0	0
0	0	8.33333	0	0	3.22581	2.17391		0	0	2.5	0	0	0	0		0	0	0	0	0	0	4.34783
47.0588	0	16.6667	0	0	0	0		11.1111	0	0	0	0	0	3.125		0	0	0	0	20	0	0
47.0588	0	64.7059	0	0	60	0		0	6.25	0	0	4.54545	0	0		0	0	0	5.26316	0	0	4.34783
92.8571	0	68	0	0	58.6207	0		0	0	0	0	0	0	7.14286		0	2.73973	0	0	0	0	0
92.3077	0	50	0	0	54.5455	0		0	0	0	5.88235	0	0	0		4	1.36986	0	0	0	0	0
66.6667	0	64.5161	0	0	48.6486	2.5641		0	0	0	0	15.3846	0	0		0	1.31579	0	0	0	0	0
90	0	4.54545	0	0	81.8182	3.84615		0	0	0	0	10.5263	0	0		0	0	0	0	0	0	0
100	0	0	0	0	77.1429	0		0	0	0	0	0	0	0		0	0	0	0	0	0	0
90	0	0	0	0	0	0		0	0	0	0	0	0	0		0	0	0	0	0	0	0
0	0	0	0	0	0	0		0	2.77778	0	0	0	0	0		0	0	0	0	0	0	0
0	0	20.6897	0	0	36.1702	0		0	0	0	0	0	0	4.34783		0	0	0	0	0	0	4.7619
35.7143	0	18.1818	0	0	12.5	0		0	6.25	0	0	0	10	0		0	0	0	0	0	0	0
46.6667	0	30.7692	0	20	2.85714	0		0	0	0	0	0	0	0		0	0	0	0	0	0	0
42.4242	0	11.1111	0	0	72.7273	0		5.12821	0	0	0	0	0	2.77778		0	0	0	0	0	0	0
27.2727	0	54.5455	0	0	72	0		0	0	0	0	0	0	1.35135		0	0	0	0	0	0	0
3.7037	0	19.0476	0	0	65	0		0	0	0	0	0	0	0		0	0	0	0	0	0	0
0	23.2143	45.4545	0	0	60	0		0	0	0	4.16667	0	0	3.22581		0	0	0	0	0	0	0
0	0	9.52381	0	0	73.6842	0		0	0	0	0	0	0	0		3.0303	0	0	0	7.69231	0	11.1111
14.2857	5.88235	7.14286	0	0	60.8696	0		0	0	0	0	0	0	0		0	0	0	0	0	0	0
0	0	40.7407	0	0	0	0		0	1.81818	0	0	0	3.7037	5.26316		0	0	0	0	0	0	0
12.5	19.2308	11.7647	0	0	0	0		0	0	0	0	11.1111	0	0		0	0	0	0	0	0	0
0	37.5	26.6667	0	0	0	0		0	0	0	0	0	0	0		0	0	0	0	0	0	0
6.38298	29.4118	39.2857	0	0	0	1.81818		0	0	0	0	0	0	4.54545		0	0	0	0	0	0	0
4	23.0769	7.69231	0	5.88235	0	0		0	0	0	0	0	0	0		0	4.34783	0	0	0	0	0
13.9535	55.5556	0	0	0	0	0		0	0	0	0	0	0	0		8.33333	5.88235	0	0	0	9.09091	0
7.14286	6.25	0	0	0	0	0		0	2.04082	0	0	0	0	0		0	0	0	0	0	0	0
10.2564	19.4444	0	0	11.1111	0	0		0	0	0	0	0	2.27273	0		0	0	4	3.7037	0	0	0
22.2222	22.2222	0	0	0	0	0		0	0	5.88235	0	0	0	0		0	4.16667	0	0	0	0	0
15.3846	5.66038	0	0	0	0	0		0	0	2.43902	0	0	0	0		0	0	0	0	0	11.1111	0
6.25	0	0	3.0303	0	0	0		0	0	0	0	0	0	0		0	3.22581	0	0	0	0	6.25
4.34783	81.25	0	6.06061	0	0	0		0	0	0	0	0	0	5		0	6.25	0	0	0	0	0
33.3333	86.4407	0	0	0	0	0		3.125	0	0	5.26316	0	0	0		0	0	0	11.1111	0	0	0
40.7407	70.8333	0	0	16.6667	0	0		0	1.96078	0	5.55556	7.14286	0	0		0	0	3.22581	0	0	0	0
15.3846	51.5152	0	0	0	0	0		0	0	0	0	0	0	0		0	0	0	0	0	0	0
41.3793	7.69231	0	0	0	0	0		0	0	0	0	0	0	0		2.12766	0	0	0	20	0	0
37.5	4.7619	0	50	0	0	0		0	0	0	0	0	0	0		0	2.7027	3.33333	11.1111	0	0	0
46.1538	23.0769	0	42.8571	4.34783	5.88235	0		0	0	0	0	0	0	0		0	0	0	0	0	0	0
26.6667	14.5161	0	78.5714	0	0	0		0	0	0	5.26316	0	0	0		0	0	0	0	0	0	0
30	76	0	60	0	0	0		0	0	0	0	9.67742	0	0		0	0	0	0	0	0	0
14.2857	77.7778	0	100	0	0	0		0	0	0	0	0	0	7.40741		0	0	2.63158	0	0	5.88235	0
66.6667	90.4762	0	90.9091	0	2.43902	3.84615		0	0	0	0	2.85714	0	0		0	0	0	0	0	0	0
14.2857	80	4.54545	37.5	0	0	0		0	0	0	0	0	0	3.44828		0	0	0	0	0	0	0
46.1538	44	0	88.2353	0	0	2.94118		3.44828	1.85185	0	8.33333	0	0	12.5		0	0	0	0	0	11.7647	0
38.8889	53.8462	0	50	0	0	0		0	3.7037	0	0	2.94118	0	1.96078		0	0	0	0	0	0	0
13.3333	0	0	70	0	0	0		0	0	0	0	0	2.63158	0		0	0	0	0	0	0	0
57.8947	0	3.57143	35.7143	0	4.7619	0		0	4.16667	0	2.08333	4.16667	5.55556	0		0	0	4.44444	0	0	0	0
0	0	0	90	0	0	0		1.92308	0	0	0	10	0	0		0	7.14286	0	0	0	0	0
0	5.26316	0	92.8571	8.33333	2.38095	0		0	0	0	0	0	8.33333	0		0	0	0	0	0	6.66667	0
0	0	0	85.7143	0	16.6667	0		0	0	0	0	0	0	1.38889		0	0	4.25532	3.0303	0	0	0
0	0	0	82.3529	0	2.32558	0		0	0	8.33333	0	0	0	0		0	0	0	0	0	0	0
0	0	0	100	20	11.1111	4.54545		0	0	0	0	4.16667	0	3.44828		0	0	0	0	9.09091	0	0
0	0	0	0	0	0	0		0	0	0	0	0	0	0		0	0	0	0	0	0	2.63158
0	47.3684	0	0	0	0	4.7619		0	0	0	0	0	0	0		0	0	2.77778	0	0	3.44828	0
0	27.2727	0	0	0	0	0		0	0	0	0	0	0	0		0	0	0	20	0	0	0
2.22222	12.5	0	0	0	0	0		0	0	0	0	3.7037	0	0		2.94118	0	0	0	0	0	5.26316
0	80	0	0	0	0	0		0	0	11.1111	0	18.75	0	0		0	0	0	0	0	0	0
0	37.5	0	0	0	2.27273	0		0	4.54545	0	0	0	0	0		5	0	0	0	0	0	0
3.33333	60	0	0	0	2.27273	0		0	0	0	0	0	3.57143	15		0	0	0	0	0	0	0
0	3.7037	0	0	4	45.4545	0		0	0	0	0	3.7037	0	0		0	4.25532	28.5714	0	0	2.85714	0
0	0	0	0	0	0	0		3.22581	0	0	0	0	0	0		0	0	0	0	7.69231	0	5.26316
0	26.1538	0	0	0	3.7037	0		0	0	0	0	1.5873	0	0		0	0	12.5	0	6.66667	0	0
0	13.6364	0	20	0	0	3.22581		0	0	0	0	0	0	0		0	0	0	0	0	0	7.69231
0	0	0	0	2.94118	0	0		0	0	0	0	11.7647	0	0		0	0	0	0	0	0	0
0	0	0	0	0	0	0		4.16667	3.7037	0	0	0	0	0		0	3.44828	20	0	0	1.63934	0
0	0	9.09091	0	0	0	0		2.85714	0	0	0	5.26316	0	0		0	0	0	0	4.7619	0	0
0	1.44928	22.2222	0	0	0	0		0	4.54545	0	0	2.04082	0	0		0	0	0	0	0	4.7619	5.55556
0	0	91.6667	0	0	0	0		0	0	0	3.84615	0	0	0		11.7647	4.16667	0	0	0	0	0
0	0	72.973	0	0	0	0		0	0	0	0	0	0	7.14286		0	0	0	0	0	0	0
0	0	28.5714	0	0	0	0		0	0	0	0	0	0	0		0	0	0	0	0	0	0
0	0	25.641	0	0	0	0		0	0	0	0	0	0	0		0	0	0	0	0	0	0
0	0	0	0	0	0	0		0	4.54545	2.08333	0	0	0	0		0	0	0	5.88235	0	0	0
0	0	0	20	0	0	0		0	0	0	0	5.26316	0	0		0	0	0	0	0	0	0
0	0	0	0	0	0	0		0	0	0	0	0	0	0		0	0	0	0	0	0	0
0	0	0	0	0	0	0		0	0	0	0	5.88235	0	0		0	0	0	0	2.63158	0	0
0	3.44828	0	0	0	0	0		0	0	0	0	0	0	0		0	0	0	0	0	0	0
0	0	28.5714	0	2.5641	0	0		0	0	0	0	0	0	0		0	0	0	0	0	0	0
0	0	0	0	0	0	0		0	0	0	0	0	1.53846	0		0	4.34783	0	0	0	0	0
0	0	33.3333	0	4.87805	0	0		0	0	0	0	0	0	0		0	0	0	0	0	0	0
0	0	7.40741	0	0	0	0		0	0	0	0	0	0	0		0	0	0	0	6.66667	11.1111	0
0	0	0	0	0	0	0		0	0	0	0	0	0	0		14.2857	0	2.94118	0	15.7895	11.1111	0
2.94118	0	28.5714	14.2857	0	0	26.3158		0	2.7027	2.94118	0	0	0	0		0	0	0	0	14.2857	0	0
0	0	45.4545	0	0	0	12.5		0	0	0	0	0	0	0		0	0	0	0	33.3333	0	0
0	0	87.5	0	0	0	20.6897		0	0	0	4.08163	0	0	0		5.88235	0	0	0	12.5	0	5.55556
0	0	91.3043	0	0	0	12.5		7.69231	0	5.55556	0	0	10	0		6.25	0	0	0	21.7391	0	0
0	0	16.6667	0	0	0	0		0	0	0	2.85714	0	0	0		0	0	0	0	30.4348	0	0
0	0	41.6667	0	0	0	0		0	0	0	0	5.55556	0	1.96078		0	0	0	0	0	0	0
0	0	44.7368	0	4.54545	0	0		0	0	0	0	0	2.85714	0		0	0	0	0	0	0	0
0	4.34783	89.4737	0	0	4	0		0	3.0303	6.66667	0	0	0	0		0	0	0	0	0	0	0
0	0	45.4545	0	0	0	0		0	0	0	3.125	4.34783	3.125	2.22222		3.84615	0	9.09091	0	0	0	0
0	0	71.7949	0	0	0	0		0	1.96078	0	0	0	0	0		0	0	0	0	0	0	0
6.66667	0	100	4.7619	0	0	0		0	0	0	0	1.85185	0	0		0	0	12.5	0	0	0	0
0	0	80	0	0	0	0		0	0	4.54545	0	0	0	0		0	0	0	0	0	3.84615	0
0	0	27.5	0	0	0	30.7692		0	4.16667	0	4.54545	0	0	0		0	0	0	0	0	3.22581	0
0	0	37.5	0	0	0	25		0	0	0	0	0	0	0		0	0	0	0	0	0	0
0	0	75	0	0	0	30.7692		14.2857	0	0	0	2.5	0	0		16.6667	0	0	0	0	0	0
0	0	0	0	0	0	10		0	0	15.3846	0	6.66667	0	0		0	0	3.22581	0	0	0	0
0	3.125	0	0	0	0	2.32558		0	0	0	0	5.45455	0	0		0	0	0	0	0	0	0
0	0	0	0	3.33333	2.5641	0		0	3.44828	0	0	0	0	3.44828		0	4.16667	0	0	0	0	0
0	0	0	20	0	0	0		0	2.04082	0	0	0	0	0		0	0	0	0	0	7.14286	0
0	0	62.5	0	0	0	14.2857		0	0	0	0	0	20	0		0	0	0	0	6.25	0	0
0	0	35.7143	0	5.55556	0	0		0	0	0	0	0	0	0		0	0	0	0	6.25	2.22222	0
0	0	3.84615	0	0	0	12.5		6.25	0	0	4.7619	0	0	0		0	0	0	0	0	2.22222	0
1.85185	0	2.5641	0	0	0	0		0	0	0	3.22581	0	0	0		0	0	0	0	0	0	0
0	0	83.3333	0	0	0	0		0	0	0	0	0	0	0		0	0	0	0	0	0	1.66667
0	2.5	83.3333	0	6.25	0	0		2.22222	0	0	4	0	0	0		2.5641	7.14286	0	0	0	0	0
0	0	87.5	0	0	0	2.32558		14.2857	0	0	0	0	0	0		0	0	0	0	0	5.55556	7.69231
0	0	81.8182	0	0	0	0		0	0	0	0	0	0	0		0	0	0	0	0	0	0
0	0	72.2222	0	0	0	54.8387		0	0	0	0	0	0	0		0	0	0	0	8.33333	0	0
0	0	88.8889	0	0	2.04082	20		0	0	0	0	3.33333	0	0		0	2.94118	0	0	0	0	0
0	0	80.7692	0	1.26582	0	90.4762		0	0	0	0	14.2857	0	5		0	0	0	0	0	0	0
0	0	50	0	0	0	100		0	0	0	0	0	0	0		0	0	0	0	0	0	0
0	0	62.963	0	1.44928	0	46.1538		3.22581	0	0	2.77778	0	0	0		0	4.16667	0	0	0	0	0
0	0	100	0	0	0	45.4545		0	0	0	0	0	0	0		0	0	0	0	7.14286	0	0
0	0	73.913	0	0	0	66.6667		0	0	0	0	0	0	7.69231		0	0	2.94118	0	7.69231	0	0
0	0	10	0	0	0	80		0	0	0	0	4.16667	0	0		0	0	0	4.16667	0	0	0
0	0	20	0	0	0	68.2927		0	0	3.33333	0	0	3.0303	0		0	0	0	0	0	22.2222	0
0	0	14.2857	0	0	0	75		0	0	0	5.88235	0	0	0		0	0	3.84615	0	0	0	0
0	5.88235	5.55556	0	0	0	75		0	0	0	0	0	0	0		0	0	0	0	0	0	0
2.22222	0	71.4286	0	0	0	71.4286		2.32558	0	0	0	0	0	0		0	0	0	0	0	10	0
0	0	75	0	0	0	80		5	0	0	0	0	0	0		0	0	0	0	0	0	0
3.44828	0	78.5714	0	0	0	88.8889		0	0	0	0	0	0	0		0	0	0	0	0	0	0
0	0	83.871	0	3.22581	0	57.1429		2	0	2.85714	0	0	0	4		0	14.2857	10	0	0	10	0
0	0	85	0	0	2.63158	58.8235		0	0	2.38095	2.22222	0	0	0		2.63158	0	0	0	0	0	0
0	0	92	0	0	0	66.6667		0	0	0	0	0	0	0		0	0	0	0	0	0	0
0	0	18.1818	0	0	0	65.2174		0	0	0	0	0	0	0		0	7.40741	0	0	0	0	0
0	0	30.4348	0	0	0	63.1579		0	0	0	0	0	0	0		0	0	0	0	0	0	0
0	0	83.3333	13.3333	0	0	55.5556		0	0	0	0	0	0	0		0	2.63158	0	0	0	0	3.57143
0	0	79.4118	15.3846	0	6.66667	73.6842		0	0	0	0	16.6667	0	0		0	2.77778	11.7647	0	0	0	1.72414
0	0	50	9.52381	0	3.0303	50		2.5	0	0	0	0	0	0		0	0	0	0	0	0	0
0	0	42.3077	28.5714	0	7.69231	0		0	3.125	0	0	0	2.04082	0		0	0	0	0	0	0	0
0	0	81.8182	33.3333	0	2.27273	0		0	6.45161	0	0	0	3.125	0		0	0	0	0	0	0	1.63934
0	0	78.9474	0	0	5.26316	80.6452		0	0	0	0	0	7.69231	0		0	0	0	0	0	0	0
0	0	7.14286	90	0	0	52.381		12.9032	0	0	0	0	0	0		0	0	0	0	0	0	0
3.44828	0	8	83.3333	5.55556	0	0		0	0	0	0	0	0	0		0	0	0	0	0	0	0
0	0	80	0	0	2.12766	0		5.26316	0	0	0	0	0	0		3.7037	0	0	0	0	0	0
0	0	88.5714	80	0	0	0		0	0	0	0	0	0	0		0	0	0	0	0	0	0
0	0	0	88.2353	0	0	0		0	0	0	0	0	0	0		0	0	0	0	0	0	0
0	0	11.1111	4	0	0	0		0	0	0	0	0	0	0		0	0	0	0	0	0	4.54545
0	0	87.5	0	0	0	0		0	0	0	0	0	0	0		5	0	0	0	0	0	0
0	0	70	0	0	0	0		0	0	5.55556	0	5.40541	0	0		0	0	0	0	16.6667	0	0
0	0	83.3333	0	0	0	0		0	0	0	0	11.1111	0	0		0	0	0	0	0	0	0
0	0	70	0	0	0	0		0	0	0	0	2.77778	0	0		0	11.1111	0	0	0	0	0
0	7.14286	100	0	0	0	0		0	4.34783	0	5.26316	0	0	0		0	0	0	0	0	0	0
0	0	87.5	87.8788	0	0	16.6667		13.3333	0	0	0	3.57143	0	0		0	0	8.33333	0	0	3.0303	0
0	0	92	75	9.09091	2.63158	20		0	0	0	0	0	0	1.78571		4.7619	0	7.14286	0	0	0	4.54545
0	0	72.7273	87.1795	19.2308	0	21.4286		10	0	0	0	0	0	0		0	0	0	0	0	0	0
0	0	95.122	93.3333	33.3333	8.33333	50		0	0	0	0	0	0	0		0	4.54545	0	0	0	0	0
0	0	91.6667	89.1892	16.6667	0	38.4615		11.5385	0	0	0	4.16667	0	0		0	0	0	0	0	0	0
0	0	90.4762	85.7143	20	0	0		10	3.0303	0	0	0	0	0		0	0	0	0	0	0	0
5	0	92	90	0	0	0		0	0	0	0	0	0	2.22222		0	0	0	4.34783	0	16.6667	0
0	0	80	80	0	6.25	0		8	0	0	0	0	0	0		0	0	0	0	5.71429	0	0
0	0	80.7692	66.6667	100	0	4.54545		7.14286	0	0	0	0	3.57143	5.88235		0	0	0	0	2.77778	4.16667	0
0	0	83.3333	60	88.8889	0	0		4.34783	0	0	0	3.84615	3.44828	0		0	0	0	0	0	0	0
0	0	85	60	33.3333	0	0		6.25	0	0	0	0	4	0		0	0	0	0	0	0	0
3.57143	0	85.7143	57.1429	48.4848	0	0		0	0	0	0	10	0	0		0	0	0	0	0	15.3846	8.33333
0	0	82.6087	66.6667	100	0	0		0	0	0	0	3.7037	0	0		0	0	0	0	4.34783	0	0
0	0	0	60	84.6154	2.27273	0		0	7.69231	0	0	0	0	0		0	0	0	0	0	7.69231	0
0	0	41.1765	80	80	0	0		5	0	3.33333	0	0	0	0		0	0	0	0	0	0	0
0	0	0	50	91.6667	0	0		13.3333	0	0	0	0	0	0		0	0	0	0	0	0	0
0	0	0	0	82.6923	0	0		0	0	0	0	0	0	0		0	0	0	3.7037	0	0	0
0	0	0	0	66.6667	2.85714	0		0	0	0	0	0	0	0		0	0	0	0	0	0	10
0	0	0	29.1667	70	0	0		0	20	4	0	0	0	0		5.88235	0	0	0	0	0	0
0	0	0	12.5	87.5	0	0		0	0	0	0	0	0	0		0	3.44828	0	0	0	0	0
0	0	0	0	100	0	1.88679		11.1111	0	0	0	0	0	0		0	0	0	0	0	0	0
0	0	0	0	61.1111	0	0		0	0	5.26316	0	0	0	0		0	5.26316	0	4.34783	0	0	8.33333
0	0	0	0	29.1667	0	0		4.34783	0	0	0	0	0	0		0	0	0	0	0	0	0
0	0	0	52.9412	50	0	0		0	0	0	0	0	0	0		0	0	0	0	0	0	0
0	0	0	50	20	0	0		21.4286	4.54545	0	2.85714	0	3.125	0		0	0	0	3.84615	0	0	0
0	0	0	0	30	0	0		20	0	0	0	0	0	0		0	2.17391	0	0	0	0	0
3.33333	0	0	0	0	0	2.5		17.6471	0	0	0	4.34783	3.44828	0		0	0	0	0	0	0	2.77778
0	0	0	0	80	2.17391	0		0	0	0	0	0	5.88235	3.0303		0	7.69231	0	0	0	0	0
0	0	0	0	83.3333	0	0		2.5641	0	0	0	0	6.66667	4.34783		0	0	0	0	0	0	2.77778
0	0	0	0	95.8333	0	0		0	0	0	0	0	4.54545	0		0	10	0	0	0	0	0
0	0	0	0	90	0	0		11.1111	0	0	3.125	0	0	0		0	0	0	0	0	0	2.77778
2.5	0	0	0	93.3333	0	0		0	0	0	0	0	0	0		0	0	0	0	0	0	0
3.84615	0	3.0303	0	95.6522	0	0		0	0	0	0	0	0	0		0	0	0	0	0	0	0
2.7027	0	0	0	100	0	0		3.57143	0	0	0	0	0	0		0	0	0	4.34783	0	0	0
4.16667	0	0	16.6667	84.375	0	0		18.1818	0	0	1.75439	0	0	20		0	0	0	0	0	0	3.44828
0	3.125	0	8.33333	100	0	0		10	0	0	0	0	0	0		0	0	0	0	0	0	0
0	0	0	7.69231	76.087	0	0		0	0	0	0	0	0	0		0	0	0	0	0	0	0
0	0	0	0	100	0	1.38889		0	0	0	0	0	2.22222	0		6.25	0	0	6.25	0	0	0
0	0	0	0	94.2857	0	0		6.66667	0	0	0	0	0	0		7.14286	0	8.33333	0	0	9.09091	0
0	0	0	0	46.1538	0	0		4.7619	0	0	0	0	2.27273	0		0	0	0	0	0	0	0
0	0	0	0	53.3333	0	0		2.43902	0	0	0	0	0	0		0	5.55556	0	0	0	5.88235	0
4.34783	0	0	0	0	3.0303	0		0	0	0	0	0	0	0		0	0	0	0	0	0	0
0	0	0	0	0	0	0		5.26316	0	0	0	0	0	0		0	6.25	0	0	0	40	0
0	0	0	54.5455	100	0	0		10	0	0	0	0	0	0		0	0	0	0	0	0	0
0	4.16667	0	20	84	0	0		2.77778	0	0	0	0	0	0		0	0	6.25	0	0	0	2.5
0	0	0	36.3636	100	0	0		10	0	0	2.77778	0	0	0		0	0	0	0	0	0	0
0	0	0	51.4286	82.6087	0	0		10	0	0	0	0	2.7027	0		0	0	0	0	0	0	0
4.16667	0	0	13.3333	84.6154	0	0		30	0	0	0	0	0	0		14.2857	0	0	0	0	0	0
0	0	0	0	90	0	0		0	8.33333	0	0	9.09091	0	0		0	0	0	0	0	0	5
0	0	0	40	76.1905	0	0		3.7037	0	0	6.66667	0	0	0		0	16.6667	0	0	0	0	0
0	0	0	0	92	0	0		0	0	0	0	0	0	1.88679		0	0	0	7.14286	0	4.34783	0
0	0	3.84615	0	92.3077	0	0		0	0	0	0	0	0	0		0	0	0	0	0	0	0
0	0	2.32558	0	79.3103	0	0		3.22581	0	0	0	14.2857	9.09091	0		0	0	0	0	0	0	0
7.69231	0	0	30.7692	87.5	0	0		11.5385	0	0	2.5	0	0	0		0	0	0	0	0	0	4.54545
0	2.27273	0	0	93.3333	0	0		25	0	0	0	0	0	0		0	0	4.7619	0	0	0	0
0	0	3.7037	0	86.6667	0	0		10.5263	0	0	0	0	0	0		0	0	0	0	0	8.33333	5.55556
0	0	0	11.1111	100	0	0		12.5	0	0	0	0	0	0		0	0	0	0	0	0	0
0	0	0	18.1818	83.3333	0	4.7619		20	0	0	0	0	0	0		0	0	0	0	0	0	0
0	2.5	0	53.3333	42.1053	0	0		13.6364	5.88235	0	0	0	0	0		0	3.7037	0	0	0	0	0
0	0	0	48.2759	100	0	0		6.25	2.63158	0	0	0	0	0		0	2.94118	0	0	0	0	2.17391
0	0	2.77778	38.8889	83.871	0	0		0	8.33333	0	0	0	3.84615	0		0	0	0	0	0	0	0
0	5.55556	0	37.037	53.3333	0	0		0	0	0	0	0	0	0		0	0	0	0	0	0	3.0303
0	0	0	57.1429	15.7895	2.7027	0		0	0	0	4.16667	0	0	0		0	0	0	0	0	0	0
0	0	0	30	64.5161	0	0		0	0	0	0	0	0	0		0	0	0	0	0	0	0
4	2.22222	0	71.4286	85.3659	0	0		0	0	0	3.84615	0	0	0		0	0	0	0	0	0	5.40541
0	5.26316	0	20	0	0	0		7.14286	4	0	0	0	0	0		0	0	3.57143	0	0	0	0
0	0	0	61.9048	0	0	0		14.2857	0	0	0	0	0	0		0	2.5641	0	0	0	6.25	0
0	4.54545	5.12821	30	33.3333	0	0		16.6667	0	2.77778	0	0	0	0		0	0	0	0	0	0	0
0	0	0	54.1667	33.3333	0	0		7.40741	0	0	0	0	0	0		0	11.1111	0	0	0	0	0
0	0	0	0	73.0769	0	0		0	0	0	0	0	0	0		2.5641	0	0	11.1111	0	0	0
0	0	3.57143	0	80.9524	3.84615	0		0	0	0	11.1111	0	0	0		0	0	0	0	0	0	0
0	0	0	0	82.1429	0	0		14.2857	0	0	0	5.55556	0	0		0	0	0	0	0	0	0
0	0	0	0	94.7368	0	0		14.2857	0	0	0	0	0	0		0	5	0	0	7.69231	0	0
0	0	2.7027	0	29.6296	0	0		0	0	0	0	0	0	0		0	0	0	0	0	0	0
0	0	0	0	15	0	0		9.09091	0	3.33333	0	0	0	0		0	0	0	0	0	0	0
6.45161	0	0	0	44	0	0		0	0	0	0	13.3333	3.125	0		0	20	0	0	0	0	0
3.125	0	0	16	47.619	0	0		6.25	0	0	0	0	0	0		0	0	0	0	0	0	0
2.43902	0	0	42.8571	3.33333	0	0		0	0	0	0	0	0	0		0	0	0	0	11.1111	0	0
0	0	0	48	15	0	0		4.34783	0	0	0	0	0	0		0	0	0	0	0	0	0
0	0	0	45.1613	33.3333	0	0		0	0	0	0	0	0	0		0	0	0	0	0	0	0
0	0	0	22.2222	25	0	0		4.34783	0	0	4.16667	7.14286	0	0		0	0	0	0	0	0	0
0	0	0	20	76.4706	0	0		3.44828	0	0	0	0	0	0		0	0	0	0	0	0	9.09091
0	0	8.33333	62.5	85.7143	0	0		2.7027	0	0	0	8.33333	0	6.66667		1.85185	0	0	0	0	0	0
3.57143	0	0	20	75	0	0		8.33333	2.63158	0	2.94118	0	0	0		0	0	0	0	0	0	0
4.7619	2.7027	0	0	88.8889	0	0		9.67742	0	0	0	8.33333	0	0		0	0	0	0	0	0	0
9.52381	0	0	20	5	0	0		0	3.22581	0	0	0	0	0		0	0	2.17391	0	0	0	0
0	0	0	10	18.1818	0	9.09091		0	0	2.12766	0	0	0	0		0	0	0	0	0	0	0
5.55556	0	0	43.75	7.69231	0	0		0	0	1.5625	3.1746	0	0	0		0	0	2.7027	0	0	0	0
0	2.17391	0	46.6667	8.33333	0	0		3.33333	0	0	0	0	0	0		0	12.5	0	0	0	0	0
0	0	0	21.4286	0	0	3.84615		5.88235	0	7.14286	0	0	0	0		0	12.5	0	0	0	0	0
0	0	0	50	0	0	0		6.89655	0	0	0	0	0	10		0	0	0	0	0	0	0
0	0	7.69231	0	0	0	0		6.25	0	0	20	0	0	0		0	0	0	0	0	0	0
0	0	0	0	0	0	0		0	1.51515	0	2.85714	0	0	0		0	10	0	0	0	0	0
0	0	0	31.5789	0	0	0		7.40741	0	2.27273	0	3.33333	0	0		0	0	0	0	0	0	0
0	0	0	73.6842	0	0	0		0	0	0	20	0	0	0		0	0	0	0	5.88235	0	0
0	0	0	0	0	0	0		7.69231	5.55556	4.65116	0	0	0	0		0	0	5.26316	0	0	0	8.33333
2.5641	0	0	0	0	0	0		0	0	0	0	0	0	0		0	2.5641	0	0	0	0	7.69231
0	0	0	60	0	0	5.55556		5.88235	0	0	0	4	0	0		0	0	0	0	0	0	0
0	0	16.6667	53.8462	3.63636	0	0		0	0	0	18.1818	0	0	0		0	0	0	13.3333	0	16.6667	0
4.34783	0	0	63.6364	0	0	0		0	0	2.63158	0	0	2.94118	0		0	3.63636	0	12.5	0	28.5714	0
0	0	0	76.9231	1.5873	14.2857	0		0	0	0	0	0	0	0		0	0	0	0	6.25	33.3333	0
0	0	0	23.0769	0	40	0		0	5.88235	0	0	0	0	0		0	0	0	0	0	66.6667	2.5
0	0	0	17.2414	0	0	0		0	0	0	0	0	0	0		0	1.72414	0	0	0	66.6667	0
0	0	0	0	0	50	0		0	0	0	0	0	0	0		0	0	0	0	0	66.6667	5.55556
0	0	0	0	0	0	0		20	0	0	0	7.69231	0	0		0	0	0	0	0	28.5714	0
4.54545	2.12766	0	50	0	0	0		0	0	0	0	4.16667	2.32558	0		0	0	0	0	0	40	0
0	0	0	66.6667	12.5	0	0		16.6667	0	0	0	0	0	0		0	0	0	0	3.57143	20	0
0	0	0	89.1892	0	58.6207	0		44.4444	0	0	0	0	0	0		0	0	0	0	0	20	0
3.44828	5.55556	0	90	0	66.6667	0		15.3846	0	0	0	0	0	0		0	0	0	0	0	0	0
0	2	0	100	5	80	0		12.5	0	0	0	0	0	0		0	0	0	0	0	0	4.7619
0	0	0	72	0	100	0		0	0	0	0	0	0	0		3.125	0	0	0	0	0	0
0	0	0	88.8889	0	0	0		6.25	0	9.09091	0	0	0	0		4.16667	0	0	0	0	0	0
0	0	0	88.4615	0	0	0		0	0	6.66667	0	0	0	0		0	0	0	0	0	0	0
0	0	0	94.4444	0	0	0		0	0	0	0	0	0	0		0	0	0	0	0	0	0
4.7619	0	0	68.75	0	0	0		0	0	0	0	0	4.16667	3.27869		0	0	0	0	0	0	0
0	0	0	50	0	0	0		7.69231	0	0	0	0	2.27273	0		0	0	0	0	0	0	0
0	0	0	44	40	100	0		0	0	4.7619	0	0	0	0		0	0	0	0	0	0	0
0	0	0	71.4286	13.3333	100	0		0	5.55556	0	9.09091	4.7619	2.5641	0		0	0	0	0	0	0	0
0	0	10	28.5714	60	90.4762	0		4.61538	0	2.04082	0	0	0	0		0	0	0	0	0	0	0
0	2.43902	0	71.4286	28.5714	87.5	0		0	0	0	0	0	0	0		0	0	0	0	0	0	0
0	3.44828	0	88.8889	0	31.5789	0		0	2.12766	50	0	0	0	0		0	0	0	0	0	0	0
0	0	4	80	0	18.1818	2.94118		3.1746	0	8.69565	0	0	0	0		5.26316	0	0	0	0	0	4.54545
0	0	0	25	0	0	0		5.55556	0	6.66667	0	0	7.69231	0		0	0	0	0	0	20	0
0	0	0	40	3.84615	73.0769	0		0	0	0	0	6	0	0		0	0	0	0	0	0	0
0	0	0	50	0	20	0		0	0	0	0	11.1111	0	11.1111		0	0	0	7.14286	0	33.3333	0
0	0	2.77778	50	0	2.32558	3.0303		12.5	2.38095	3.44828	0	0	0	0		0	0	0	0	0	0	0
0	0	0	92.3077	0	0	0		11.1111	0	0	0	0	0	0		0	14.2857	0	0	0	0	0
0	0	0	90.9091	0	0	0		12.5	0	0	2.5641	0	0	0		0	0	0	10	0	0	0
0	0	0	66.6667	23.0769	0	0		0	2.77778	0	0	5.88235	0	1.40845		0	0	0	0	0	0	0
0	0	0	25	19.2982	68.1818	0		0	0	0	0	0	0	0		0	0	0	0	0	0	0
0	0	6.89655	21.6216	10.2564	60	2.27273		0	0	0	0	0	0	0		5.26316	0	0	0	0	0	2.63158
0	0	2.5	10.7143	36	0	0		0	0	0	0	2.5	0	4.34783		0	0	0	0	0	0	0
0	0	0	4.54545	38.4615	83.3333	0		0	0	0	25	0	0	0		0	0	0	0	0	0	2.5641
0	0	0	0	14.2857	75	0		0	0	0	0	0	2.77778	0		0	0	0	0	0	0	0
7.69231	4.16667	0	7.69231	0	82.3529	0		16.6667	0	0	0	0	0	0		0	0	0	0	0	2.63158	0
13.3333	0	0	12	0	0	0		5.26316	5	0	0	10	0	1.11111		0	0	0	0	0	0	0
0	0	0	33.3333	66.1972	0	0		0	5.88235	0	0	0	0	0		0	7.69231	0	0	0	0	0
0	4	0	30.4348	84.6154	0	2.7027		5	0	0	0	0	2.7027	0		0	0	0	0	0	0	0
0	0	9.09091	13.3333	87.1429	0	0		0	0	0	12.5	4.7619	0	0		0	0	0	5.26316	0	0	0
0	0	0	22.2222	73.6842	0	0		0	0	14.2857	0	0	0	0		0	0	0	0	0	0	0
0	0	0	5.88235	89.3939	85.7143	0		0	0	0	0	0	0	0		0	0	0	0	0	0	5.88235
0	0	0	12	100	82.0513	0		5	0	0	0	8.69565	0	0		0	0	0	0	0	0	4.34783
0	0	3.57143	0	90.4762	82.3529	0		0	0	3.0303	0	0	0	0		0	0	0	0	0	0	0
0	0	0	88.8889	84	100	0		21.4286	0	0	2.7027	4.16667	0	9.09091		0	0	0	0	0	0	0
0	0	0	68.75	45.2381	48.7805	0		0	0	0	0	0	0	2.85714		0	0	0	0	0	0	5.55556
0	0	0	0	10.5263	0	0		0	0	0	0	4.16667	16.6667	0		0	0	0	0	0	0	0
0	0	0	0	0	0	0		0	0	0	0	0	0	0		0	0	0	16.6667	0	0	0
0	0	0	0	39.3939	4	0		0	0	0	0	0	0	0		0	0	0	0	0	16.6667	0
0	0	0	11.1111	56.25	0	0		5	0	0	0	0	0	0		0	0	0	0	0	14.2857	0
0	4.7619	0	54.5455	81.25	0	0		0	0	0	0	0	0	0		0	0	0	0	0	12.5	0
0	0	0	12.5	90	0	3.22581		0	0	0	0	8.33333	0	0		0	0	0	0	0	12.5	0
0	0	0	0	30.7692	0	0		13.3333	0	0	0	0	0	0		0	0	0	0	0	12.5	0
0	0	0	0	32	0	0		0	0	0	0	0	0	0		0	0	0	0	0	12.5	0
0	0	0	10	78.9474	0	2.27273		0	0	4.16667	0	0	14.2857	4.7619		0	0	2.7027	0	0	20	4
0	2.77778	0	0	79.3103	3.57143	4.34783		0	0	0	0	0	0	2.17391		0	0	0	0	3.44828	16.6667	2.94118
0	0	0	3.84615	77.7778	7.69231	0		0	0	0	0	0	0	0		5.55556	0	0	0	0	0	0
0	0	0	33.3333	100	0	0		0	0	0	0	0	0	0		0	0	0	0	0	0	0
0	0	0	50	68.1818	0	0		0	0	9.09091	0	0	0	6.66667		0	0	16.6667	0	0	0	2.77778
0	0	0	0	81.8182	0	0		2.63158	0	0	0	0	0	0		0	0	0	6.25	0	0	0
0	1.72414	0	0	3.57143	0	0		0	0	0	11.1111	0	7.14286	0		0	0	0	0	0	0	0
0	0	0	92.1569	0	0	0		6.45161	0	0	0	0	0	0		0	0	0	0	0	5	0
0	1.49254	0	80	0	0	0		0	0	0	0	0	0	0		0	0	0	7.14286	0	0	0
0	0	2.5641	63.4146	75	0	0		0	0	0	0	0	0	0		0	0	0	0	0	0	0
0	0	4.54545	64.7059	40.625	11.1111	3.33333		11.6279	0	0	0	0	0	0		0	0	0	10.5263	2.63158	2.7027	0
0	0	0	71.4286	100	0	0		0	0	0	0	0	0	0		0	0	3.44828	0	0	5.40541	3.125
2.43902	0	0	37.5	77.7778	5	0		25	0	0	0	0	1.72414	0		0	0	0	0	0	3.0303	0
0	0	0	11.1111	90.3226	10.7143	0		0	0	0	0	0	3.38983	0		0	0	0	0	0	0	0
0	2.5	0	58.8235	76	0	0		0	0	0	0	0	0	0		16.6667	0	0	0	0	0	0
0	0	0	47.5	88.8889	0	0		0	0	0	0	0	3.84615	0		0	0	3.7037	0	0	0	0
2.38095	0	0	11.1111	85.7143	0	0		0	0	0	0	0	0	0		0	0	0	0	3.33333	5	0
0	0	0	26.1905	88.2353	0	0		10	0	0	0	0	0	0		0	0	0	0	0	0	0
0	0	0	23.8095	88.8889	0	0		3.33333	0	0	0	0	0	0		0	0	0	0	0	0	0
0	0	0	5.88235	55	0	0		0	0	0	11.1111	0	0	0		0	0	0	0	0	0	0
0	0	0	87.5	45.4545	0	0		0	0	0	0	0	14.2857	0		0	0	0	0	0	0	0
0	0	0	90.4762	68.75	0	6.25		0	0	0	7.14286	0	0	0		0	0	0	0	0	0	0
0	0	0	89.2857	87.5	0	2.5641		0	0	0	80	0	0	0		4	0	0	0	0	0	0
0	0	0	6.25	62.5	0	0		0	0	0	68.75	0	0	0		0	4.16667	0	0	0	0	3.33333
0	0	0	0	70.9677	0	0		3.57143	2.5	11.1111	83.3333	0	0	4		0	0	0	0	0	0	0
0	0	0	0	37.5	0	0		0	0	0	43.75	0	0	0		0	0	0	0	0	0	0
0	0	0	0	56.25	0	0		11.1111	0	0	50	0	3.33333	0		0	0	0	0	0	0	0
6.66667	0	0	0	16.6667	0	0		0	0	7.14286	60	0	0	0		0	0	0	0	0	4.54545	0
0	0	0	100	38.4615	0	0		5.40541	0	6.45161	75	6.81818	10.5263	0		0	0	0	0	0	0	1.78571
0	0	0	83.3333	42.8571	0	0		0	0	7.14286	0	0	0	0		0	0	0	0	0	0	0
0	0	0	0	36.5854	4.54545	0		0	0	3.125	0	5	0	0		0	0	8	0	0	0	0
0	0	0	0	90.9091	0	0		0	4	0	0	0	0	0		0	0	0	0	0	0	0
0	0	2.63158	62.5	50	0	3.57143		0	10.5263	0	0	0	0	0		0	0	0	0	0	0	0
0	0	0	73.3333	36.5854	0	0		0	0	0	0	0	5.55556	0		0	0	0	0	0	0	0
0	0	0	36.3636	70.5882	0	0		0	2.04082	0	0	0	0	0		0	10	0	0	0	0	0
0	0	0	100	85.7143	0	0		14.2857	0	0	0	0	0	0		0	0	0	0	0	0	0
0	0	0	77.7778	100	4	0		0	0	0	0	0	0	0		0	0	0	0	0	0	0
0	0	0	0	60.8696	0	0		4.7619	0	0	0	0	0	0		0	0	0	0	0	0	0
6.66667	0	0	50	100	0	3.84615		0	0	0	0	0	0	0		0	0	0	0	0	0	0
0	0	3.84615	87.5	87.0968	0	0		0	0	0	0	2.17391	0	0		0	0	2.77778	0	0	0	0
0	0	0	57.1429	88.4615	0	0		0	0	0	0	0	0	0		0	0	0	0	0	0	0
0	2.85714	12.5	93.1818	90	0	0		0	0	0	0	0	0	0		4	6.66667	0	0	0	0	0
0	0	0	57.1429	89.4737	0	0		20	0	0	0	0	0	0		0	9.09091	0	0	0	0	12.5
3.44828	3.22581	0	54.5455	60	6.45161	0		0	0	3.22581	0	14.2857	0	0		0	0	0	0	0	0	0
0	6.45161	0	43.75	66.6667	0	0		0	0	0	0	3.22581	0	0		0	0	0	0	0	7.69231	0
0	0	0	64.2857	90.9091	2.77778	0		0	0	0	22.2222	0	0	3.7037		0	0	4	0	0	0	0
5.88235	0	0	45.4545	63.6364	2.7027	0		0	0	0	0	9.30233	0	0		0	0	4	0	0	0	0
0	0	0	47.5	66.6667	2.85714	0		0	0	0	9.09091	0	0	0		0	0	0	0	0	0	0
0	2.5	0	57.5758	66.6667	2.7027	0		0	0	0	5.55556	0	0	7.69231		0	0	0	0	0	0	0
0	0	0	40.5405	0	0	0		5.55556	0	2	0	0	0	5		0	0	0	0	0	0	0
100	0	0	35.7143	0	0	0		0	0	0	0	2.85714	1.96078	0		0	0	0	0	0	0	0
85.7143	0	0	25	55.1724	0	0		0	0	0	0	0	0	2.5		0	0	0	0	0	16.6667	0
100	0	0	50	54.1667	0	0		10	0	5.26316	0	10	0	0		2.38095	0	0	3.0303	0	0	2.27273
90	0	4.16667	25.7143	38.8889	2.32558	0		16.6667	0	0	0	0	0	0		0	0	0	6.06061	14.2857	0	0
88.8889	0	6.25	66.6667	5.88235	0	0		40	0	0	3.92157	0	0	0		2.43902	6.66667	0	0	0	0	0
87.5	0	0	50	77.4194	0	0		16.6667	0	0	0	0	0	0		2.5641	0	0	10	0	0	0
100	0	0	35.2941	100	0	0		5.88235	0	0	0	0	0	0		0	5.26316	0	5.55556	0	0	0
27.7778	0	0	58.8235	59.5238	0	0		25	0	0	0	0	0	0		0	0	0	0	0	0	0
22.2222	0	0	21.4286	46.6667	0	0		9.375	0	0	0	0	0	0		0	0	0	3.125	0	0	0
72.7273	4.16667	0	54.5455	100	0	0		17.7778	0	0	0	0	0	0		0	16.6667	0	0	0	0	0
80	0	0	54.5455	78.9474	0	0		3.125	0	0	0	0	0	0		0	0	8.33333	0	0	0	0
90	0	0	80	100	4	0		4.44444	0	0	2.94118	0	0	0		0	0	0	0	0	0	0
83.3333	1.81818	0	33.3333	88	0	0		0	0	0	2.5	0	0	0		0	0	0	0	0	0	0
71.4286	0	0	33.3333	80	0	0		5	0	0	0	0	0	0		0	0	0	0	0	0	0
85.7143	0	0	85.7143	70	0	0		0	0	0	0	0	0	0		4.54545	0	0	0	0	0	0
91.6667	0	3.22581	77.7778	94.4444	0	0		0	0	0	0	0	0	0		0	0	0	0	0	0	0
66.6667	4.44444	0	28.5714	83.871	0	17.6471		0	0	0	0	0	0	0		0	0	0	0	0	0	0
71.4286	0	0	84.2105	83.7838	2.85714	0		4.34783	1.72414	0	0	0	0	0		0	0	0	0	0	0	7.14286
88.8889	0	0	96.1538	71.4286	0	0		5	2.17391	0	0	0	0	0		0	0	0	0	0	0	0
85.7143	2.94118	0	90.9091	33.3333	0	0		9.09091	0	0	9.09091	0	0	0		0	0	0	0	0	0	0
60	0	0	94.5946	44.4444	0	0		0	0	0	0	5.55556	0	3.84615		0	2.85714	0	0	0	0	0
33.3333	0	0	64.7059	0	0	0		23.0769	0	0	0	6.66667	0	0		0	0	2.7027	0	0	0	0
20	0	0	0	11.1111	0	0		27.2727	0	5.55556	0	0	0	0		0	0	11.1111	0	0	0	0
92.3077	0	0	11.7647	57.1429	0	0		15.7895	0	0	0	0	14.2857	0		0	0	0	0	0	0	0
70.5882	0	0	100	0	0	0		0	0	0	3.44828	0	0	0		0	0	0	0	0	0	0
85.1852	0	0	75.7576	0	0	0		0	0	2.5	0	0	0	2.63158		0	0	0	0	0	0	7.14286
77.7778	0	0	0	0	0	0		6.25	0	0	0	3.0303	14.2857	0		0	0	0	20	0	0	0
78.5714	2.27273	0	0	0	0	0		0	0	3.0303	0	0	0	0		5.26316	0	0	0	0	0	0
81.8182	0	0	0	68.75	0	0		3.7037	0	0	0	0	15.3846	0		0	6.66667	0	0	0	0	0
83.3333	0	1.85185	0	52.1739	0	0		0	0	0	5	0	4.16667	2.85714		0	0	0	0	0	0	0
80	0	0	100	37.5	0	0		8.33333	0	0	0	2.5641	2.94118	0		0	0	4.54545	0	0	0	0
80	0	0	66.6667	33.3333	0	0		20	6.66667	0	0	0	0	10		0	0	0	0	0	0	0
88.8889	0	0	77.7778	0	0	0		2.7027	0	0	0	0	4.54545	0		0	0	2.63158	0	0	0	0
87.5	0	0	100	0	0	0		0	0	0	0	9.09091	0	0		0	0	0	0	0	0	0
60	0	0	0	0	0	0		0	0	0	7.69231	0	3.57143	0		0	0	0	0	0	0	0
84.2105	0	0	0	0	0	0		6.12245	0	10	0	6.66667	0	0		0	0	8.33333	0	12.5	0	0
50	0	0	73.5294	0	8.33333	0		0	0	0	0	0	0	0		9.09091	0	0	0	0	0	0
88	0	3.84615	91.4286	0	0	0		10	0	0	0	0	0	0		0	0	0	0	0	3.22581	0
50	0	0	80	0	0	0		20	0	0	14.2857	0	0	0		0	0	0	0	0	0	0
89.2857	0	0	76.4706	0	0	0		25	0	0	0	0	0	0		0	0	0	0	0	0	0
50	0	3.7037	0	0	0	0		11.1111	0	0	0	0	0	0		3.84615	0	10	0	0	0	0
76.4706	0	0	0	0	0	0		18.1818	1.96078	0	0	0	0	0		0	0	0	5.26316	0	0	0
72.7273	0	4.34783	0	0	0	0		9.09091	0	0	0	0	0	0		0	0	0	0	0	0	4
81.8182	0	3.22581	0	0	0	0		0	0	0	0	6.06061	0	0		0	0	0	0	0	0	0
70	0	0	96.9697	0	0	0		17.6471	4.54545	0	0	0	4.16667	0		0	0	0	0	0	7.14286	0
83.3333	0	0	93.75	0	0	0		0	5.66038	0	0	0	0	0		0	0	0	0	4.34783	0	0
100	0	0	9.09091	0	3.84615	0		0	0	0	0	0	0	0		0	0	3.57143	0	4.54545	0	0
57.1429	0	0	42.8571	0	0	0		0	0	0	0	0	0	0		0	5	1.96078	0	4.54545	0	0
71.4286	0	0	83.3333	0	0	0		16.6667	0	0	0	0	0	0		0	0	0	0	0	0	0
91.6667	0	0	87.5	0	0	0		0	0	0	0	0	0	0		0	0	0	0	0	0	0
76.1905	0	0	85.7143	2.77778	0	0		0	0	0	0	0	0	0		0	0	0	0	0	0	0
100	2	20	87.5	0	0	0		16.6667	7.14286	0	0	0	0	8.33333		0	7.69231	0	0	1.88679	0	0
9.7561	0	0	100	0	0	0		0	0	0	0	0	0	0		3.33333	0	0	0	0	0	0
0	0	0	100	0	0	0		0	0	0	0	0	0	0		0	0	0	0	0	0	0
25	0	0	100	0	0	0		0	0	0	0	0	0	0		0	5	0	0	0	0	0
13.3333	0	0	0	0	0	0		0	0	2.7027	0	0	0	0		0	0	0	0	0	0	0
18.1818	2.63158	0	0	0	0	0		0	0	0	0	2.38095	0	0		0	0	0	0	0	0	0
36.3636	0	0	0	0	0	0		10	2.22222	0	0	0	0	0		0	6.66667	2.94118	0	5.26316	0	0
22.2222	0	0	0	2.77778	0	0		22.2222	0	3.7037	0	2.7027	9.09091	0		0	6.66667	0	4.54545	0	0	1.21951
60	0	0	0	3.7037	0	0		12.1951	0	0	0	0	0	0		0	0	0	0	0	0	0
33.3333	0	0	0	0	0	8.33333		25	0	0	0	0	0	0		0	0	0	0	0	0	0
27.7778	2	0	47.3684	0	0	0		8.33333	0	0	0	0	0	0		0	0	5.88235	0	0	0	0
16.6667	0	0	15	0	0	0		0	0	0	0	0	0	0		0	6.66667	6.25	0	0	0	0
30	0	0	0	0	0	0		8.51064	0	3.125	0	0	0	0		0	0	0	0	0	2.04082	0
0	0	0	0	0	0	0		8.33333	0	0	0	0	0	0		0	0	0	0	0	0	0
50	0	0	0	2.77778	0	0		7.14286	0	0	0	0	0	0		0	0	0	4.16667	0	0	0
0	0	0	0	0	0	0		0	0	0	5.26316	16.6667	0	0		0	0	0	0	0	0	1.44928
0	2.5641	3.44828	0	2	0	9.52381		20	0	0	0	6.25	7.14286	0		0	16.6667	0	0	0	0	3.0303
0	0	26.3158	0	0	0	0		25	0	0	0	0	0	0		0	0	0	0	0	0	0
0	0	0	0	1.88679	0	3.7037		0	2.17391	0	0	0	0	0		0	10	0	0	0	0	0
0	0	53.3333	0	0	0	0		0	0	0	0	0	0	0		0	0	0	0	0	0	0
0	0	0	0	0	0	0		0	0	0	0	3.0303	9.09091	0		0	0	0	0	0	0	0
0	0	0	0	0	0	0		8.33333	0	0	0	0	0	0		0	0	7.69231	0	0	0	0
0	5.88235	0	2.5641	0	0	0		0	4.34783	0	0	0	0	0		10	0	0	0	0	0	0
0	0	0	3.0303	0	0	0		0	0	0	2.63158	0	0	3.44828		0	0	0	0	0	0	0
0	0	56.25	0	0	0	0		7.14286	0	0	0	0	0	0		20	0	0	0	0	0	0
6.89655	5.88235	42.8571	0	0	0	0		33.3333	0	0	0	0	0	0		0	0	0	0	0	2	0
0	2.7027	0	0	0	4.7619	0		0	0	0	2.5	8.82353	0	2.5		0	0	0	1.85185	0	14.2857	16.6667
0	0	0	0	0	0	0		7.31707	0	0	5.88235	0	0	0		0	28.5714	4.54545	5.55556	0	0	0
0	0	0	0	0	0	0		2.12766	0	0	0	0	0	0		40	46.6667	0	0	0	0	0
0	0	2.32558	0	0	0	7.14286		2.94118	0	0	0	4	0	2.08333		50	42.8571	0	0	7.14286	0	0
0	0	60	0	0	0	0		4.34783	0	0	0	0	3.33333	0		50	50	0	0	8.33333	0	0
0	4.7619	57.6923	55.5556	0	0	0		9.09091	0	4.54545	0	5.26316	0	0		42.8571	48	0	0	0	0	3.57143
0	0	25	38.0952	3.33333	0	0		5.55556	0	0	0	0	0	0		42.8571	40	0	0	0	0	0
0	0	53.4884	73.6842	0	0	0		0	0	0	3.0303	0	0	0		28.5714	46.1538	4.87805	0	0	0	0
0	0	0	63.6364	3.0303	0	0		0	0	11.1111	0	0	0	0		22.2222	55.1724	0	0	0	0	2.04082
0	0	0	54.1667	0	0	0		0	0	0	0	0	0	0		37.5	53.3333	2.77778	0	0	0	0
0	0	0	69.2308	0	15.3846	4.16667		0	0	0	0	0	0	0		22.2222	53.8462	0	4.34783	0	0	0
0	0	2.63158	0	0	0	0		0	0	0	3.57143	0	0	0		28.5714	56	20	0	12.5	0	0
0	0	0	0	2.38095	0	0		0	0	0	0	0	3.7037	0		28.5714	60	0	0	0	0	0
0	0	2.7027	0	3.84615	0	0		0	0	0	2.7027	0	0	1.88679		0	58.3333	0	0	0	0	0
0	0	2.94118	0	3.44828	0	0		0	0	0	0	0	6.66667	0		0	42.8571	0	0	0	0	0
0	0	0	0	0	0	0		0	0	0	0	0	0	0		0	0	0	3.84615	0	0	1.92308
0	0	0	0	0	0	0		0	0	0	2.94118	10	0	0		0	0	0	0	0	0	0
0	0	8.33333	0	0	0	0		0	0	0	0	0	7.69231	9.09091		0	0	0	0	8.33333	0	0
0	0	0	11.1111	0	0	0		0	0	0	0	0	0	4.34783		0	0	0	0	7.69231	0	0
0	0	20	0	0	1.66667	0		6.25	0	0	0	0	0	0		2.27273	3.7037	0	0	0	0	0
17.2414	0	0	0	0	0	0		0	0	0	0	0	0	0		0	2.04082	0	0	3.125	0	0
17.6471	0	5	0	0	0	0		0	0	0	0	0	0	0		0	2.43902	0	0	0	0	0
27.2727	0	0	0	2.77778	0	0		8.69565	0	0	0	0	0	0		0	0	0	0	0	0	2.12766
18.75	0	0	2.94118	0	0	0		3.84615	0	0	0	0	0	0		0	0	0	0	0	0	0
27.2727	0	0	0	0	0	0		0	0	0	0	0	6.66667	0		0	0	0	0	0	6.25	0
20	0	0	0	0	0	0		2.17391	0	0	0	0	0	0		0	0	0	0	0	0	0
22.2222	0	0	0	0	0	0		0	0	0	0	2.27273	0	0		0	0	0	0	0	0	0
15	0	0	0	4.34783	0	0		0	3.44828	0	0	0	0	0		0	0	0	0	0	0	0
0	0	0	0	0	0	0		15.3846	0	0	0	0	0	0		7.14286	0	0	0	2.5641	0	0
0	2.5	0	2.85714	0	0	0		0	0	0	0	0	0	0		2.63158	0	0	0	0	0	0
0	0	0	0	0	0	0		0	0	4.54545	0	0	0	5		2.7027	0	0	0	0	0	0
7.69231	0	0	0	0	0	0		0	3.84615	0	6.25	0	0	0		0	0	0	0	0	0	3.44828
0	5.26316	0	0	5	0	8		3.22581	0	0	0	0	0	0		0	0	0	0	0	2.5	0
0	0	0	0	7.69231	0	1.96078		8.33333	0	0	0	0	0	0		0	0	0	0	0	0	3.63636
0	14.2857	0	0	0	0	0		9.375	7.69231	0	0	0	0	0		0	0	0	0	0	0	0
6.25	0	0	0	0	0	0		10	0	0	0	9.09091	3.33333	0		0	0	0	0	0	0	0
0	0	0	14.2857	0	0	0		3.57143	0	0	0	0	11.1111	0		0	0	0	0	0	0	0
0	0	0	0	0	0	0		8.69565	0	0	0	0	10	0		4.16667	20	3.33333	0	5.40541	0	2.22222
0	0	0	0	7.69231	6.25	0		0	0	0	0	0	6.81818	0		0	0	0	0	0	0	0
0	0	0	0	5.55556	0	0		2	0	0	0	0	0	0		0	0	0	0	0	0	0
0	0	0	0	0	0	0		0	0	0	0	0	0	0		0	0	5	0	0	0	0
0	0	0	0	7.69231	7.69231	0		4.87805	4	0	0	0	0	3.33333		0	0	0	0	0	0	0
1.92308	0	0	0	0	0	0		10.5263	0	0	0	0	0	0		0	0	0	0	0	0	0
0	0	5.88235	0	0	0	7.69231		15.3846	0	0	0	0	0	0		0	0	0	0	0	3.84615	0
0	0	0	0	0	0	0		0	3.44828	0	0	0	0	0		12.5	0	0	0	0	3.79747	0
0	0	0	0	0	0	0		6.66667	0	2.27273	4	0	3.0303	0		0	3.44828	0	0	4	2.66667	0
0	0	0	0	0	2.32558	0		0	0	0	0	0	0	0		0	0	0	0	0	1.31579	0
0	0	0	0	0	0	0		0	0	2.94118	6.89655	2.04082	0	0		0	0	0	0	0	0	3.7037
3.125	0	0	0	0	0	0		11.1111	0	0	0	1.40845	0	0		0	0	0	0	0	0	3.7037
0	0	0	5.88235	0	0	0		7.69231	0	0	2.5	0	0	0		0	16.6667	0	0	0	0	0
0	0	0	0	0	0	0		0	0	0	0	0	0	0		0	0	0	0	0	0	0
0	0	0	5.26316	0	0	0		0	0	0	0	0	0	0		0	0	0	0	0	3.57143	0
0	0	0	0	0	0	0		0	0	0	0	4.54545	0	0		0	0	0	0	0	0	0
0	0	0	0	0	0	0		0	0	0	0	0	0	0		0	0	9.09091	0	0	1.96078	0
0	0	2	0	0	0	0		0	0	0	0	0	0	2.7027		0	0	0	0	0	0	0
0	0	0	0	0	0	5		0	0	0	0	0	0	0		0	0	0	0	0	0	0
0	0	0	0	0	0	0		0	0	0	10	0	0	0		0	0	0	0	0	0	0
0	0	0	0	0	0	0		4.34783	0	11.1111	0	0	0	0		0	0	0	0	0	0	0
0	0	0	0	0	0	0		5.40541	0	0	0	0	0	0		0	0	0	0	0	0	0
0	0	0	0	0	0	0		8.57143	0	0	0	2.32558	10	0		0	0	0	0	0	3.57143	0
0	0	0	0	0	0	4.34783		0	0	0	0	0	0	0		0	0	0	7.69231	0	3.7037	0
0	0	5	0	0	0	0		0	0	0	6.25	0	0	0		0	0	0	0	0	0	0
0	0	0	0	0	10.8696	0		8.33333	0	0	0	0	0	0		0	0	0	0	3.125	0	0
0	0	14.2857	10	0	0	11.1111		0	0	0	0	0	0	0		0	0	0	0	0	0	0
0	0	7.14286	0	0	21.5686	0		0	0	0	0	0	0	0		0	0	0	0	0	0	0
0	0	0	0	0	72.7273	0		0	0	10	0	0	0	0		0	0	0	0	0	0	0
1.72414	0	0	1.49254	0	60	0		0	0	0	0	0	16.6667	0		0	0	0	0	0	0	0
0	0	0	0	0	28.5714	0		2.43902	0	0	4.16667	0	0	0		0	0	0	0	0	0	0
0	0	0	0	0	24.4444	0		2.63158	6.25	2.5	3.0303	0	0	0		0	0	0	0	0	0	0
0	0	0	0	0	0	8		5.88235	0	0	0	0	0	0		0	0	0	0	0	5.88235	0
0	0	4	0	0	0	0		2.27273	0	0	3.125	0	0	0		0	0	0	0	0	0	0
0	0	0	0	0	0	0		3.57143	0	0	0	8.33333	4.34783	0		0	0	0	0	0	0	0
0	0	0	0	0	0	0		0	0	0	0	0	0	0		0	0	5.55556	0	0	0	0
0	0	0	0	0	0	0		6.25	0	0	0	3.44828	4.7619	0		0	0	0	0	0	0	0
0	0	0	0	0	40	0		0	0	0	0	0	0	0		12.5	0	0	0	0	0	0
18.75	0	0	0	0	0	0		0	0	4	0	10.3448	0	0		0	0	0	0	0	3.0303	0
15	0	0	6.25	0	0	0		3.92157	0	12.5	0	5.88235	0	0		0	0	0	0	0	3.84615	0
25.7143	0	0	0	0	0	11.1111		0	0	0	0	5.88235	0	4		0	0	0	0	0	3.84615	0
30.4348	4.16667	0	0	0	0	0		0	5.55556	0	12.5	0	9.09091	0		0	0	0	7.69231	0	0	2.7027
23.5294	5.55556	0	0	0	0	0		0	1.81818	0	0	0	0	0		0	0	0	0	0	0	0
41.1765	0	0	0	0	0	0		0	9.09091	0	0	0	0	0		0	0	0	0	0	0	0
33.3333	0	0	0	0	0	3.44828		6.89655	0	0	6.89655	0	0	0		0	0	0	0	0	0	0
12.5	0	0	0	0	0	11.1111		3.84615	0	0	0	0	0	0		0	0	0	6.66667	0	0	4.34783
20	0	0	0	2.94118	0	0		4.34783	0	0	0	0	0	0		0	0	0	0	0	0	4.34783
14.2857	0	0	0	0	0	0		6.25	0	0	0	0	0	0		6.66667	0	0	0	0	0	0
0	0	0	0	0	0	3.84615		14.2857	0	0	0	0	0	0		0	0	0	0	0	0	0
0	8.33333	0	0	0	38.4615	0		6.25	6.25	0	0	0	0	0		0	0	0	0	0	7.40741	0
0	0	0	0	0	16.6667	0		0	0	0	0	0	0	0		0	0	5.26316	0	4.54545	11.5385	3.57143
2.32558	0	0	0	0	35	0		0	0	0	0	0	0	0		0	0	0	0	0	10	7.69231
0	0	0	0	0	33.3333	0		9.09091	0	0	0	0	7.14286	0		0	0	0	0	0	7.69231	0
2.27273	0	0	0	0	29.6296	0		0	0	0	0	4.7619	0	0		7.14286	0	0	0	0	0	0
52.9412	0	8.33333	3.0303	0	8.33333	0		5	0	0	5.26316	0	0	0		0	0	0	10	0	8	0
70	0	0	0	0	10	0		0	16.6667	0	0	0	3.22581	0		0	0	0	0	0	0	4.54545
52.6316	3.44828	0	0	0	31.25	7.89474		0	3.22581	0	0	0	0	0		0	0	3.57143	0	0	8.69565	0
50	0	0	0	0	24.2424	15.3846		0	0	0	0	0	0	0		0	0	0	0	0	0	0
19.0476	7.14286	0	0	0	9.09091	9.67742		0	0	0	0	16.6667	0	0		0	0	0	0	0	0	0
21.7391	0	0	0	0	0	0		0	0	0	1.81818	0	0	0		0	0	0	0	0	0	0
0	0	0	4	0	0	0		2.77778	0	0	0	0	0	0		16.6667	0	0	0	0	0	0
0	0	0	0	0	0	0		0	0	0	0	0	0	0		0	0	0	0	0	0	0
14.2857	6.45161	14.2857	0	0	0	0		17.3913	0	0	0	0	0	0		0	0	0	0	0	0	0
34.375	0	0	0	0	0	0		7.40741	0	0	0	0	0	0		0	0	0	0	0	0	0
0	0	0	0	0	0	0		0	0	0	0	0	0	0		0	0	0	0	0	0	0
0	0	0	0	6.25	0	0		0	0	0	0	0	0	0		0	10	0	0	0	0	0
0	0	0	0	0	0	21.0526		16.6667	0	0	0	0	0	0		3.125	0	0	0	0	0	0
0	0	0	0	0	5	0		0	0	0	0	8.33333	0	0		0	0	0	0	0	0	0
0	0	0	0	0	0	6.66667		6.66667	0	0	0	0	0	0		0	0	0	0	0	0	0
0	0	17.8571	0	0	0	43.75		7.14286	0	0	0	0	0	0		0	0	0	0	0	0	1.53846
0	2.94118	0	0	0	0	54.5455		0	0	0	0	0	0	0		0	0	0	0	0	0	0
0	0	0	0	0	0	33.3333		4	0	0	0	0	0	0		0	0	0	0	0	0	2.5
0	0	0	0	0	0	0		6.66667	0	0	0	2.38095	0	0		0	0	0	3.44828	0	0	0
20	2.7027	0	0	0	0	0		0	0	0	5.12821	0	0	0		0	0	0	0	0	22.2222	0
0	0	0	0	0	0	80		0	0	0	0	0	0	0		0	0	0	0	0	0	0
0	0	0	7.14286	2.89855	0	26.6667		0	0	0	0	4.16667	6.89655	0		0	0	0	2.7027	0	0	7.14286
0	0	0	0	0	0	93.75		0	0	0	0	0	2.77778	6.25		0	0	0	0	0	0	0
0	0	0	0	2.85714	20	56.25		0	0	4.08163	0	0	0	0		0	0	0	0	0	0	0
0	0	0	0	0	1.78571	46.6667		0	0	0	0	0	3.84615	5.26316		0	0	1.75439	0	0	0	0
0	0	0	0	0	0	47.2222		0	0	0	7.14286	0	0	0		0	0	0	0	0	0	0
2.63158	0	0	3.7037	0	0	87.5		3.22581	0	5.88235	0	0	2.63158	0		0	0	0	0	0	0	0
0	0	2.85714	0	6.25	0	93.75		7.40741	0	0	0	0	0	3.33333		0	0	3.44828	0	0	0	0
0	0	6.66667	0	0	0	100		0	0	3.84615	0	0	0	0		0	0	1.78571	0	0	0	0
0	0	0	7.69231	0	34.6154	50		3.22581	0	0	0	0	0	0		0	0	0	3.7037	3.44828	0	0
0	11.1111	0	0	0	20.5128	85.7143		9.52381	0	0	0	0	0	0		0	0	2.08333	5.26316	0	0	0
11.1111	0	0	7.14286	0	27.2727	55		0	0	0	0	0	0	0		3.125	0	0	0	0	0	0
0	0	0	0	0	14.7059	40		0	0	0	0	0	0	0		0	0	0	0	0	0	0
0	26.6667	0	0	0	16.129	1.88679		0	0	0	0	0	2.22222	0		0	0	2.22222	0	0	0	0
0	0	0	0	0	60	44		0	0	0	0	0	0	3.22581		0	0	0	0	0	0	5
0	0	0	0	0	80.6452	42.4242		1.53846	0	0	0	0	0	0		0	0	4	0	0	0	0
4.34783	0	0	0	0	100	34.2857		0	1.63934	0	0	10	0	0		11.1111	0	0	8.33333	2.5641	0	7.69231
0	0	7.69231	0	0	56.6667	14.8148		0	0	0	0	0	6.25	0		0	0	0	0	0	0	0
0	0	0	4.16667	7.69231	0	0		6.66667	0	3.0303	3.0303	0	0	2.77778		0	0	0	0	0	0	0
0	0	0	12.5	0	0	0		6.25	0	0	0	0	0	0		0	6.25	0	0	0	0	0
0	0	0	19.3548	0	75.5556	0		0	0	0	0	0	0	0		0	0	0	0	0	4.54545	0
0	2.17391	20	28.5714	0	85.7143	0		0	0	0	0	12.5	0	0		0	0	0	0	0	0	16.6667
0	0	16.6667	30	8	0	0		0	0	0	5.12821	0	0	0		0	0	0	0	0	0	0
11.1111	0	33.3333	0	0	3.44828	0		0	0	0	4.54545	0	0	0		0	0	0	0	0	0	0
0	0	15	0	0	0	0		0	0	0	0	0	0	0		0	0	50	0	0	4.7619	0
0	0	0	0	0	0	0		4.54545	0	0	0	0	0	0		0	0	57.1429	0	0	0	0
0	1.47059	0	0	0	40	14.2857		0	0	0	20	5.26316	0	0		0	8.33333	71.4286	0	0	0	0
0	0	0	0	0	50	0		0	0	0	0	0	0	0		0	0	57.1429	0	0	0	0
0	0	0	0	0	0	27.5		0	0	0	0	0	0	0		0	0	71.4286	0	0	0	0
0	0	0	0	0	0	33.3333		0	0	0	0	0	2.85714	0		0	0	57.1429	0	0	0	0
0	8.33333	0	0	0	8.33333	6.81818		4	0	9.09091	0	0	0	0		0	0	71.4286	2.38095	0	0	0
0	0	0	0	0	0	11.1111		20	0	0	0	0	0	0		0	0	71.4286	0	0	3.84615	0
0	0	0	0	0	0	38		4.7619	0	0	0	0	0	0		0	0	83.3333	0	0	0	0
0	0	0	8	0	0	17.6471		0	0	0	0	0	0	0		0	0	83.3333	0	0	6.66667	9.09091
0	0	6.66667	0	0	40	36.9565		12.5	0	0	0	0	0	0		0	0	83.3333	0	0	0	0
0	0	0	0	0	40	19.4444		0	0	0	0	0	4.34783	0		0	0	0	0	0	0	0
2.32558	5.88235	0	0	0	0	16.6667		0	0	0	0	0	0	0		0	0	11.1111	0	0	4.34783	0
0	0	0	0	0	0	42.8571		0	0	0	0	4	0	0		0	7.69231	0	0	0	0	0
0	0	0	0	0	39.1304	62.5		0	0	0	0	0	0	0		0	0	0	0	20	0	0
0	0	0	28	0	32.4324	73.913		0	0	0	0	1.96078	0	0		0	0	0	3.22581	20	0	0
0	0	0	29.1667	8.33333	29.4118	66.6667		0	0	0	2.5	0	0	0		0	0	0	0	0	0	0
3.0303	4.34783	0	10.7143	0	8.33333	63.6364		0	0	0	0	0	0	0		0	0	0	2.85714	16.6667	0	0
11.1111	0	1.63934	10.7143	0	0	5		5	0	1.66667	0	20	0	0		0	20	0	0	0	0	0
0	0	0	7.69231	6.25	0	0		0	0	0	4.7619	4.34783	0	0		0	20	0	0	0	0	0
0	0	0	0	0	0	5.55556		0	4.7619	0	0	0	0	0		0	20	0	0	0	0	0
0	0	0	0	0	0	0		0	0	0	0	0	0	0		0	20	0	0	0	0	0
0	0	0	0	0	63.4921	0		0	0	4.08163	0	0	0	0		0	16.6667	0	0	0	0	0
0	0	0	0	0	75	0		2.5	0	0	0	0	0	0		0	0	0	0	0	0	0
3.125	0	0	0	3.84615	66.0714	37.8378		0	0	0	0	0	0	2.38095		0	0	4.54545	0	0	0	0
2.85714	0	0	0	0	0	0		0	0	0	0	4	0	0		0	0	0	0	0	0	0
0	0	0	0	4.34783	9.09091	0		0	0	0	0	0	0	16.6667		0	0	0	0	0	0	0
5	0	0	0	44	0	0		0	0	0	0	0	0	0		0	0	0	0	0	0	0
3.44828	0	0	0	36.8421	0	0		5.88235	0	0	0	5.71429	0	0		0	7.14286	0	0	0	0	0
0	0	0	0	0	0	0		0	0	0	0	0	0	0		0	0	0	0	0	0	0
0	0	0	0	0	0	0		0	10	0	0	0	0	2.5641		0	0	0	16.6667	0	0	0
0	0	2.63158	0	31.5789	0	0		0	0	0	0	0	0	0		0	0	20	0	0	3.7037	0
0	5.88235	0	0	26.8293	0	0		0	0	0	0	1.96078	0	0		0	0	0	0	0	0	0
0	0	0	0	39.1304	0	0		6.66667	0	0	0	0	0	2.7027		0	0	0	0	0	0	0
3.125	0	0	0	26.1905	0	0		0	0	0	0	0	0	0		0	0	0	0	0	0	0
0	0	0	0	59.0909	0	0		12.5	0	0	0	0	0	0		0	0	0	0	0	0	0
0	0	11.1111	0	52.7778	0	5.55556		0	0	0	0	0	0	0		0	0	0	0	0	0	0
0	0	0	0	73.3333	0	0		0	0	0	0	1.88679	0	0		0	0	0	0	0	0	0
100	0	0	0	86	0	0		0	0	4.54545	6.66667	0	1.81818	0		0	0	0	0	0	0	0
20	0	0	3.44828	91.6667	0	0		0	5	0	0	0	0	0		0	0	0	0	0	0	0
100	0	0	0	87.234	0	0		0	0	0	0	0	0	0		0	0	0	0	0	6.66667	0
29.4118	0	0	0	88.8889	0	0		0	0	0	0	0	0	0		0	5.55556	0	9.09091	0	0	0
24.1379	0	0	0	84.6154	4	0		0	0	0	0	0	0	0		3.57143	0	0	0	0	0	0
40	0	0	0	80	0	0		5.12821	0	0	0	0	0	0		0	0	0	0	0	0	16.6667
40.9091	0	0	0	80	0	4.34783		20	0	0	3.57143	0	0	0		0	0	0	0	0	0	16.6667
70	0	0	0	88.4615	0	13.3333		2.94118	0	0	0	0	8.33333	0		0	0	2.38095	0	0	0	16.6667
80	0	0	0	90.6977	0	14.2857		0	2.17391	0	0	0	0	0		0	0	0	0	0	0	0
52.381	0	0	2	5.26316	0	0		0	0	3.7037	0	4.54545	0	0		0	0	2.32558	0	0	0	37.5
0	0	0	0	8.69565	0	0		40	0	2.63158	2.38095	5.88235	0	0		3.84615	0	0	0	0	0	0
23.5294	0	0	2.94118	75	0	0		0	0	0	0	0	0	0		0	0	0	0	0	0	25
9.09091	0	0	0	91.6667	0	0		0	0	0	2.17391	2.94118	0	0		0	0	0	0	0	0	22.2222
47.8261	0	0	0	73.6842	0	0		0	0	0	0	0	0	0		0	0	0	0	0	0	33.3333
12.5	2.32558	0	0	96	0	3.0303		0	0	0	0	0	0	0		3.57143	0	0	0	0	0	57.1429
46.1538	0	2.85714	2.5641	91.4894	0	0		0	0	0	0	0	0	0		0	2.77778	0	0	0	0	14.2857
16.6667	0	0	7.69231	97.0588	0	0		5	0	0	0	0	0	0		0	0	0	0	11.7647	0	50
42.8571	0	0	2.5641	82.9787	0	0		5.55556	0	0	0	0	0	0		0	0	0	0	0	0	50
28.5714	0	0	0	81.25	25	0		0	0	0	10	0	0	0		9.09091	0	0	0	0	0	55.5556
43.75	2.77778	0	0	88.5714	0	0		0	0	0	0	0	0	0		0	0	0	0	4.7619	0	33.3333
12.5	0	0	0	78.5714	0	9.09091		0	0	0	0	0	0	0		0	0	0	0	4.54545	0	33.3333
54.5455	0	0	0	96	0	33.3333		0	12.5	0	0	0	0	0		0	0	0	0	4.7619	0	55.5556
25	0	0	0	86.6667	0	12.5		0	0	0	0	0	0	0		0	0	0	0	0	0	37.5
70.8333	0	1.92308	0	72.4138	6.25	0		0	0	0	0	0	0	0		0	0	4.16667	0	0	0	14.2857
14.2857	0	0	0	82.3529	0	0		0	0	0	0	5.26316	0	0		4.54545	8.33333	0	0	0	0	28.5714
33.3333	0	2.85714	0	97.7273	0	0		0	5.88235	0	0	0	0	0		0	0	0	10	0	0	22.2222
37.5	0	0	0	66.6667	0	0		0	0	0	0	0	3.22581	0		3.84615	0	0	25	0	0	12.5
23.8095	0	0	23.5294	90.3226	0	0		0	0	0	0	0	0	0		0	0	0	0	0	0	14.2857
33.3333	4.54545	0	16.2791	86.3636	0	0		0	0	0	0	0	0	0		4	0	0	0	0	0	14.2857
0	0	0	16.6667	27.7778	0	0		0	0	0	0	0	0	0		0	0	0	0	0	0	16.6667
37.5	0	0	12.5	70.5882	0	0		0	0	0	0	0	0	0		0	0	0	0	0	0	25
21.2121	0	0	0	13.9535	0	0		0	0	0	0	0	0	0		2.63158	0	0	0	0	0	0
10	0	0	3.7037	19.2308	0	1.5625		0	0	6.25	0	0	0	0		0	0	0	0	0	0	0
20	0	0	42.8571	81.3559	0	0		0	0	5.26316	0	0	0	0		0	0	0	0	0	0	0
18.1818	0	0	20	63.6364	0	0		0	0	0	0	0	0	0		0	0	0	0	0	0	0
15.7895	0	0	71.4286	88.8889	0	0		0	0	0	0	2.22222	0	0		0	0	0	0	0	0	0
25	0	30	33.3333	83.3333	0	0		4.7619	0	0	0	3.0303	0	0		0	0	6.25	0	0	0	0
0	0	0	60	30	0	0		14.2857	0	0	0	0	0	8.33333		0	0	0	0	0	0	0
25	0	0	100	40	0	0		0	0	0	0	0	0	3.57143		0	0	0	0	0	0	0
0	0	0	62.5	42.1053	2.94118	2.94118		12.5	0	0	0	0	0	0		0	0	7.40741	0	0	0	0
0	0	33.3333	88.2353	77.7778	0	0		0	0	0	0	0	0	0		0	0	0	13.3333	0	0	0
0	0	12.5	100	65	0	0		0	0	0	3.7037	0	0	0		0	0	0	11.1111	2.32558	0	3.57143
0	0	36.3636	66.6667	0	0	0		0	0	0	0	0	0	0		0	1.78571	0	0	0	0	0
0	0	42.8571	90	0	0	0		0	0	0	3.84615	0	0	11.7647		0	0	1.88679	0	0	0	3.125
0	0	37.5	0	0	5.88235	25		11.9048	0	0	0	0	0	0		0	4.54545	0	0	0	0	0
0	0	40	3.7037	0	0	13.7931		7.14286	0	0	0	0	0	0		0	0	2.94118	0	0	0	0
0	0	64.7059	0	0	5	25		3.125	0	9.09091	0	6.25	2	0		0	0	0	0	0	0	0
0	0	38.8889	0	64.2857	0	14.8148		16	0	0	0	0	0	0		2.77778	2.63158	0	0	0	0	2.32558
0	0	63.1579	0	61.1111	0	31.25		11.7647	0	0	0	0	0	0		6.25	0	0	9.09091	0	0	0
0	0	68.4211	2.5	60	0	42.4242		0	0	0	8.33333	0	0	0		0	0	0	0	0	0	0
0	0	44.4444	0	50	0	60		11.1111	0	0	5.88235	5.55556	0	4.7619		2.7027	3.57143	0	0	0	0	0
0	0	27.2727	0	83.3333	0	24.2424		5.88235	0	0	0	3.125	0	0		0	3.57143	0	0	0	8.33333	0
0	0	73.913	3.84615	46.6667	0	0		0	0	0	0	5.40541	0	0		0	0	0	0	0	0	0
0	0	26.3158	2.5	35.1351	0	26.9231		14.2857	0	0	14.2857	0	0	0		0	0	0	0	0	0	8.33333
0	0	61.5385	0	33.3333	0	0		14.2857	0	0	0	2.08333	0	6.66667		0	0	4.54545	0	0	5.26316	5
0	3.84615	92.3077	0	0	0	0		0	0	0	0	0	0	0		0	0	0	0	0	0	0
0	0	75	0	0	0	0		17.1429	0	7.14286	0	0	0	2.04082		0	0	0	0	0	0	0
0	0	69.2308	0	0	0	0		0	0	0	0	3.33333	0	0		5	0	0	0	0	0	0
0	0	89.6552	2.12766	0	0	0		33.3333	0	0	0	0	0	0		0	0	0	0	0	0	5
0	0	100	0	0	0	5.26316		0	0	0	0	0	0	5.88235		0	0	0	0	0	0	0
0	0	96.7742	0	0	7.69231	0		0	0	0	0	0	0	2.5		0	0	0	0	0	0	0
2.63158	0	4	0	0	0	0		7.14286	0	0	0	0	0	0		0	0	0	0	1.81818	0	0
0	0	66.6667	0	0	0	0		0	0	14.2857	0	0	0	0		0	20	0	0	0	16.6667	0
0	0	73.6842	0	0	0	0		0	0	0	0	0	7.69231	0		0	0	0	0	0	0	0
0	2.08333	0	0	0	0	0		0	0	0	0	0	0	10		0	0	0	0	0	7.69231	0
3.7037	0	0	0	0	0	0		0	0	0	0	0	0	0		0	4.16667	0	0	0	0	0
0	0	87.5	0	0	0	0		0	0	0	0	0	0	3.125		0	0	3.57143	6.25	0	3.57143	0
3.44828	0	83.3333	0	0	0	0		0	0	0	0	0	0	0		0	0	0	0	0	0	9.09091
0	0	0	0	0	0	0		0	0	0	0	0	0	3.33333		0	0	0	0	0	0	0
0	0	0	0	0	0	0		0	0	0	0	0	0	0		0	6.66667	0	0	0	0	0
2.32558	0	0	0	5.55556	0	7.14286		0	0	0	0	0	0	0		0	3.1746	0	0	16.6667	0	3.84615
0	0	0	0	0	0	10		0	0	0	0	0	0	3.33333		0	2.12766	0	0	0	0	0
0	0	0	16	0	0	0		0	0	0	0	0	0	0		6.25	0	0	0	0	0	0
0	0	0	3.33333	0	0	0		0	0	0	0	0	0	0		0	0	0	0	0	0	0
0	0	0	0	0	0	0		0	0	0	0	0	0	0		4.16667	4	5.88235	0	0	0	0
0	0	0	0	0	0	3.44828		0	14.2857	0	0	0	0	0		0	6.25	0	0	0	0	0
0	0	0	0	0	0	3.7037		4.16667	0	0	0	0	0	0		0	0	0	0	0	0	0
0	0	0	0	0	0	0		0	0	0	0	0	0	0		0	0	3.44828	0	0	0	0
0	0	0	0	0	0	6.66667		0	3.84615	0	0	0	0	0		0	5.55556	0	0	0	0	0
0	0	0	0	0	0	0		0	0	0	0	5.88235	0	0		0	0	0	0	6.66667	0	0
4.54545	0	0	0	0	0	20		0	11.1111	0	0	0	0	0		0	0	8.33333	0	0	0	0
0	0	0	0	0	2.5641	0		0	0	0	0	4.54545	0	0		0	0	0	0	0	0	0
0	0	0	0	0	0	0		0	0	0	0	0	0	0		0	0	0	0	0	0	0
0	0	0	0	0	0	0		0	0	0	0	0	0	0		0	0	0	0	0	0	8.33333
4.34783	0	1.85185	4.54545	3.33333	0	4		0	0	0	55.5556	0	0	0		0	0	0	0	0	0	0
0	0	0	0	0	0	0		0	0	0	0	3.57143	0	0		0	0	0	0	0	11.1111	0
0	0	0	0	0	0	0		0	0	0	6.66667	0	0	0		0	0	0	0	0	0	0
0	0	0	0	0	1.53846	0		0	0	20	0	0	0	0		14.2857	0	0	0	0	0	0
0	0	0	0	0	3.125	0		0	0	0	0	0	0	4.87805		0	0	0	0	0	0	6.25
0	0	0	0	1.92308	0	0		0	0	8.33333	0	0	0	5.88235		0	0	0	0	0	0	20
0	0	0	0	0	0	0		0	0	6.25	0	0	0	2.77778		20	2.94118	0	0	0	0	0
0	3.33333	0	0	0	0	0		0	0	0	0	0	0	0		20	14.2857	0	0	0	0	0
0	0	0	0	0	0	0		0	0	3.57143	0	0	0	0		0	0	0	0	0	0	0
0	0	0	0	0	0	0		0	0	0	6.66667	4.54545	0	0		0	0	0	0	0	0	0
0	0	0	0	0	2.17391	0		14.2857	0	0	0	0	0	0		0	0	0	0	0	0	0
0	0	0	0	0	0	0		0	0	5.26316	0	0	0	0		0	0	0	0	0	0	0
0	0	5	0	0	2.04082	6.25		0	0	0	2.38095	0	0	0		6.66667	0	0	0	0	0	0
0	0	2.85714	0	0	0	0		0	0	0	9.375	11.1111	0	0		20	0	0	5.26316	0	0	0
0	0	0	0	0	12.5	0		0	0	0	0	0	0	0		0	0	0	2.04082	0	0	0
0	0	0	0	0	0	0		0	14.2857	0	5.55556	0	7.69231	0		0	0	0	2	0	0	3.7037
0	0	0	5.26316	0	0	0		5	0	0	0	0	0	3.84615		0	0	0	0	2	0	5.26316
0	0	0	0	0	0	0		0	0	0	0	0	20	0		2.27273	0	0	0	0	2.77778	0
0	0	0	0	0	0	0		0	0	0	0	0	0	0		0	3.0303	0	0	0	0	0
0	0	0	0	0	0	0		0	0	0	10	0	0	2.94118		0	0	0	0	0	0	0
0	2.32558	0	0	0	0	0		0	0	40	0	0	10	0		0	0	0	0	0	0	0
0	6.89655	0	0	5.26316	0	5.55556		0	0	6.89655	0	2.5641	4.54545	0		0	4.34783	0	0	0	0	0
2.22222	5.26316	3.125	0	0	2.5	0		0	3.84615	0	0	0	5.88235	0		0	0	33.3333	0	0	0	0
0	27.1186	0	0	0	0	0		0	0	0	4.54545	0	0	0		0	0	0	0	0	0	0
0	2.63158	0	0	0	4.34783	0		6.45161	0	0	0	0	11.1111	0		0	0	0	0	0	0	0
0	22.2222	0	0	0	0	0		0	0	0	0	0	4.16667	0		0	0	0	0	0	0	0
0	20.9302	4.08163	2.08333	0	0	0		0	16.6667	0	0	0	0	0		0	0	0	0	0	0	0
0	23.2143	0	0	0	0	0		0	0	0	0	0	2.5	0		0	0	0	0	0	0	0
1.6129	0	0	0	12.5	0	0		0	0	3.57143	0	0	0	0		0	3.84615	0	0	0	0	0
0	1.96078	0	0	0	0	0		0	0	0	0	4.54545	0	4.34783		0	5	0	0	0	0	0
0	100	0	0	0	0	0		5.26316	0	2.04082	0	0	0	0		4	0	0	0	0	0	0
0	100	0	0	0	0	0		0	0	1.88679	0	0	0	2.63158		0	0	0	0	0	0	0
0	78.5714	0	0	0	0	0		0	0	0	0	0	0	8.69565		0	0	0	0	0	0	0
0	80	0	0	0	0	10.3448		0	14.2857	0	22.2222	0	0	3.84615		0	9.52381	0	0	0	0	0
0	85.7143	0	0	0	0	0		6.66667	0	0	0	0	0	6.89655		0	0	0	0	0	0	0
0	100	0	0	0	4.34783	0		0	0	0	0	2.63158	0	0		0	0	0	0	0	0	0
0	0	0	0	0	0	0		0	0	0	3.44828	2.94118	0	3.7037		0	0	0	0	0	0	3.22581
0	0	0	0	0	3.0303	0		0	0	0	0	2.5641	0	0		0	0	0	0	0	0	0
0	46.1538	0	0	0	0	0		0	0	0	0	0	0	0		0	0	0	0	0	0	0
0	14.2857	0	0	0	0	0		0	0	0	0	0	0	0		0	0	0	0	0	0	0
0	35	0	3.125	6.66667	0	0		0	0	9.09091	0	0	0	0		0	0	0	0	0	0	0
0	12.5	0	0	0	0	0		0	0	9.09091	0	0	0	8		0	0	0	0	0	0	0
0	16	0	3.33333	0	5	0		0	0	0	0	0	0	3.33333		0	9.09091	7.14286	0	0	0	2.63158
0	0	0	0	0	57.1429	0		0	0	0	7.69231	0	0	0		0	9.09091	0	12.5	0	0	2.7027
0	0	0	0	0	0	0		0	0	0	8.69565	0	0	0		4	11.1111	0	0	5	0	0
0	0	0	0	0	0	0		0	0	0	0	0	4.54545	0		0	0	0	0	0	0	0
0	0	0	0	2.22222	0	0		0	0	0	0	0	0	0		0	0	0	0	0	0	0
0	0	43.75	0	0	0	0		0	0	0	0	3.22581	0	0		0	0	4.16667	0	0	0	0
0	0	41.6667	0	0	0	0		0	4	0	0	4.54545	0	0		0	0	0	12.5	0	0	5.26316
0	0	33.3333	0	0	0	78.5714		0	0	0	0	0	0	0		0	0	0	0	0	0	0
0	5.55556	50	0	0	10.7143	72.7273		0	0	0	0	0	0	0		0	0	0	0	0	0	0
0	0	0	0	10	9.09091	78.2609		2.5	0	2.43902	0	3.44828	0	0		4	0	0	0	0	0	0
2.77778	2.94118	0	0	0	88.8889	76.9231		7.14286	0	0	0	0	7.69231	0		0	0	0	0	0	0	0
36.3636	1.92308	41.8605	0	0	100	93.3333		0	2.04082	16.6667	0	2.08333	0	0		0	0	0	0	0	0	0
24.2424	0	47.8261	0	0	66.6667	70		0	0	0	0	0	2.85714	0		0	0	0	0	0	3.84615	0
27.2727	66.6667	44.186	0	0	84.6154	0		0	10	0	0	0	0	0		0	0	0	0	0	3.84615	0
20.6897	68.4211	46.1538	0	0	62.5	67.7419		4.54545	0	0	0	0	0	4.54545		1.81818	0	0	0	0	0	0
0	6.25	53.5714	0	0	55.5556	50		0	0	0	0	0	0	0		0	0	0	0	0	0	11.1111
5.88235	0	52	0	0	76.9231	25		0	11.1111	0	0	0	0	0		14.2857	0	0	0	0	0	0
41.6667	0	53.4483	0	0	90	21.7391		0	0	0	0	0	0	0		12.5	0	0	0	0	0	0
53.3333	0	37.5	0	0	80	10.5263		0	0	0	0	0	0	0		10	0	0	0	0	2.5	0
0	0	0	0	4.7619	95	20		0	0	0	0	0	0	2.77778		10	0	0	10	0	0	0
13.4615	84.6154	0	0	3.57143	0	90.3226		0	0	0	0	0	0	0		10	0	0	0	0	0	0
8.33333	82.3529	0	4.7619	0	34.6154	80		0	0	0	0	0	0	0		10	0	5.55556	0	0	5.88235	0
13.7931	87.5	4.16667	0	0	30.2326	10		0	0	0	0	0	0	0		8.33333	12.5	0	0	0	0	0
9.09091	0	0	0	0	37.5	71.4286		2.63158	0	0	0	5.88235	0	0		9.09091	12.5	0	0	0	0	0
15.873	0	0	2.77778	0	14.2857	79.1667		0	0	0	0	0	0	0		10	12.5	0	0	0	0	0
28.5714	0	0	0	0	91.8919	45.4545		0	0	0	0	0	0	0		8.33333	11.1111	0	5	0	0	0
10.7143	0	0	0	6.25	81.5789	100		0	0	0	0	0	0	0		7.14286	11.1111	0	0	0	0	3.7037
0	0	0	0	0	26.4706	80		0	0	0	0	0	0	0		7.14286	11.1111	0	0	0	0	0
0	0	0	0	0	88.5714	83.3333		0	0	0	0	0	0	0		6.66667	12.5	3.125	0	2.63158	0	0
0	0	0	0	3.7037	15.3846	78.9474		0	0	11.1111	0	0	0	0		0	0	0	0	0	0	0
0	0	0	0	0	50	50		0	0	0	0	0	0	0		0	0	0	0	0	0	0
0	0	0	0	0	70	20		0	0	0	0	4.7619	0	0		0	0	0	5.88235	0	0	0
0	0	0	0	0	20	33.3333		5.55556	0	0	0	0	0	0		0	0	5.26316	0	0	0	0
6.81818	0	0	0	0	54.5455	83.3333		5.26316	0	0	0	0	0	2.5		0	0	0	0	0	8.33333	7.40741
5.71429	0	0	0	0	33.3333	91.6667		0	0	0	0	0	0	0		0	0	0	0	0	0	0
0	0	0	0	35	58.3333	94.4444		0	3.22581	0	0	0	0	0		0	0	0	0	0	0	0
0	0	2.63158	0	0	0	83.3333		0	5.88235	0	0	3.22581	0	0		0	0	0	0	2.94118	2.85714	0
2.27273	0	0	0	34.6154	0	71.4286		0	0	0	0	0	0	3.0303		0	0	2.32558	0	6.66667	0	0
5.55556	0	0	9.09091	30.7692	0	84.6154		3.57143	0	0	6.66667	0	0	0		0	0	0	16.6667	0	0	0
0	0	0	0	38.4615	19.0476	0		0	0	0	0	0	0	0		0	0	0	0	0	0	7.14286
0	1.72414	2.12766	0	30.7692	0	0		0	0	0	0	4.54545	0	0		0	0	0	16.6667	0	0	0
0	0	2.5641	0	0	0	11.1111		0	0	0	0	0	0	0		0	0	0	0	0	0	0
0	3.44828	0	0	0	0	48		0	0	0	0	0	0	0		11.1111	0	0	0	7.14286	0	0
0	0	0	0	7.69231	0	0		0	0	0	0	0	0	0		0	0	0	0	0	0	0
0	2.12766	0	56.6667	0	0	2.63158		0	0	0	0	18.1818	0	0		0	0	0	0	0	0	0
80	0	0	95.2381	0	0	0		0	0	0	0	0	0	0		4.7619	0	0	0	0	0	10
63.1579	0	0	100	0	0	0		0	0	0	0	0	2.85714	0		4.54545	6.66667	0	0	0	0	0
78.2609	0	0	82.9268	90.9091	3.33333	0		5.26316	0	0	5.88235	0	0	0		0	0	0	0	0	0	0
63.1579	0	0	83.3333	95.2381	0	2.22222		0	0	0	0	0	0	0		0	2.12766	0	0	0	0	0
29.0323	0	0	62.963	100	0	0		0	0	0	2.27273	0	0	0		0	0	0	0	0	0	0
33.3333	50	0	83.3333	100	0	0		12.5	0	0	0	0	0	0		0	0	0	0	0	0	0
58.8235	0	0	0	100	0	0		0	0	20	0	0	0	0		0	0	7.14286	0	0	0	0
73.913	0	0	47.3684	88.4615	0	0		0	0	0	6.45161	0	0	0		0	0	0	0	0	2	4.16667
2.94118	0	0	52.0833	0	0	0		0	2.7027	0	0	0	0	0		0	0	0	0	0	0	0
0	0	0	26.3158	0	0	0		0	10.8108	0	0	2.85714	0	0		0	0	0	0	0	0	5.71429
0	0	0	88.8889	0	0	0		0	0	0	0	0	0	0		0	0	2.85714	0	0	0	0
0	0	0	92.5	0	0	0		4.44444	0	0	0	0	0	0		0	0	0	0	0	0	0
0	0	0	54.7619	2.5641	0	0		0	6.06061	0	0	0	0	0		0	0	3.44828	0	0	0	0
0	0	0	67.7419	0	0	0		0	9.09091	5	0	0	0	0		4.7619	0	0	0	0	0	0
0	0	0	33.3333	0	0	0		0	0	0	0	0	3.22581	0		0	0	0	0	0	0	2.7027
0	0	0	50	0	8.33333	0		0	7.69231	0	0	0	0	0		2.12766	0	0	0	0	0	0
2.32558	0	3.44828	83.3333	0	3.125	0		2.94118	6.25	2.38095	0	0	0	0		2.12766	0	0	0	2.27273	0	0
0	0	0	97.2973	1.51515	0	0		0	0	0	0	0	0	0		0	0	0	0	0	0	0
0	2.94118	0	85.7143	0	0	10.5263		2.77778	0	0	0	0	0	0		0	0	0	0	0	0	0
7.14286	0	0	77.7778	0	0	0		6.25	0	0	0	0	0	14.2857		0	0	0	0	0	0	0
0	0	0	7.14286	0	0	0		0	0	0	0	2.63158	4.16667	0		0	6.25	0	0	0	0	0
0	0	0	50	0	0	0		0	0	0	0	0	7.69231	4.16667		0	0	0	0	0	0	0
22.5806	0	0	88.2353	8.33333	2	3.22581		0	5.88235	0	4.54545	0	0	0		3.22581	0	0	0	0	0	0
50	0	0	100	0	0	0		2.7027	5.88235	12.5	0	0	8.33333	0		0	0	0	0	2.77778	0	0
27.7778	0	0	72.2222	0	0	0		0	9.52381	0	0	0	0	0		0	2	0	0	0	0	0
36.3636	0	0	92.8571	0	9.09091	3.44828		0	8.33333	0	0	0	0	0		0	0	0	0	0	0	5
36.3636	0	0	13.3333	0	0	2.85714		0	10.8108	4.7619	6.25	0	0	0		0	0	0	0	0	5.26316	0
66.6667	0	0	59.0909	22.2222	0	0		0	11.7647	7.14286	0	0	0	0		0	0	0	0	0	0	0
11.1111	0	58.1818	0	21.7391	0	0		0	11.1111	0	0	0	0	2.94118		0	0	0	0	0	0	0
0	0	66.6667	0	45.4545	0	0		0	0	0	0	5	0	3.22581		0	0	3.84615	0	0	5.26316	0
61.2903	0	88.3721	0	61.1111	0	0		0	4	0	0	0	0	0		0	0	0	0	0	0	20
80	0	87.5	3.44828	12.9032	0	0		0	0	0	0	0	0	0		14.2857	0	5.26316	0	0	0	0
4.44444	0	85.1852	57.1429	36.1111	0	0		9.09091	0	0	4.54545	0	10	0		16.6667	0	0	0	0	0	0
0	2.63158	15.873	36.6667	8.33333	0	3.84615		0	0	0	0	0	0	0		14.2857	14.2857	0	0	0	0	0
15.2174	0	12.5	64.2857	37.1429	0	4		0	0	3.22581	0	0	0	0		0	0	0	0	0	0	11.1111
0	0	46.6667	83.3333	3.84615	0	0		0	0	0	0	0	0	0		0	0	0	0	0	0	0
23.8095	0	50	100	18.75	0	0		0	0	0	0	0	0	0		0	0	0	0	0	0	20
0	0	91.6667	88.8889	13.5135	0	0		0	0	10	0	0	0	0		5.55556	0	3.57143	20	0	0	0
20	0	100	80	21.9512	0	0		0	0	0	0	0	2.5	0		0	33.3333	3.57143	0	0	0	20
0	0	91.4894	50	15.1515	0	0		0	0	0	0	0	0	0		3.0303	0	0	14.2857	0	0	0
28.5714	6.25	71.4286	52.6316	16.6667	0	0		0	0	0	0	0	0	0		0	0	0	0	5	0	0
40	0	93.1818	48.4848	19.3548	0	0		0	9.09091	5	0	0	0	0		0	3.125	0	0	0	0	0
0	0	81.8182	58.3333	25.8065	7.40741	0		0	0	0	0	0	0	0		0	0	0	0	0	0	0
5.40541	0	0	46.1538	32.4324	3.22581	0		0	6.25	5.88235	0	0	0	0		0	0	12.5	0	0	0	0
0	0	2.38095	65.5172	26.9231	0	0		0	7.14286	7.14286	0	0	0	2.7027		0	0	0	0	0	0	0
0	0	9.09091	14.2857	21.875	0	0		0	0	0	0	0	0	0		0	4	0	0	0	0	0
0	0	2.5641	66.6667	31.25	0	0		4.16667	14.2857	0	4.7619	0	9.09091	0		0	0	0	0	0	0	0
32.1429	0	0	47.8261	35.4839	0	0		0	0	0	0	0	3.57143	0		20	0	0	20	0	0	0
25	0	0	66.6667	21.875	0	0		0	0	0	0	0	0	5.88235		0	0	0	20	0	0	11.1111
53.3333	0	0	62.8571	13.0435	0	0		0	4.34783	0	0	0	0	0		0	0	0	20	0	0	0
45.4545	16.6667	0	44.4444	13.1579	0	0		0	3.0303	0	0	0	0	0		0	0	0	16.6667	0	0	0
44.4444	5.88235	0	70.2703	3.57143	0	0		0	4.7619	1.78571	4.54545	0	0	0		0	0	2.63158	16.6667	0	0	0
21.7391	0	38.4615	37.5	0	0	0		2.94118	6.89655	0	0	0	0	0		0	0	2.77778	20	0	0	0
50	0	41.9355	63.6364	0	4.7619	0		7.14286	0	0	0	0	0	0		0	0	8.33333	0	20	0	0
83.3333	0	13.6364	33.3333	0	1.88679	0		0	0	0	0	0	0	0		0	0	0	0	0	0	0
50	3.0303	50	66.6667	23.8095	0	0		0	0	0	0	0	0	0		0	0	4.54545	0	0	0	0
92.8571	0	100	83.3333	58.3333	4.34783	0		4.16667	0	0	0	0	5	0		0	0	0	0	0	5	0
42.8571	2.22222	0	46.1538	30.7692	3.125	0		0	0	0	4.34783	0	0	0		0	0	4.7619	20	4.7619	0	0
16.6667	0	0	46.1538	50	0	0		2.5641	0	1.96078	3.22581	0	7.14286	0		0	2.77778	0	20	0	0	0
7.14286	0	0	34.375	0	0	0		0	2.7027	0	0	0	0	0		0	0	4.7619	20	0	0	0
8.82353	0	0	39.2857	0	0	0		0	0	0	0	0	0	0		0	3.44828	0	0	0	0	2.7027
15.9091	0	0	31.25	0	0	0		0	3.44828	0	7.14286	0	0	0		0	3.57143	0	0	0	5	0
0	0	0	39.2857	0	2.5	0		0	4	0	0	0	0	0		6.25	0	0	0	0	5.55556	0
15.625	0	0	47.0588	0	0	0		0	0	0	0	0	0	0		0	3.7037	0	0	0	0	0
12.5	12.5	0	0	0	2.32558	0		0	8.33333	2.17391	0	0	0	0		0	0	0	4.7619	0	0	2.7027
26.1538	0	0	0	0	0	0		0	2.38095	0	0	0	0	0		0	5.88235	0	0	0	0	0
0	0	6.66667	0	0	3.33333	0		0	2.7027	0	6.66667	0	0	0		0	5.88235	0	0	0	0	0
0	0	0	0	0	0	0		0	0	0	0	0	0	0		0	0	0	0	0	0	0
47.8261	0	0	0	5.26316	0	2.27273		0	3.44828	0	0	0	0	0		0	0	0	0	0	0	0
33.3333	0	0	0	0	0	0		0	0	0	0	0	0	0		0	2.77778	0	0	0	0	0
4.54545	0	0	0	0	0	22.2222		0	0	0	0	0	0	0		0	0	0	0	0	0	0
0	0	0	13.3333	0	0	8.33333		0	2.5641	0	0	0	0	0		4.54545	0	2.22222	0	0	0	0
50	5.88235	0	2.63158	0	0	55.5556		2.32558	0	0	0	0	0	0		0	0	0	0	0	0	0
38.4615	3.33333	0	3.33333	0	0	14.2857		0	0	0	0	2.43902	0	1.85185		0	0	0	0	0	0	0
87.5	0	8.33333	0	0	30	0		0	0	0	0	0	0	0		0	7.89474	0	0	0	4.16667	0
52.1739	0	0	0	5.26316	50	0		0	2.43902	0	0	0	0	7.14286		0	0	0	0	4.16667	2.7027	0
0	0	0	0	0	0	0		0	0	0	0	10	0	0		0	2.32558	0	0	0	2.5	0
31.25	0	0	3.125	0	0	2.5641		3.57143	3.50877	0	0	0	0	4		0	4.16667	0	0	0	0	0
16.6667	0	0	0	0	0	0		0	14.2857	0	0	0	0	10		0	0	0	0	0	0	0
68.75	2.94118	0	0	0	0	0		0	0	0	0	3.125	6.66667	0		0	0	0	0	0	0	6.25
0	0	2.85714	0	0	12.5	0		0	0	0	0	0	0	0		18.1818	0	0	0	0	0	0
0	0	0	0	0	0	0		0	0	0	0	0	12.5	0		0	0	0	0	0	0	2.7027
40	0	0	0	0	0	0		0	3.7037	0	0	0	2.7027	0		0	0	0	0	0	0	0
62.5	0	14.2857	0	0	0	0		0	8.57143	0	0	7.69231	0	0		9.09091	5.55556	0	4	0	0	0
85	0	0	0	0	0	0		0	11.7647	0	0	0	0	0		7.14286	0	0	0	0	0	0
0	0	0	2.7027	0	0	0		0	5.55556	0	0	0	0	0		0	0	0	0	0	0	0
0	2.5641	0	0	0	0	0		0	0	3.0303	0	0	0	0		0	0	0	0	4	5.88235	0
0	0	0	0	0	0	0		0	5.26316	0	5.71429	0	2.85714	0		0	0	0	0	0	0	7.14286
71.4286	0	0	0	0	5	2.32558		0	0	0	0	0	5	0		0	0	0	0	2	0	0
71.4286	0	0	0	0	0	0		0	0	2.12766	0	0	0	10		0	0	0	0	0	0	0
83.3333	0	8.33333	0	2.5	0	0		0	0	0	4.7619	5.88235	14.2857	0		0	0	0	0	4	0	0
88.4615	0	0	0	0	0	0		0	0	0	0	0	0	7.69231		5.55556	0	0	0	0	0	4.7619
80	0	0	0	0	0	0		0	0	0	6.66667	0	13.6364	0		0	0	0	0	0	0	0
75	0	0	0	0	0	0		0	0	0	0	0	5	0		0	0	0	0	0	0	0
31.8182	0	0	0	0	0	0		0	0	0	0	0	0	8.33333		0	2.22222	0	0	0	0	0
84.2105	0	0	0	0	0	0		4.34783	0	0	5	0	0	0		0	2.27273	0	1.33333	1.78571	0	0
68.4211	0	0	0	0	0	0		0	0	0	0	0	0	0		0	0	0	0	0	0	0
83.3333	0	0	0	0	0	0		4.7619	0	0	0	0	0	0		0	0	0	15.7895	0	0	8.33333
84.6154	0	0	0	0	0	0		0	0	0	0	4	0	0		0	0	0	0	0	0	0
92	1.96078	0	0	0	0	0		0	5.88235	0	0	0	6.81818	0		0	0	0	1.66667	0	0	0
88.4615	8.33333	2.08333	0	0	0	0		4.7619	3.33333	0	0	3.22581	0	0		0	0	7.14286	0	0	0	0
89.4737	0	0	0	0	0	0		0	0	0	0	0	10	0		0	4	0	3.22581	0	0	0
83.3333	0	1.96078	0	0	0	0		0	0	0	14.2857	8	0	0		3.0303	2.63158	0	0	5	4.16667	0
88	0	0	0	5	0	0		4.54545	8.33333	0	0	0	0	0		0	8.82353	5.55556	6.89655	0	0	0
70	0	0	0	0	0	0		0	0	5.26316	0	0	0	0		0	11.7647	0	3.57143	0	0	0
84.6154	0	0	0	0	0	0		0	0	0	0	0	0	0		0	0	0	0	0	0	0
25	0	0	0	5.26316	0	0		0	0	0	0	0	0	0		8.33333	0	4.34783	0	0	0	0
45.4545	0	0	0	0	0	0		0	0	5.55556	0	0	2	0		0	2.43902	0	0	0	0	0
0	0	0	7.14286	0	0	2.08333		0	0	0	0	0	0	0		0	0	0	0	2.63158	0	20
0	0	0	0	0	0	0		0	0	0	0	0	2.12766	0		0	2.43902	0	0	2.5	0	0
0	0	0	0	0	0	0		0	0	0	0	0	0	0		0	0	0	0	0	0	0
0	0	0	0	0	0	0		0	0	0	0	0	0	0		0	0	0	0	0	1.96078	0
0	0	0	0	0	0	0		0	0	0	6.89655	0	0	0		0	2.98507	0	2.27273	0	0	0
7.69231	0	0	0	0	3.0303	0		4	0	2.94118	0	6.25	0	0		0	0	4.54545	0	0	2.04082	0
100	0	0	0	2.7027	0	0		0	0	0	0	0	0	20		0	3.92157	0	2.7027	0	0	0
42.1053	0	0	0	0	0	5		0	0	0	0	0	0	0		0	0	0	2.38095	0	0	0
100	0	3.57143	0	0	0	0		7.31707	0	0	0	0	0	0		7.14286	4.08163	0	0	0	0	0
68.75	0	0	0	0	0	0		0	0	0	0	0	0	2.85714		0	0	0	0	3.22581	0	0
90	0	0	0	5.40541	0	0		2.38095	0	2.17391	8.33333	0	0	0		0	0	0	0	0	0	0
80	0	0	0	6.45161	0	0		0	0	12.5	0	10	0	0		0	4.54545	0	0	0	0	0
18.1818	0	0	0	6.25	0	2.7027		0	0	2.12766	0	0	0	0		0	0	5.55556	0	0	0	4.34783
11.7647	0	0	38.8889	0	0	0		0	2.7027	0	0	0	0	0		0	10.3448	0	3.7037	0	0	0
50	0	6.25	56.25	4.7619	0	0		0	0	0	14.2857	0	0	0		0	0	0	0	0	0	0
72.093	0	0	0	4.16667	0	0		0	4.16667	0	0	0	0	0		0	0	0	5	0	0	0
83.3333	0	0	0	0	0	0		0	0	0	0	0	0	0		0	0	0	0	0	0	0
69.5652	0	0	0	0	0	4.7619		0	0	0	3.33333	0	0	9.09091		0	10.5263	0	0	0	0	0
50	0	0	0	0	0	0		0	6.25	0	0	0	3.33333	0		0	2.38095	0	4	0	0	0
71.4286	0	6.25	0	0	0	0		0	3.22581	0	0	0	0	0		12.5	0	0	0	0	0	0
0	0	22.2222	0	0	0	0		0	0	0	0	0	0	0		0	0	0	0	0	0	0
0	0	30.303	0	0	0	0		0	0	0	0	0	0	0		0	0	0	0	0	0	0
0	0	9.67742	4.16667	0	0	0		0	0	0	0	0	5	0		0	0	0	0	0	0	0
0	0	27.7778	0	0	0	0		0	0	0	0	0	0	4.16667		0	0	0	0	0	0	0
57.1429	0	0	0	0	0	0		0	0	3.0303	0	0	0	0		0	3.84615	0	0	5.26316	0	0
81.8182	0	0	0	0	0	0		0	0	0	0	0	0	0		0	0	0	0	0	0	20
85.7143	0	0	0	0	46.1538	0		0	0	0	0	0	0	0		0	4.16667	0	0	3.22581	0	0
100	0	0	4.25532	0	26.4706	0		3.7037	0	0	0	0	3.57143	0		0	10	0	0	2.94118	0	0
0	3.84615	2.04082	14.2857	6.66667	53.8462	0		5.55556	2.5641	0	0	6.89655	0	0		0	5.55556	0	0	0	0	0
0	0	0	2.43902	0	59.5745	0		0	9.09091	0	0	0	0	0		0	5.55556	0	0	0	0	0
0	0	37.037	0	0	0	0		0	0	0	20	0	0	0		0	4.54545	0	4.54545	5.55556	12.5	0
0	0	0	3.57143	0	31.25	0		0	0	0	0	10	0	0		5.55556	4.54545	0	0	0	0	0
0	0	27.2727	0	0	16.6667	0		10.5263	0	0	0	0	0	0		0	0	0	0	0	0	0
0	0	10	0	0	19.0476	0		11.1111	0	0	0	0	0	0		0	3.44828	0	0	0	0	5
0	0	0	6.66667	4.16667	22.7273	0		12.5	0	0	3.57143	0	0	0		0	2.08333	0	0	2.77778	0	0
0	0	0	0	0	28	0		28.5714	0	0	0	0	0	0		0	6.25	0	0	0	0	0
0	0	72.2222	6.25	0	0	0		64.2857	0	0	5.55556	0	0	0		0	2.43902	4.54545	0	0	0	0
0	0	82.6087	0	0	25	0		66.6667	5.55556	0	0	0	5.55556	0		0	0	0	0	0	0	0
0	0	50	0	1.92308	18.75	0		15.3846	0	0	0	0	0	0		0	5.40541	0	0	0	0	0
7.14286	0	6.66667	0	0	52.9412	0		22.2222	0	0	0	0	0	0		9.09091	3.7037	3.84615	0	0	0	0
6.66667	6.25	58.6207	0	0	0	2.08333		0	0	0	0	0	2.22222	0		0	0	0	0	0	8.33333	2.27273
12.5	0	50	0	15.3846	17.6471	0		18.1818	3.44828	0	2.63158	0	0	6.66667		0	0	0	0	0	0	0
13.3333	0	96.6667	0	1.20482	52.9412	2.27273		60	0	0	0	0	0	0		0	5.55556	0	0	0	0	0
25	10	66.6667	0	0	12.5	0		20	2.85714	7.69231	0	0	0	0		0	0	0	0	0	0	0
4	0	80.9524	0	0	100	4.44444		62.5	0	3.33333	1.88679	0	4.44444	0		0	0	0	0	0	0	0
0	0	83.3333	0	3.84615	71.4286	0		7.69231	9.09091	0	0	0	0	0		0	0	0	0	0	0	0
0	0	80	0	2.12766	72.7273	0		40	7.14286	7.40741	0	0	0	0		0	8.51064	0	0	0	0	0
0	0	81.8182	0	0	56.6667	0		76.4706	0	0	0	0	0	0		0	0	0	0	0	0	0
0	0	80	0	0	100	0		90.9091	0	0	1.88679	0	0	0		0	0	0	0	0	0	0
0	0	60	0	0	70.9677	0		31.8182	0	0	0	0	0	0		0	0	0	0	4.34783	0	0
0	0	76.3158	0	0	13.9535	0		73.913	0	0	4.34783	0	0	0		0	0	0	0	0	0	0
0	0	0	0	0	0	0		9.375	0	4.16667	0	0	0	0		0	0	0	0	0	0	0
0	0	18.1818	0	0	18.9189	0		41.6667	4.54545	0	0	0	0	5		10	0	0	0	0	0	4.7619
0	0	0	3.33333	0	25	7.14286		75	0	0	0	0	0	0		0	0	0	0	0	0	0
0	0	0	0	0	13.3333	0		33.3333	0	0	2.77778	0	0	0		14.2857	0	0	0	0	0	0
0	0	100	0	0	28.5714	0		84.2105	0	0	0	0	34.2857	0		0	4.54545	0	0	0	0	0
0	0	86.6667	0	0	66.6667	4.7619		64.2857	0	0	0	0	30	0		0	0	0	0	0	0	0
0	0	80.6452	0	0	80	0		38.4615	0	0	0	0	3.84615	0		0	0	0	0	0	0	0
0	0	71.4286	0	0	54.5455	2.32558		71.4286	0	16.6667	0	0	0	0		0	0	0	0	0	0	0
0	2.94118	80.7692	0	0	80	1.85185		64.2857	4.54545	0	0	0	0	0		0	0	0	0	0	0	0
0	0	71.4286	0	0	91.6667	0		79.1667	0	16.6667	0	0	1.75439	0		0	0	0	0	0	0	0
0	0	100	0	0	63.6364	2.04082		34.7826	10	4.54545	0	0	0	0		0	0	0	0	4.87805	0	0
0	0	100	0	0	60	0		33.3333	0	0	0	0	10.3448	0		0	0	0	0	6.66667	0	0
0	0	25.8065	0	0	70	0		62.5	0	0	0	0	0	0		0	0	0	0	0	0	0
0	0	20	0	0	0	2.27273		20	0	0	0	0	0	0		0	0	0	0	0	0	0
0	0	76.9231	3.33333	0	5.26316	0		25	0	0	0	0	0	0		0	0	0	0	0	0	0
0	0	66.6667	0	0	0	0		16.6667	0	5.55556	0	0	0	0		0	0	0	0	0	5.88235	0
0	0	0	0	0	0	0		0	0	0	0	0	14.2857	3.57143		0	0	0	0	0	0	0
0	0	0	0	0	0	0		12.5	0	0	0	0	5	0		0	0	0	0	0	0	0
0	0	0	0	0	0	0		38.0952	3.0303	0	0	11.1111	20	0		0	0	0	0	0	0	0
0	0	0	0	0	0	0		37.931	0	0	0	0	0	0		0	0	0	33.3333	0	0	0
0	11.1111	100	0	0	0	0		46.6667	0	0	0	0	40	0		0	3.84615	0	0	0	0	0
0	0	69.2308	0	0	0	0		63.6364	0	0	0	0	0	13.3333		10	0	0	100	0	0	0
0	0	61.9048	0	0	0	0		73.6842	0	0	0	0	7.69231	0		0	0	0	5	0	0	0
0	0	82.6087	3.84615	0	0	0		37.5	0	0	0	0	0	0		0	0	0	92.8571	0	0	0
0	0	37.5	0	0	3.7037	0		36.8421	0	0	0	0	0	0		0	0	0	92.8571	4	0	0
0	0	70	0	0	0	0		90.9091	0	0	0	0	0	0		0	0	0	93.3333	0	0	0
0	0	56.25	0	0	0	0		93.75	0	0	0	2.85714	0	0		0	0	0	82.3529	0	0	0
0	0	43.2432	0	0	6.25	0		36.3636	0	0	20	0	0	0		0	0	0	78.9474	0	0	0
0	0	6.25	0	0	0	5.40541		20	0	0	0	0	0	5.88235		0	0	0	60	0	0	0
0	0	0	0	0	0	0		60	0	0	0	0	0	0		0	0	0	57.1429	0	0	0
0	0	0	0	0	0	0		0	0	0	0	0	0	0		0	0	0	57.1429	0	0	0
0	0	0	0	4.7619	0	0		0	0	0	0	0	0	0		0	0	0	62.069	0	0	0
0	0	0	0	0	0	0		0	0	0	0	0	8.33333	0		0	0	0	53.5714	6.66667	0	0
0	0	0	0	0	0	0		9.09091	3.57143	0	0	2.38095	0	0		0	6.45161	0	23.0769	0	0	3.57143
0	0	5.40541	0	2.94118	25	7.69231		16.6667	0	3.22581	0	0	0	0		0	6.66667	0	27.7778	0	0	0
0	0	0	0	0	0	6.66667		3.84615	0	0	0	0	0	0		0	0	0	31.25	0	0	0
0	0	3.125	0	0	0	0		3.44828	6.25	0	0	0	0	0		0	4.7619	0	35.2941	0	0	0
0	0	11.1111	0	0	2.77778	0		21.4286	0	0	0	0	0	0		0	0	0	37.5	0	0	0
0	0	8.33333	0	0	0	0		35.7143	3.92157	0	7.69231	7.89474	0	2.7027		0	0	0	31.25	0	0	0
15.7895	0	0	0	0	0	0		57.1429	0	0	0	0	0	0		0	0	0	40	2.32558	0	0
0	14.2857	2.43902	0	0	0	0		0	4.7619	20	0	2.94118	0	0		5.26316	3.33333	0	0	2.77778	0	0
0	0	0	0	0	12.5	0		0	0	0	0	5.88235	4.54545	0		0	0	0	0	6.66667	0	0
0	0	0	2.38095	0	0	0		0	4.34783	6.66667	0	4.65116	0	0		0	1.69492	0	0	0	0	0
0	0	0	0	0	0	0		0	0	0	0	0	0	0		0	0	0	0	6.06061	0	0
0	3.7037	3.33333	0	0	0	0		0	2.94118	0	0	0	0	0		9.09091	0	0	0	0	0	0
0	0	0	0	0	0	0		0	3.84615	0	0	0	5.26316	0		0	0	0	0	0	0	0
0	0	0	0	0	0	0		0	4	6.66667	16.6667	1.75439	2.77778	0		0	0	0	0	0	0	0
0	0	0	0	0	0	0		0	0	0	0	12.5	7.14286	5.88235		0	0	0	0	0	0	0
0	0	0	0	0	0	5.55556		0	0	3.33333	0	6.12245	0	0		0	0	4.44444	9.09091	0	0	0
0	0	0	0	0	0	0		2.63158	3.57143	0	0	5	0	7.14286		0	0	0	0	0	3.44828	0
3.7037	0	0	0	0	0	7.69231		0	0	0	2.12766	0	14.2857	0		0	0	0	0	3.84615	0	0
0	0	0	0	0	0	0		0	0	5.26316	0	2.32558	0	2.32558		0	0	2.85714	0	0	0	0
0	0	0	3.0303	0	0	0		0	0	0	0	0	0	0		0	0	2.5	0	3.0303	0	0
0	0	0	0	0	0	0		0	0	0	0	0	0	0		0	0	0	0	0	0	0
0	0	40	50	0	0	0		0	0	0	0	3.44828	0	3.44828		0	0	0	0	3.0303	0	0
0	0	43.3333	28.5714	0	0	0		7.14286	0	0	0	0	0	4		0	10	0	0	0	0	0
0	0	33.3333	62.5	5.88235	0	0		0	0	0	0	0	15	0		0	0	0	0	0	0	0
0	0	51.6129	57.1429	3.57143	0	0		0	0	0	0	0	0	0		0	0	5	8.33333	0	0	0
0	5.55556	5	6.66667	12.5	0	0		0	7.69231	0	0	0	10.5263	11.1111		4.34783	0	0	0	0	0	0
0	4	10	0	0	0	0		3.22581	0	0	1.2987	0	5.88235	0		0	0	0	0	0	0	0
0	4.54545	0	46.4286	0	0	0		0	3.0303	0	0	5.26316	0	7.14286		0	0	0	0	0	0	0
0	0	0	42.8571	0	0	0		0	0	0	3.0303	0	10.5263	0		0	0	0	0	0	0	0
0	0	0	0	0	0	0		0	0	0	3.33333	0	10.3448	0		0	0	0	0	0	0	0
0	0	0	0	0	0	0		8.33333	0	0	0	0	0	0		0	0	0	0	2.17391	0	0
0	0	2.27273	7.14286	0	0	0		5	0	0	0	0	6.06061	6.66667		4.16667	12.5	0	33.3333	0	0	0
0	3.33333	0	15.3846	0	0	0		0	0	0	0	4.7619	5.40541	0		0	0	0	50	0	0	0
0	0	0	40	0	0	0		0	0	0	10	0	0	0		0	0	0	42.8571	5	0	0
0	0	0	17.1429	0	0	0		5.55556	0	0	0	0	12	0		0	0	0	50	0	0	0
0	0	3.33333	0	12.5	0	0		0	0	0	6.66667	0	1.40845	0		0	0	5.55556	42.8571	0	0	0
0	0	0	0	3.33333	0	0		3.84615	3.84615	0	0	0	3.7037	0		3.22581	6.66667	0	71.4286	0	0	0
0	0	1.72414	0	0	0	0		0	0	0	5.55556	0	4.54545	0		0	0	0	50	0	0	0
0	3.125	5.88235	0	0	0	0		0	0	0	0	5.71429	6.12245	0		0	0	0	57.1429	0	0	0
0	0	0	5.55556	0	14.2857	0		6.66667	0	0	0	7.14286	1.92308	4.16667		0	0	4	57.1429	0	0	0
0	2.63158	0	0	0	0	0		0	3.44828	0	0	6.25	0	0		0	0	0	66.6667	0	0	0
0	0	0	0	0	0	0		0	0	0	0	0	7.69231	3.125		0	16.6667	0	66.6667	0	0	0
0	0	0	0	4.7619	0	0		0	2.27273	4.54545	7.14286	0	4.54545	0		0	0	0	66.6667	0	0	0
0	0	0	72.7273	0	0	0		1.85185	0	0	2.7027	5.88235	7.14286	0		6.25	0	0	66.6667	0	0	0
0	2.32558	5.55556	86.4865	0	0	3.84615		0	0	0	0	0	7.14286	7.14286		0	0	0	80	16.6667	0	16.6667
0	0	0	83.3333	0	0	0		3.125	0	0	3.0303	2.94118	9.25926	0		0	8.33333	0	20	0	0	0
0	0	0	90.2439	0	0	0		0	0	0	0	0	0	0		0	0	0	20	0	11.7647	0
0	0	0	85.7143	0	0	0		0	0	0	0	6.25	0	0		0	0	0	20	0	0	12.5
0	0	1.92308	88.5714	0	0	0		0	0	0	0	0	0	7.14286		0	0	3.22581	20	0	0	0
0	0	0	0	0	0	0		0	0	0	0	0	0	0		0	0	0	16.6667	0	0	0
0	0	0	2.17391	0	2.94118	0		9.52381	0	0	0	0	0	0		0	0	0	0	0	0	0
0	0	0	0	0	0	0		0	6.66667	1.96078	0	11.1111	25	0		0	0	0	0	0	0	0
0	0	0	0	4.7619	0	0		0	0	0	0	6.25	25	0		0	0	0	0	0	0	0
0	0	0	26.1905	9.09091	0	0		0	0	0	0	5.26316	5.26316	0		0	0	0	0	0	0	0
0	0	0	19.3548	0	0	8.33333		8.33333	3.0303	0	0	0	7.14286	0		0	0	0	0	0	0	0
0	0	0	36.8421	0	0	0		0	0	0	0	0	0	0		0	3.22581	0	0	0	0	0
0	0	0	14.2857	0	0	0		0	11.1111	0	0	0	0	0		0	0	0	5.26316	3.84615	0	0
0	0	3.0303	42.8571	0	0	0		0	0	0	0	0	17.6471	0		0	0	0	0	0	0	7.69231
0	0	0	55	0	0	0		0	0	0	5.88235	0	5	0		0	0	0	0	0	0	0
[truncated: 214,763+ more rows]

## Sheet: Fig S8B
Fig S8B: Genes with fewer sRNAs in nrpd1-/- and mis-regulated expression tend to be longer.
fewer sRNAs in nrpd1-/- and mis-regulated expression tend to be longer. (	24nt_sRNA_up_mRNA_mis-regulated	Control_1	Control_2	Control_3	Control_4	Control_5
2071	3609	1700	319	463	2753	2269
4397	891	73	1315	451	1470	2773
4639	1424	2302	1945	2773	3405	1683
2689	2733	331	1915	1228	2746	823
7626	2708	1964	84	635	4371	1899
9937	2405	2719	3919	1403	3746	11032
3977	2396	71	958	238	2627	1177
3588	2464	1041	2618	2041	4887	444
2098	1764	2915	989	2638	4422	1863
608	1460	1132	696	249	1667	2778
3062	2715	1877	1497	239	4610	1287
2187	560	2576	2986	2788	1010	2973
5105	1567	1331	2667	165	334	1463
3649	2571	1763	1481	1414	748	3673
776	1468	168	1865	635	1815	1666
1721	2978	682	1818	3541	2813	2851
5075	1765	3475	3501	1982	1482	1536
4411	2570	1768	8477	3022	2405	1048
984	1029	3808	2099	4331	481	3763
5696	1252	87	1077	1117	2765	736
657	1531	332	1864	1264	6021	2235
1920	3750	1337	2836	1346	6814	1782
3801	1841	2754	315	1564	3188	2187
7554	654	2173	366	909	470	72
1853	1299	830	3431	3348	272	72
3120	3126	2442	1333	1845	1216	5401
2387	1732	3142	2873	2077	2745	1339
1031	1063	2261	672	2488	1727	2623
2495	2001	242	3152	4740	684	5165
6229	732	1053	3645	1693	2509	1922
5530	696	2244	28	76	1687	908
1239	708	566	447	414	344	1613
3010	792	2310	972	1618	3094	272
1123	3717	1432	324	1957	342	210
8435	4671	335	1954	2507	2056	801
3383	1604	1080	4940	2862	8881	2973
4994	1622	2159	5924	713	238	2213
1613	2547	1468	384	1517	424	389
768	1804	2700	541	491	855	413
5629	1389	1507	3649	1334	2575	3067
7471	1350	86	312	700	6890	995
12636	2089	1860	3181	2191	4840	264
905	2645	6011	5357	2245	581	2571
8854	907	823	3048	483	1335	4614
824	5350	1746	609	927	2622	2574
4540	927	2750	2232	86	713	1598
2563	874	785	2127	3595	426	2876
2198	1688	2444	88	917	5062	2612
1155	3942	2835	1880	846	544	1571
1564	1950	1204	223	1803	1204	933
5343	1606	3132	252	960	1356	2596
839	1127	406	3482	2160	1654	780
2878	1565	5034	2471	4117	609	1899
2255	1956	1446	2691	1061	309	759
1908	2268	1702	1768	5073	981	2025
3747	2884	1644	990	1108	3349	1004
593	2416	407	1481	809	812	3291
955	87	2033	2351	5697	1949	951
2538	5033	247	2430	2567	1189	1645
6990	3559	1131	1178	2178	306	5436
3752	4139	985	931	356	210	507
2220	1024	1718	455	3806	199	2076
3593	2822	687	2598	1027	2958	3033
3438	2752	1645	777	5069	1005	4194
3444	889	1367	2340	2311	687	1907
26211	1627	861	2476	3523	2055	184
5855	2659	5570	377	1973	879	618
4109	1864	2335	1039	2559	3021	2550
3452	1575	5640	1054	241	1304	1618
2962	1526	333	9807	3021	429	269
2424	2992	696	1753	3485	1809	1635
1915	1402	1917	2655	2198	1784	1865
672	980	2136	195	2654	233	2438
1244	2218	383	2649	4075	3115	826
4371	1938	485	513	3490	1045	1559
3551	1885	2163	1974	1393	974	2079
3507	1372	447	93	603	558	2308
2149	1780	188	2033	2148	2583	808
795	1780	5375	75	1088	1368	1727
6725	5142	364	1051	1303	1422	1657
1056	1438	2867	105	959	2201	556
1866	3142	1867	1801	907	242	398
2899	1907	501	1875	237	3168	135
465	3318	2129	204	418	1242	641
704	2793	1533	1380	2841	1308	2116
4195	1615	3184	149	366	1941	8580
630	3791	383	91	2818	443	285
3484	1680	470	2661	2974	482	579
7991	3296	3480	2689	2582	631	74
1842	654	737	726	1016	3129	2325
219	2331	5401	2138	1289	2305	3212
756	5352	489	1690	375	1515	424
356	5716	2972	315	1932	1431	612
2801	4236	1708	899	687	4389	2015
1761	1854	5195	2217	1129	3393	180
1073	3808	3123	3779	2469	1305	411
2588	6134	1366	361	1975	2714	444
4281	1216	1931	4781	2248	1537	4688
2177	4843	2382	1610	1422	740	4117
9431	2007	163	1602	474	79	880
3813	1272	3370	2609	883	2360	3054
3250	1875	260	2970	218	353	4568
2528	2536	4270	1455	189	1689	1152
2105	2224	3111	942	750	2238	3439
3266	4507	249	1893	1107	202	1723
13184	703	2253	288	5072	1279	1712
1885	688	2843	1258	1878	2138	72
3951	1948	1131	520	2545	1601	1329
2939	684	2012	1324	4090	3392	1990
1743	9505	991	805	74	3142	3654
2061	239	1171	2408	1794	144	1569
3773	5250	306	471	4255	1498	235
4585	1513	1726	6473	1315	2546	1413
1312	120	2620	339	1176	5043	72
5589	2793	342	2288	2230	3199	203
3310	1779	3911	331	1602	556	1704
2266	1695	1620	1300	3163	1332	2262
4244	1527	2972	379	2316	2180	1313
3244	253	2869	1709	3824	1439	3103
3042	290	1108	2082	596	967	2490
2127	1003	3069	2634	372	3255	1966
1874	2096	72	1101	1388	4020	2081
1204	3299	8300	878	1414	5164	1131
2060	2185	405	2662	265	2778	3272
3621	1301	2056	349	3594	3997	243
790	1444	2485	2026	2429	1240	2031
4162	1005	1676	210	276	120	2624
4634	2989	1673	2307	862	1110	3398
1749	435	2684	2108	211	2858	2487
5752	150	4798	6403	3717	3847	8572
8687	4408	121	489	3029	1025	1816
1285	5046	1505	1613	1626	542	3537
1816	1266	271	2755	2974	2947	184
2241	2370	3221	1073	1984	2526	1114
567	2498	4271	1375	826	3384	1113
2449	3252	1965	1196	1012	1377	73
6700	1342	1771	2045	3049	506	2516
2914	6002	1848	3804	3240	1002	1122
5241	3316	1156	2259	3097	2259	922
7350	1062	308	1402	235	1507	6353
12530	111	5916	3333	1593	4590	3494
3974	88	3861	1246	1553	388	3307
7630	246	208	901	239	1596	310
3761	2834	3191	1261	233	3389	165
2070	92	2877	3291	2586	6625	1817
411	2253	945	2440	1153	2522	1723
6230	1168	652	231	2633	231	3250
3068	87	2003	459	1114	706	2022
1875	477	832	2177	155	1708	3093
6936	1440	1473	958	947	2516	1747
1236	123	2504	2058	2670	3811	459
4075	117	2215	1566	435	1010	8197
3790	120	2674	2048	7135	1135	73
3020	252	5665	1775	205	1904	2578
1348	201	440	1663	2799	1921	2118
1420	132	1961	1746	1170	1710	3468
3154	1182	1741	268	2990	3737	1184
1890	1935	380	221	3237	1891	1912
1401		4468	1952	224	2773	2367
421		449	449	1741	2080	3881
887		497	207	540	212	1559
1278		440	497	562	1284	189
6623		285	213	948	239	5661
1419		1305	280	367	694	1067
892		6356	713	317	1131	1016
3371		1846	513	2304	652	2455
6823		5295	324	4427	1914	2557
4943		1582	1847	3103	2003	229
3457		3366	1415	3125	2916	2321
838		72	1358	2401	204	259
6363		1701	1735	1675	1505	237
11154		2080	2511	799	2316	3045
6224		2357	3252	205	1691	2006
7610		2164	2164	2712	1750	941
2396		2423	2271	2102	3553	774
2906		2541	2381	3051	1145	1756
1966		1668	2698	1565	2056	241
2037		3278	546	2648	3021	2053
3912		2419	1283	1040	3250	3408
826		3022	288	5760	2053	1838
3328		3745	1824	205	1010	1177
1306		519	807	558	2476	2855
1260		82	460	3875	1957	3559
1682		1730	2804	3158	2259	1496
6058		744	2061	3126	1396	109
3613		2480	159	918	2529	2002
3395		1484	3523	281	2118	1336
3041		7152	1645	2084	792	2187
3222		2187	2810	6570	2002	3740
3474		2618	2269	2462	2825	341
2636		637	4249	542	277	967
4250		1521	1776	4897	5238	559
6365		1536	1359	824	862	1310
1371		151	5055	195	5221	6510
3171		795	3618	4535	71	5155
2388		1169	1818	358	725	4615
6523		2893	3693	4186	549	1476
2995		1262	3740	2023	660	3949
2380		3169	621	2476	2109	531
3821		330	843	3586	5131	2809
5172		1946	732	2510	398	522
2923		1931	1843	706	3388	2019
5418		940	1330	655	642	1003
4320		917	708	1393	1716	1551
3324		993	806	2969	3092	1864
2445		6172	4095	2679	2918	2443
6655		1829	72	208	1940	1971
10292		3384	553	3933	1347	1026
2816		846	1888	102	5539	2058
8108		2171	1955	4453	1753	1897
1720		1400	3090	3769	3236	844
534		1528	1336	6778	5188	2040
4092		4356	4834	2274	413	1003
7329		2118	1275	1217	1595	2936
6266		2434	1296	1830	3361	2144
12513		3418	3721	1534	387	350
5982		5852	1926	760	1497	1548
5125		1315	359	604	1127	73
4992		3058	2376	2437	4347	1618
3655		2757	2638	1084	619	213
771		3301	4414	2066	4461	2945
2087		2343	2482	1963	3080	1275
2726		1194	3613	4185	2286	1404
3389		1556	2589	3134	2547	3977
2195		1704	1430	1953	2162	1209
14733		359	82	967	1687	3204
2112		527	9116	2653	2030	253
1903		2415	2956	3571	3883	2848
2145		417	2830	474	1744	969
7343		3108	2405	2230	1632	3756
4015		3564	1706	2208	1224	1484
1924		662	2067	1649	2351	1567
2820		254	2187	207	2438	1763
3809		1699	2964	1946	260	897
6261		4690	2196	2765	1025	2187
1033		4683	6345	1998	1726	4958
3891		2703	2219	2721	5477	759
7081		346	2756	1667	1871	2875
1830		3555	155	2611	6067	1390
3184		310	84	492	2736	201
4994		3933	1464	94	3838	1956
4499		2100	267	3200	675	1633
4018		306	4852	269	2909	1189
3058		77	2660	759	2346	1425
5453		282	2390	2979	2373	2556
2478		2920	2799	440	1484	220
3806		1891	2239	71	8562	976
17576		1698	4408	1037	2499	2979
3374		199	337	5313	5120	3957
2418		2786	2369	1955	1642	2445
3144		3597	1150	3901	2258	802
4598		3560	1140	2685	5641	64
5016		993	700	343	2457	1800
1464		1176	6143	2566	2519	1762
4293		2585	1310	829	2285	369
5235		149	1817	1733	2972	665
324		2490	6819	2197	346	2599
1750		2314	3458	2810	4960	1591
732		4828	389	1807	993	2995
3648		2299	643	2640	1123	2168
5578		238	1787	1363	3587	442
16053		189	1222	7474	2712	2517
4048		2980	1120	2619	1659	3701
904		1195	2673	2768	1227	529
971		3031	624	3198	931	248
1194		2001	1514	5164	3429	3587
3501		1857	1453	1452	4561	1809
3694		3227	889	3913	2825	3160
4548		1737	2538	1010	598	675
2455		5080	2361	2136	1050	11336
5754		2917	1851	4924	739	466
6718		2665	2092	2727	1478	1002
3051		2426	357	1755	1212	2199
7189		1633	552	537	4636	1464
2095		2413	1494	1617	1605	245
7615		2124	3159	1458	1857	2820
1538		1606	345	4111	2934	1547
3264		3526	2775	260	1251	787
4434		2905	208	2202	1735	1376
6331		43	3309	769	1424	1345
5794		1107	2151	1194	2334	1642
3700		3715	73	390	906	656
754		2760	1377	2754	1658	1669
660		2174	2868	932	183	4210
2394		2321	2536	3642	4519	1749
2963		2336	2036	4173	2205	1377
3288		2742	2003	2088	4874	1571
1750		3526	867	3054	3799	1927
3934		4310	681	1663	1100	6454
2340		2071	1208	4211	3345	1096
5551		2504	4092	981	2399	13617
7463		4358	3727	480	2267	100
6311		2089	4456	3377	839	496
1505		93	7015	3149	2260	3306
3345		3934	1084	622	1890	1775
6716		2453	2226	3233	385	286
7568		1670	396	2260	504	299
799		1521	369	333	771	3979
6056		513	378	648	462	1699
9479		324	336	318	789	321
711
4131
303
1149

## Sheet: Fig S8C
Fig S8C: Longer genes have more total 24nt sRNAs in wild-type endosperm.
1KB or less	1 to 5KB	5 to 10 KB	10 to 15KB	15 to 20 KB
0	0	5	21	94
0	2	14	39	60
19	0	16	50	25
2	5	9	26	34
0	2	14	33	38
0	17	6	72	62
5	28	58	51	22
0	9	7	23	48
1	7	7	16	36
0	78	18	21	77
0	0	39	35	32
0	4	8	51	69
15	3	11	16	41
0	1	9	17	62
0	2	19	51	74
0	7	12	25	85
17	1	223	18	75
2	3	54	91
0	100	17	27
1	2	13	50
1	6	15	26
0	3	8	46
0	15	99	19
0	5	3	21
0	2	11	33
68	4	7	31
0	0	12	10
3	5	6	35
0	25	16	26
6	1	6	39
0	570	13	24
0	0	10	19
1	3	11	73
5	273	18	25
3	1	9	32
11	28	43	52
0	5	14	58
0	1	11	34
4	0	2	42
0	1	9	50
0	2	14	45
0	3	13	35
64	2	10	52
32	2	10	45
0	2	4	71
1	2	24	44
13	4	9	5
2	10	27	135
4	11	33	29
7	5	29	22
6	0	10	41
2	1	17	48
7	13	6	29
0	9	20	4
6	1	17	26
10	8	40	79
13	8	22	15
5	18	4	58
0	101	511	19
15	0	0	33
3	3	24	23
41	3	6	62
14	444	37	49
10	1407	34	21
11	1	7	26
11	8	16	40
4	0	14	26
9	3	5	29
4	29	14	2578
12	4	40	41
3	5	21	45
7	8	217	60
12	214	8	38
3	0	12	125
7	19	20	26
7	4	28	20
15	346	20	25
78	0	12	48
2	4	25	78
8	6	15	106
4572	0	0	45
24	0	19	32
7	3	8	32
11	3	12	41
3275	12	8	35
127	2	14	32
3	138	29	26
235	3	4	34
0	4	6	26
1	2	7	88
39	1	12	20
8	10	7	5
1	44	8	15
46	15	17	22
2	3	7	36
44	4	44	52
42	24	5	46
35	2863	11	81
6	0	18	95
3	1	13	67
4	2	6
0	12	22
3	21	27
3	7	8
2	3	10
1	4	33
1	0	19
4	2	27
0	1	9
1	8	16
0	8	17
1	29	16
1	16	4
1	31	4
1	18	29
1	17	17
1	21	11
5	25	12
4	3	14
4	0	8
4	1	15
0	2	3
0	1	11
2	2	16
5	6	16
4	21	20
0	3	9
17	1	22
27	3	6
1	0	13
1	1	7
2	0	10
1	1	9
0	4	41
1	4	38
22	0	8
15	3	824
11	2	18
1	8	21
32	2	568
0	3	5
0	2	9
3	1	24
5	1114	17
47	139	10
49	1	12
6	4	2
103	4	5
56	1	15
8	0	10
5	2	12
33	4	16
41	0	13
3	3	24
15	8	25
7	87	5
4	0	45
65	2	15
6	104	13
26	1	14
0	1	21
6	4	14
1	8	8
3	7	24
2	7	3
23	3	15
53	33	2
28	5	15
3351	5	22
40	6	9
45	13	24
41	456	6
1	2	82
1	4	0
3	1136	2
6	8	14
1	4	19
0	109	11
33	8	19
4	0	17
1	3	26
20	5	31
29	1	8
20	116	18
23	849	14
0	1	33
43	3	3
2	2	20
4	92	11
0	0	36
3	1	24
2	1	10
3360	0	15
31	17	25
2	15	9
24	9	11
30	4	9
46	0	3
3	3	10
41	3	13
3	21	22
1	4	16
1	149	35
38	1	101
113	8	11
2	0	19
7	3	2178
116	6	49
91	3	10
20	3	11
1	4	19
0	7	10
35	8	13
39	5	11
15	0	12
1	0	18
12	5	11
14	4	57
17	3	11
288	5	9
6	16	8
14	3	14
0	227	7
10	1	10
3476	314	28
1	3	18
2	8	15
0	13	1310
46	6	10
3	3	13
10	6	10
30	2	15
3	2	18
18	3	17
50	4	12
4397	5	17
5	4	8
3319	5	2554
38	0	11
43	7	4
110	2	8
32	8	36
38	6	21
27	27	25
1	0	10
0	1	20
0	3	39
1	5	15
7	5	6
5	3	17
10	0	14
17	3	13
19	0	5
3	2	12
5	42	14
38	4	9
37	2	14
1	6	15
17	6	14
19	144	8
1	0	6
22	2	15
0	3064	13
127	1	15
20	4	53
30	8	13
12	4	35
25	2	19
4489	8	25
22	0	10
47	3	11
2	20	15
9	9	8
4	6	4
36	8	9
100	4	24
128	0	21
2	5	11
27	416	14
38	77	8
3964	715	6
18	2	12
51	1	13
0	11	13
180	1	6
16	1	39
17	7	13
23	12	19
2	0	17
3	2	6
11	11	3
69	4	16
5	5	23
12	0	10
2	3	6
15	1	23
3	4	7
6	5	14
7	530	16
1	13	13
8	0	13
36	0	22
39	10	14
14	13	11
0	4	9
15	2	16
44	1	32
1	6	11
0	5	12
0	53	41
46	13	26
303	8	16
746	4	14
2	5	10
5	5	14
18	4	17
8	0	16
28	1	6
21	1	7
2	8	2
167	0	19
654	5	12
4	7	16
43	33	11
17	10	4
13	0	5
1	4	21
0	5	12
6	2	19
9	75	26
25	6	16
0	2	4
2	2	9
4	4	23
20	1210	85
3	1	12
660	19	12
6	3	13
4	5	17
2	8	12
656	2	17
40	12	22
1	0	7
2	6	13
13	0	25
4	5	5
27	4	46
5	2	24
7	0	15
5	220	8
72	0	31
4	6	6
44	15	8
13	4	22
2	6	71
3	1	25
0	0	13
2	7	10
1	5	16
666	2	9
32	1	8
26	3	4
4	1	9
31	3	8
13	7	18
10	6	7
5	0	10
4	11	23
8	2	17
13	6	10
0	2	11
921	301	4
3	2	37
2	1	3
681	8	10
0	7	16
26	10	16
5	6	11
49	6	16
41	6	11
3	810	115
13	0	19
5	0	26
2	3	12
4	6	14
2	2	10
24	76	6
657	5	11
692	3	10
0	9	232
13	0	15
0	16	30
6	3	13
1	15	13
18	3	13
12	9	31
10	15	13
289	0	4
5	4	15
15	2	11
3	0	20
1	1	30
4	0	11
373	7	42
34	4	18
13	3	22
1	5	14
6	9924	26
6	4	19
6	0	28
5	1	37
13	2	16
30	5	12
39	3	38
8	2	5
14	2	48
67	5	12
16	5	7
4	68	24
10	6	15
24	3	20
8	1	18
3	61	10
2	3	10
0	489	15
0	3	50
3	8	7
6	1	17
2	0	25
6	3	9
0	5	18
0	96	17
2	1	7
3	4	13
11	1	9
2	130	16
5	2	11
13	0	16
3	0	48
12	1	26
8	3	36
7	2	140
3	1	14
3	2	5
7	5	11
3	1	16
14	5	12
5	1	13
120	6	10
10	3	8
15	6	25
4	9	5
2	2	14
16	210	14
7	3	18
2	3	9
5	16	7
3	70	10
2	1	8
2	7	21
0	0	4
5	2	11
9	8	34
6	14	14
3	5	43
6	4	16
12	1	12
8	3	4
3	3	196
9	6	42
3	4	14
0	2	27
5	0	11
1	3	11
9	2	15
5	2	17
8	102	16
18	6	20
14	12	39
6	12	16
5	2	16
6	5	5
0	209	13
8	19	6
14	7	7
7	378	12
4	10	16
2	4	38
0	3	31
9	4	11
5	0	23
9	3	11
7	2	15
7	0	17
17	7	6
3	4	4
4	2	10
4	5	10
15	2	27
46	2	37
6	1	13
4	8	20
0	0	5
7	0	22
4	2	26
13	13	32
9	4	9
2228	33	9
105	1	25
8	5	15
335	6	14
2	1356	14
27	9	10
20	7	3
2	0	13
21	11	26
7	4	22
0	1	26
48	0	13
0	1	24
3	10	15
2	2	24
42	2	53
15	1	17
8	2	5
0	3	13
0	9	11
85	5	12
9	2	17
7	34	34
45	7	5
3	1	13
18	4	12
5	5	15
59	0	10
0	4	12
37	1	16
59	6	18
169	1	11
50	13	16
0	4	62
33	5	272
3	1	14
3	1	36
0	6	13
22	11	6
0	0	18
0	36	3
5	5	6
52	0	41
149	7	5
36	102	12
3	1	13
0	4	33
6	443	23
8	2	25
58	1	16
9	184	21
11	13	17
60	1	18
212	3	15
10	4	12
10	2	31
3	209	10
9	2	17
6	3	13
8	9	24
2	0	37
17	1	18
8	6	11
47	1384	4
41	5	11
0	6	1
6	0	14
0	414	10
6	3	14
0	4	382
8	15	18
16	5	17
6	5	16
4	0	13
5	6	29
9	0	19
142	3	10
0	2	16
2	2	35
9	1	15
0	11	26
0	1	44
5	23	26
1	3	18
2	69	16
2	118	11
1	1	10
2	370	4
8	5	26
2	41	16
6	3	21
1	16	10
2	38	17
1	5	138
1	3	9
0	18	8
1	0	33
1	13	9
1	5	23
0	8	81
71	11	7
89	3	17
5	71	10
0	145	21
7	12	24
14	1	15
52	6	12
137	7	1565
2	30	10
8	2	3
5	2	8
15	11	11
5	601	22
9	4	10
16	3	21
17	0	18
10	10	8
13	4	9
15	2	13
12	6	13
18	1	10
11	1	7
5	6	26
18	9	9
0	5	5
11	6	18
13	3	27
17	2	12
16	1	24
10	5	9
14	0	9
16	1	20
16	6	16
21	220	21
12	9	13
17	0	18
63	5	16
92	7	10
5	18	1
16	7	11
48	10	16
1	418	32
10	4	14
14	4	20
11	10	13
34	6	8
64	22	208
41	1	11
5	16	0
5	1140	14
42	1	31
8	10	20
5	69	27
25	4	14
25	2	15
22	0	9
99	2	14
137	6	28
52	6	16
4	7	86
9	86	9
4	3	27
17	3	10
25	2	12
71	2	14
11	13	8
13	26	22
1	4	11
5	2	6
4	3	15
2	3	14
172	0	52
3	4	32
1	21	11
51	5	2
18	94	216
7	7	3
10	425	245
0	1	16
10	1	16
2	22	26
87	5	10
76	4	28
3	5	18
6	207	12
5	2	15
5	4	22
59	0	24
77	2	13
27	15	14
4	0	11
470	7	19
4	3	12
5	2	11
0	9	12
0	0	15
732	4	46
43	1	22
6	18	19
5	10	30
4	0	23
2	3	115
4	2	4
1	7	16
5	19	23
14	9	13
9	1	10
34	17	13
8	4	15
2	4	16
1	1	11
1	9	10
2	0	13
3	3	14
2	2	13
1	4	15
22	8	10
14	1	17
14	9	17
13	2	11
17	0	15
14	9	14
28	1	10
14	2	16
17	1	10
21	2	11
8	1	9
9	8	33
21	7	11
16	2	10
10	11	24
20	18	4
17	5	19
16	29781	14
17	11	561
24	1	18
16	0	20
25	8	11
28	2	16
20	7	15
31	9	5
23	16	11
20	3	27
12	3	9
19	4	25
8	3	6
16	4	23
17	22552	21
18	4	209
11	16	14
7	9	7
16	1	11
17	0	20
14	2	8
10	3	565
14	4	23
22	248	7
11	3	18
5	0	6
10	5	44
18	7	16
10	28	12
15	5	11
12	11	57
20	6	17
23	3	16
13	5	2040
19	4	13
18	1	14
18	2	9
4	0	30
25	12	17
0	6	49
0	2	12
3	55	22
0	3	10
24	33	17
85	2	21
14	29	19
3	9	13
12	0	12
34	109	15
1	185	17
0	4	11
13	6	22
48	2	12
24	2	19
0	2	13
27	1	47
0	6	7
12	2	17
2184	13	0
0	5	14
2	3	19
0	0	14
36	12	19
30	6	93
70	0	17
0	2	15
19	91	23
23	31	17
6	4	39
1	580	22
17	1	36
0	1	99
21	1	17
32	4	17
16	0	15
74	7	12
2	4	5
4	1	13
5	1	14
319	0	16
71	219	49
9	6	13
25	3	82
13	4	21
0	4	10
0	0	15
0	0	8
8	2	25
3	3	20
7	7	4
13	19	14
14	10	20
14	5	11
18	5	0
1	2	15
2	8	16
3	2	27
80	1	8
4	15	13
7	1073	13
3	12	8
17	1	21
24	1	20
119	6	7
3	15	8
31	0	21
32	3	5
5	120	23
22	5	27
32	1	18
16	5	1642
3	2	13
1	1	14
8	0	17
12	4	9
38	7	9
27	3	23
0	0	9
1	4	304
11	9	28
2493	2	708
14	4712	2
60	3	14
20	8	22
6	1	75
32	3	14
15	3	15
0	10	7
11	1	55
22	0	5
13	482	16
0	4	9
8	4	31
3	0	8
8	7	139
3	5	15
32	6	18
0	1	7
0	6	15
0	3	25
17	47	32
0	6	12
0	7	9
0	42	32
0	1	7
0	5	12
0	2	22
8	4	12
11	0	156
8	1	24
0	12	1033
0	1	24
0	8	12
30	222	7
0	1	12
0	14	3
0	6	146
1	0	19
0	29	8
0	4	16
186	10	31
2	6	10
74	3	1
3	2	28
39	6	18
33	4	14
0	2	8
13	25	21
0	5	10
0	3	23
53	8	18
0	2	6
156	4	17
0	4	17
0	553	9
1	110	151
0	8	124
0	3	15
0	3	8
2336	0	16
1	3	13
0	676	23
0	151	19
0	3	36
0	7	10
17	1	13
4	4	16
0	6	19
0	10	9
33	720	19
0	8	102
4	6	457
2412	4	21
972	8	6
0	4	30
0	0	1943
0	6	49
0	9	22
0	18	7
20	2	27
2	25	8
0	125	17
0	3	34
0	36	32
2	2	15
93	1	9
3	5	10
32	2	16
0	1	6
11	4	61
3	3	16
0	8	9
0	3	23
0	67	22
18	4	16
182	10	42
0	2	22
62	10	25
93	894	32
119	8	13
83	3	13
0	3	45
20	9	6
65	80	19
0	0	11
0	19	7
2	1	10
0	0	15
0	3	566
11	7	20
17	10	6
1	4	45
0	2	223
0	29	9
0	3	13
0	1	13
1	4	5
1	11	13
23	1	11
2	2	14
0	2	9
2	2	37
2	2	25
4	6	16
1	0	8
8	33	14
0	184	29
0	4	24
19	5	37
0	8	5
73	13	9
1	4	13
10	0	8
0	47	20
0	1	16
1	10	8
0	2	12
3	2	12
8	24	19
3	3	8
371	9	23
37	31	23
169	11	13
0	0	701
0	4	11
13	8	28
3	120	25
3	2	17
0	21	14
5	5	11
0	1	17
0	8	53
0	4	366
6421	5	19
1984	7	38
0	13	9
1	12	9
0	8	272
0	2	12
12	5	13
0	4	12
2	0	13
1	1	21
0	5	20
0	1	15
0	0	12
1	1	245
0	10	11
10	0	293
1	4	38
0	10	9
0	160	36
0	2506	5
0	1	9
0	3	10
0	3	17
1	0	21
0	31	58
1	0	34
0	2	12
0	3	3
65	1	16
0	10	10
0	85	7
0	3	17
3	14	9
1	2	34
0	11	22
165	6	29
230	0	53
3	3	10
2	4	11
24	8	11
0	233	39
0	8	5
0	4	54
0	11	503
1	2	15
5	2	20
0	5	27
0	17	8
11	10	12
4	12	11
0	4	21
11	7	26
0	0	6
0	2	7
5	6	99
2	2077	7
0	5	23
4	7	12
2	1	41
3	0	17
10	2	25
0	6	33
0	3	11
2	2	276
1	4	12
0	5	36
0	4	40
3	3	43
20	1	23
0	17	63
2	3	22
1	1	8
17	5	13
0	3	7
352	21	30
0	6	88
0	1	15
0	0	23
0	3	45
6	21	23
7	62	11
5	9	17
0	1	24
4	5	21
8	3	15
0	4	30
0	665	24
0	216	15
0	17	39
1	0	16
4	5	47
0	6	13
0	50	15
1	0	14
0	3	11
17	0	10
2	2	39
2	2752	17
6	26	9
1	7	15
0	6	22
8	201	18
4	6	256
0	6	17
3	106	13
2	1	14
0	7	18
0	1	19
0	3	19
5	6	17
1	2	24
0	4	23
1	4	16
0	3	65
6	10	19
0	116	18
0	0	14
0	1	30
0	4	48
3	4	47
5037	4	97
1	4	14
2	13	11
0	58	31
0	0	79
16	13	8
0	0	38
34	4	13
5	2	32
9	15	11
15	6	12
6	38	16
262	11	51
1	15	6
25	2	26
2	0	17
0	2	1126
0	5	23
0	2	32
0	5	11
0	6	11
0	2	24
0	2	13
0	0	13
2	1	11
0	3	30
3	4	23
0	5	5
0	1	9
3	3	36
13	0	12
0	4	223
12	4	19
6	4	19
6	8	18
1	2	13
0	5	19
0	1	26
1	11	14
1	5	12
4	3	13
0	14	38
0	10	9
0	6	15
10	8	23
0	3	52
13	7	22
3	3	28
4	1	14
4	3	27
0	4	15
0	11	11
0	2	17
1	13	47
4	11	18
0	9	10
0	9	484
20	6	14
0	3	26
0	11	12
1	711	12
17	7	528
6525	6	10
0	10	8
12	6	5
0	15	18
0	50	11
0	3	18
17	778	16
8	3	10
1	2	23
0	4	18
0	3	16
0	9	28
2	4	10
0	518	19
0	3	14
0	5	7
6	5	31
0	7	7
0	2	11
0	17	14
20	16	12
2	9	26
0	3	25
0	5	44
0	2	36
0	5	7
0	10	22
0	2	11
1	1	56
20	1	38
236	1	21
0	3	31
0	4	8
0	6	16
1	12	11
0	10	7
0	544	13
9	6	9
80	1	15
0	2	22
1	16	254
3	0	9
0	0	9
3464	9	15
8215	4	19
92	4	30
0	1	17
1	4	25
23	5	128
0	347	10
1	146	26
2	3	377
0	72	28
0	7	15
0	2	89
0	6	19
0	0	23
2	5	18
1	3	6
0	1	25
0	0	20
0	2	18
3	0	16
2	4	12
0	2	12
0	268	299
0	1	24
5	4	403
31	2	17
0	0	35
1	2	12
1	18	21
0	5	14
0	0	21
0	0	25
0	3	29
0	4	21
0	2	20
0	15	18
30	2	12
0	7	19
0	1	15
0	6	38
0	6	6
5	116	52
0	11	112
1	2	30
0	926	18
0	5	18
0	5	5
0	4	16
0	1	19
1	10	14
0	1	25
54	4	28
0	6	30
8	0	19
2	3	19
0	5256	68
15	5	24
0	2	28
0	0	11
1	6	29
6	9	25
0	12	11
0	4	5
0	1	18
1	3	106
0	1	11
1	2	13
8	1	3
0	9	55
0	54	11
0	47	20
0	5	13
41	5	20
0	0	334
0	3	9
0	3	15
0	9	13
4	0	7
1	2	19
0	12	18
0	1	91
2	3	9
0	5	27
1	1	15
0	146	31
0	3	9
0	6	13
65	11	5
0	2	32
111	182	21
18	1	35
9	6	32
0	0	13
0	4	20
0	4	10
0	9	16
0	2	50
0	8	19
0	9	15
0	1	8
0	8	15
1	4	18
3	0	63
107	4	28
1	3	13
0	1	14
0	3	18
0	9	32
0	5	16
0	24	19
1	12	22
0	206	32
0	3	42
5	6	33
0	2	42
46	1	41
1	5	8
0	2	30
5	3	369
0	0	33
1	5	18
0	1	13
1	0	18
0	2	24
1	6	35
1	3	52
3	1	16
1	0	25
2	106	15
7	13	17
0	0	42
0	9	9
0	9	15
0	2	14
0	1	24
1	11	26
0	3	28
2	10	228
1	6	57
0	6	15
0	4	45
0	1	15
5	4	28
0	2	21
0	6	32
0	5	24
1	0	796
2	6	22
0	247	21
1	1	191
0	11	64
0	4	38
1	8	12
31	20	26
0	6	35
91	0	28
3	3	22
0	280	24
0	5	40
0	9	17
0	22	19
131	14	12
0	9	20
0	5	16
1	2	26
1	7	6
1	1	20
0	0	12
3	1	7
0	2	32
1	10	582
2	8	47
0	1	39
1	2	30
8	10	14
1	0	9
0	0	10
2	13	22
0	9	11
0	2	39
5	16	12
0	1	23
5	11	13
0	9	8
664	3	16
106	3	11
0	9	17
0	12	14401
0	112	12
0	182	18
2	9	24
0	0	13
1	5	29
0	4	75
4	439	18
0	11	15
2	19	14
0	1	15
1	270	16
0	0	14
0	3	24
0	0	35
7	2	26
2	4	19
1	0	27
3	5	11
2	7	20
0	1	19
0	9	18
2	2	24
2	2	23
0	7	45
2	0	12
0	6	47
0	0	21
0	2	15
0	6	21
1	0	13
0	2	22
0	6	20
0	22	34
3	3	11
9	3	9
0	1	28
1	3	33
0	2	10
0	1	31
0	15	27
1	2	13
0	11	26
1	6	15
1	0	17
0	6	92
0	65	31
0	0	18
5	2	20
1	2	55
4	1	19
0	1	16
0	0	12
0	0	22
36	4	26
36	12	22
0	5	11
0	76	9
0	7	22
0	14	17
1	2	12
2	8	19
1	855	37
1	0	35
2	1	24
0	0	29
0	2	27
2	0	13
1	1	11
0	5	14
4	17	26
0	2	16
1	0	30
0	1	30
1	11	24
6	10	21
0	1	26
4	5	24
5	4	15
1	184	13
0	3	18
0	1	17
1	15	14
3	5	45
5	189	17
1	3	26
0	21	26
0	1	21
0	2	14
0	2	4
1	2	21
0	10	1
3	1	13
1	1	20
3	0	28
2	7	8
1	1	19
0	1	36
0	955	932
1	8	14
6	4	39
1	1	18
0	27	23
0	10	62
3	5	15
7	1	32
0	82	19
1	60	46
0	178	20
28	8	25
1	0	35
3	3	22
0	4	30
0	8	22
0	2	112
0	5	62
0	0	24
0	3	14
0	38
6	3
0	0
0	6
250	2
2	0
60	1
85	3
0	1
0	0
0	3
1	3
41	2
2	4
0	4
1	10
1	0
0	5
0	4
0	8
0	6
0	1
0	3
3	1
0	3
0	4
0	4
0	9
0	1
0	8
1	4
0	3
0	2
0	4
1	10
0	3
0	5
2	2
0	3
2	5
0	0
0	1
1	7
2	6
1	144
1	3
2	5
2	4
0	12
0	2
0	511
2	224
6	1
1	6
2	2
0	6
0	1
0	2
0	2
7837	4
0	7
0	16
0	3
40	5
0	5
4	1
0	8
45	861
0	2
0	83
0	4
0	14
0	2
3	6
0	317
2	3
4	0
1	4
5	3
0	0
1	2
1	4
0	0
0	9
1	5
0	3
3	7
4	4
2	25
1	15
1	1
2	10
0	23
0	21
0	15
2	25
1	10
0	2
0	8
1	3
0	3
0	2
1	8
4	12
4	1
1	0
0	2
0	6
0	4
2	6
0	4
1	3
1	3
0	0
40	14
7	0
0	1
0	0
0	374
3	2
1	20
1	2
0	8
0	3
0	3
1	2
1	73
0	282
0	6
43	9
0	6
0	9
0	5
21	4
0	8
2	5
3	3
315	2
0	2
3	17
1	5
0	1
0	1
0	4
0	5
0	1
1	2
0	226
0	292
2	8
0	223
3	2
1	6
9	5
0	5244
0	1
2	4
1	3
1	2
22	3
3	9
0	2
0	5
1	2
1	2
2	40
0	0
0	0
0	9
30	6
2	19
1	6
0	301
0	14
54	7
1	4
2	7
0	5
0	2
1	2
1	1
25	1
0	3
0	9
45	2
0	8
2	0
1	2
3	13
1	68
28	1
0	68
3	2
5	9
0	213
0	6
51	1
0	186
2	85
4	0
0	10
2	5
0	1
0	5
0	14
0	15
55	0
1	4
0	5
7	5
0	11
0	1
50	16
114	0
2	6
173	1
0	16
0	88
5	1
1	8
1	2
2	2
0	9
2	1
0	265
0	1
0	7
0	1
1	21
0	6
0	13
0	5
0	4
18	447
4	5
0	2
0	5
0	3
17	3
0	7
0	67
0	3
0	5
3	5
0	1
2	13
3	4
0	43
15	8
13	6
0	15
0	2
0	1
0	1
1	2
0	5
1	6
3	7
2	3
82	7
194	2
0	3
52	2
1	3
0	5
0	9
0	5
2	7
0	1
0	11
1	3
2	2107
0	2
62	6
1	2
0	140
0	2
0	621
0	4
0	4
2	2
86	2
0	5
0	1
0	11
0	5
0	12
11	90
65	2
0	17
4	2
1	0
0	5
128	2110
0	693
0	7
0	591
0	4
0	3
68	87
0	1
1	9
0	9
16	114
2	3
0	3
0	44
1	9
23	4
0	275
1	12
0	1
0	8
5	7
6	7
0	1
0	2
0	4
0	7
0	5
0	5
1	16
1	3
1	2
0	23
0	2260
3	2
47	1
0	3
1	2
0	0
1	1
1	10
1	6
1	3
0	31
0	2
0	6
0	53
0	0
0	4
1	11
2	2
1	1
0	2
2	1
0	14
0	2
3	3
1	4
0	6
0	1
1	15
2	5
1	1
0	3
1	23
1	3
2	2
1	8
0	59
0	7
0	4
0	12
0	4
2	3
0	4
0	4
1	13
1	1
2	1
0	117
0	66
0	50
2	6
209	3
1	0
0	8
2	7
0	4
1	0
0	13
6	4
29	37
0	1
7	1
1	212
3	2
0	105
2	1
1	5
1	2
2	1
101	1
0	11
36	4
1	1
2	1
0	13
0	22
0	0
0	7
2	2
2	6
3	7
2	9
0	1
0	15
2	5
0	6
0	0
108	3
0	1
0	2
2	0
1	195
128	8
0	8
0	3
0	11
0	276
0	8
0	3
0	4
1	3
0	0
0	0
1	5
75	2
1	5
0	68
1	10
0	0
5	3
0	2
1	5
0	2
95	0
1	6
0	6
0	2
0	23
0	4
2	12
0	3
2	429
0	4
2	17
6	3
1	9
3	3
1	35
8	18
7	1
0	11
[truncated: 19,867 more rows]

## Sheet: Fig S8D
Fig S8D: Wild-type CHH methylation at sRNA producing sites that are dependent on maternal or paternal Pol IV. Methylation is significantly higher at paternal Pol IV-dependent sites.
mat Pol IV dependent regions (% CHH methylation)	pat Pol IV dependent regions (% CHH methylation)
11.538	1.131
4.737	1.111
1.493	0.94
0.996	1.199
7.442	1.639
1.505	0.89
1.131	2.047
0.658	0.631
5.152	0.938
0.471	13.131
12.262	11.594
0.899	1.208
1.485	2.174
2.736	2.686
3.03	1.164
0	1.515
0.94	1.799
15.706	8.235
4.494	7.018
4.678	7.273
0.962	8.201
22.319	3.191
5.181	19.459
30.638	27.526
33.636	0.962
17.55	0
2.764	58.252
1.232	2.478
1.946	21.154
9.375	0.478
1.199	77.934
2.128	70.37
6.157	15.094
3.453	8.602
0.952	16.114
13.788	9.19
4.261	11.409
1.569	9.474
1.136	4.731
3.121	7.979
2.047	0.984
0.588	23.016
54.417	5.859
1.797	8.824
0	11.266
18.351	6.41
12.397	28.796
1.98	0.741
7.843	10.728
1.258	4.955
14.583	13.012
26.18	2.5
0.515	13.611
16	3.715
1.377	4.435
0.969	0.816
1.022	38.947
2.402	9.709
1.355	50.347
1.011	41.964
0.704	21.782
1.208	12.174
3.396	9.143
0.972	16.743
19.608	50.789
4.655	6.229
1.164	1.805
4.878	4.43
2.804	38.416
0.987	8
7.391	42.529
1.205	2.303
0.735	15.385
2.381	8.621
0.671	12.389
1.135	3.286
1.096	4.886
0.932	24.324
7.882	0.122
1.606	19.079
3.419	32.624
5.239	0.488
0.832	6.021
9.709	9.693
2.349	46.961
3.107	61.905
1.398	9.677
0.962	1.063
3.235	4.643
0.242	18.333
3.557	4.132
1	6.338
1.449	1.483
2.835	11.818
1.042	1.138
17.241	2.103
4.688	4.735
5.369	5.682
2.721	2.864
4.373	12.36
17.949	32.613
7.979	0
2.174	9.95
5.96	11.429
11.382	3.132
12.245	2.624
9.322	2.708
7.463	67.081
2.235	1.316
12.121	2.128
41.2	6.742
3.209	39.683
0.82	25.694
19.355	1.408
18.299	70.588
14.663	3.631
18.415	31.579
40.064	2.28
0	31.552
6.911	17.815
13.636	3.368
14.286	17.812
8.333	0
9.023	67.857
27.273	5.556
11.227	24.537
19	3.974
0.741	27.632
2.121	18
41.176	0.529
0	22.642
4.348	11.111
10.728	4.878
0	18.407
7.186	2.811
0.939	29.167
8.152	15.198
0	7.895
13.208	49.373
7.101	42.105
3.17	18.391
2.423	3.143
4.167	3.593
2.09	2.174
31.373	14.375
7.084	57.143
5.031	9.738
12.5	14.286
5.714	5.272
1.709	3.015
10.145	45.133
1.064	14.179
9.183	15.789
0.845	2.811
1.355	72.587
0.851	16
1.439	3.297
3.825	2.691
3.478	29.73
1.316	0.621
0.885	9.375
0.909	2.646
1.366	2.096
1.474	2.446
0.462	1.575
0	0
1.587	8.15
7.407	2.083
11	15.534
0.625	1.773
0.54	0
2.147	14.05
2.833	0.407
1.46	0
5.072	1.948
3.96	8.923
6.728	14.763
0.258	0.982
1.031	5.747
2.326	65.317
2.417	6.452
1.164	1.456
11.111	7.634
9.03	5.242
4.021	0.587
6.25	75
0.282	6.796
1.515	7.44
1.657	2.516
0.926	25.758
3.349	4.484
1.657	3.65
0.816	2.003
0.388	24.252
2.247	11.184
1.187	4.494
1.043	3.09
1.383	38.362
0.586	3.704
1.316	13.043
38.352	86.743
2.361	38.99
1.923	10.219
1.368	3
3.448	8.995
1.48	10.888
3.182	10.635
1.648	22.434
2.465	3.774
6.061	4.726
3.846	14.286
1.119	5.882
15.348	7.336
0.971	11.111
1.37	5.606
0.467	2.5
12.913	0.726
7.349	3.226
2.317	4.639
1.313	65.205
2.667	32.812
2.941	5.495
3.901	14.706
4.255	9.391
2.128	13.58
2.214	39.4
25.676	69.961
9.524	8.745
3.088	17.021
2.551	14.865
1.796	13.333
1.79	17.155
2.523	8.095
0.823	5.046
1.042	3.67
2.703	27.803
0.656	53.548
1.961	26.332
0.754	16.981
0.998	1.548
4.762	0
0.895	16.364
2.212	53.614
2.132	32.258
0.867	4.762
1.001	11.538
1.77	18.182
1.44	15.385
1.304	22.642
0.366	1.282
5.158	4.054
0.822	14.052
0.635	6.024
1.19	1.706
71.429	9.756
5.202	27.168
1.087	4.158
1.632	1.004
2.926	13.75
0.267	6.649
0.275	1.026
3.108	0.746
5.397	1.426
1.508	6.25
10.468	24.82
1.242	1.141
12.249	3.62
2.878	30.952
3.704	70.833
0.411	4.592
0.308	0.666
2.759	1.394
1.674	1.786
1.685	9.804
1.561	22.353
2.083	2.703
2.907	69.264
2.367	0.549
0.704	37.471
6.25	77.551
4.73	63.782
1.987	68.639
2.326	17.073
1.626	29.737
2.941	6.4
3.001	23.256
3.977	4.505
0.429	29.032
72.855	35.417
8.074	2.312
0.596	83.234
3.237	1.42
0.713	2.632
0.502	1.681
0.542	10.87
2.725	1.804
0.946	8.519
1.836	39.869
1.138	9.287
22.398	2.235
0.612	39.823
0.553	32.229
0.946	18.065
0.629	18.447
0.889	2.014
8.513	5.682
2.469	2.439
0.431	5.512
3.652	1.142
2.299	0.937
2.098	4.396
0.671	4
2.941	2.346
0.62	45.192
2.228	9.836
17.778	0
4.185	28.463
0.863	1.399
1.224	9.84
2.439	7.447
0.709	43.796
5.769	6.771
7.194	6.301
2.257	0.735
8.475	22.222
1.613	1.988
0.777	2.804
0.84	5.063
4.336	1.162
11.176	5.028
3.343	3.904
2.009	1.016
1.607	54.936
0.812	91.413
7.692	3.906
4.674	4.902
1.561	0.662
11.712	23.301
8.152	3.18
7.143	8.475
10.909	4.46
2.396	0.248
4.538	16.479
3.846	1.129
3.904	2.703
2.346	2.719
17.891	1.612
0	7.324
3.876	14.368
14.525	5.651
31.579	3.125
4.342	38.377
6.316	0.741
6.25	2.756
15.789	9.673
0.948	1.111
23.246	5.018
3.509	5.187
9.357	1.091
14.789	4.167
17.143	24.515
45.308	0.521
2.846	7.627
32.787	0.439
25.103	6.957
23.913	17.617
32.308	11.765
21.352	7.235
6.848	49.363
21.935	13.043
5.338	1.983
6.425	13.32
0.4	3.279
0	11.667
3.058	6.429
5.22	6.122
2.561	7.143
6.667	3.333
0.917	12.707
0.257	6.865
0.846	13.433
1.73	12.951
6.883	33.99
1.106	27.2
3.929	6.813
21.839	3.333
5.281	15.075
3.571	4.186
1.462	4.636
2.895	3.161
1.054	18.807
4.082	7.872
1.553	11.881
43.381	1.501
0	6.965
0.972	10.185
2.074	11.909
30.769	21.053
1.6	89.583
4.412	12.903
78.07	0.847
15.512	2.473
55.44	3.388
2.439	3.017
55.556	17.808
2.387	4.695
2	16.071
0.952	4.577
0.858	2.496
17.761	17.204
50.633	1.526
2.787	2.575
0.444	2.02
1.896	0.831
1.463	2.212
17.303	24.826
4.27	7.937
15.136	13.778
1.626	1.019
18.457	1.94
2.646	1.777
0.204	1.197
1.044	44.244
5.592	5.732
1.564	4.902
0.472	1.397
0.646	15.385
2.679	53.968
1.474	1.905
32.25	10
3.333	0.944
1.948	0.762
0.509	2.162
1.218	3.842
2.349
2.326
5.882
0.741
10.708
0.86
6.726
1.596
1.399
3.111
0.68
0.963
1.468
4.158
0.92
5.465
18.079
4.587
2.832
2.015
2.588
0.982
2.92
1.134
2.747
0.596
7.55
4.07
0.676
3.529
0.838
2.836
5.435
0.943
0.568
9.859
6.25
0.909
18.519
22.222
1.397
1.279
1.948
1.32
1.178
1.333
0
8.333
3.049
1.003
0.865
1.174
3.035
2.187
2.023
1.43
3.279
6.965
1.246
0.733
10.234
0.727
3.815
1.408
1.255
2.584
1.066
9.722
2.995
1.187
3.279
1.592
1.008
35.052
0.781
9.385
0.893
1.66
0.587
0.94
1.487
0.723
5.364
4.211
13.687
1.379
0.834
1.029
9.756
13.703
0.965
23.549
1.034
2.256
0.554
2.28
1.26
11.94
8.929
41.017
1.862
0.998
12.479
0
7.778
6.464
0.289
2.268
0.468
0.301
1.768
1.081
65.116
0.926
4.839
4.59
2.083
2.004
1.46
46.442
11.184
3.676
7.143
0.92
13.194
0.977
0.418
1.075
0.913
60.206
5.789
0.847
2.239
5.495
0.587
0.98
2.778
9.677
17.5
6.512
0.843
2.925
2.853
4.11
4.42
1.562
0.667
1.613
15.541
29.487
10.714
1.624
10.249
23
2.907
3.046
5.663
17.838
2.961
0.77
0
6.364
0.806
2.381
7.804
1.587
3.58
11.111
2.399
30.275
12.62
12.006
16.312
2.849
5
23.741
11.06
2.469
23.158
10.303
30.705
15.484
9.391
7.143
15.719
12.354
0
3.333
9.091
11.224
8.879
10.345
14.035
8.333
5
15.488
7.937
8.367
7.407
11.392
18.868
9.74
6.452
34.694
11.852
18.621
7.98
16.279
14.153
6.16
1.802
5.66
3.125
18.354
9.581
14.493
13.617
9.838
7.843
39.4
29.34
6.173
2
0
10
1.629
16.716
1.684
18.939
2.326
13.333
3.571
19.231
18.293
11.94
2.667
8.696
16.152
1.104
13.109
3.914
1.389
10.545
4.636
14.513
5.278
16
18.333
0
6.977
1.119
0
4.167
1.236
56.667
10.759
4.094
2.035
2.441
0
1.237
0.882
5.263
1.161
0.61
0.796
9.756
5.376
0.541
13.333
2.238
5.247
4.268
9.264
1.274
0.746
4.494
1.923
1.37
0.836
0.531
4.324
1.057
6.414
2.655
23.716
11.857
0.622
4.215
1.022
0.492
14.371
2.642
1.653
0.761
2.463
1.381
0.798
1.14
0.666
0.829
0.506
8.509
6.364
0.996
15.123
1.075
0
3.279
3.093
0.549
4.286
0.857
2.091
13.231
3.044
2.624
0.938
11.111
3.165
20.435
9.474
3.322
29.412
3.97
2.19
4.18
15.789
83.234
1.514
40
3.03
25.569
5
7.75
1.804
20
26.966
18.28
10.811
14.64
4
1.559
22.749
12.088
5.128
0.603
4.561
7.246
16.667
0.584
1.515
0.84
0
3.175
0.697
1.949
20.441
5.49
2.521
1.706
15.049
2.163
0.849
1.616
1.527
0.683
0.347
1.695
2.398
1.429
1.408
2.083
1.724
4.453
5.303
0.853
0.655
0
2.609
1.873
0.936
3.193
0.536
4
2.346
2.332
6.704
1.042
2.341
28.463
7.717
14.865
2.703
1.887
3.797
6.25
2.773
2.571
1.105
4.795
2.389
0.935
18.143
19.348
16
1.111
2.462
1.618
42.126
0.719
32.212
1.425
2.095
11.795
5.07
0.541
2.113
3.356
2.89
7.234
23.207
13.296
0.854
5
0.768
1.186
1.066
0.857
1.964
2.632
0.979
32.857
4.082
1.743
10.738
12.014
1.255
1.988
1.781
1.576
5.135
2.566
0.892
3.871
0.714
0.799
0.883
3.904
0.776
0.532
1.359
3.321
1.712
1.091
1.194
2.971
54.936
6.098
4.459
1.594
2.381
3.81
0.662
0
0.993
2.316
0.524
2.439
3.18
1.337
0.482
13.649
1.667
2.75
1.822
8.446
1.111
11.083
5.455
44.538
2.998
3.125
0.794
5.263
0.248
1.351
4.494
0.483
1.199
2.034
3.337
3.954
0.499
1.496
1.758
5.274
0.786
8.721
7.143
0.949
2.823
21.053
2.719
17.241
0.787
1.111
6.785
9.417
29.18
1.5
3.763
1.993
11.248
0.714
17.179
1.136
3.901
5.575
14.074
34.426
15.51
3.788
2.377
4.748
1.199
5.263
20
1.351
0
0.838
3.543
24.515
0
1.604
6.757
0.261
2.488
1.148
0
11.272
1.979
7.54
8.232
2.4
14.286
3.59
51.88
2.519
25.974
5.508
12.1
11.032
9.829
11.423
6.25
7.692
16.667
6.865
7.479
12.203
12.355
8.537
13.191
22.5
8.372
17.213
17.68
16.038
22.4
12.397
28.571
6.061
20.357
3.974
17.984
3.333
0
2.234
5.517
2.521
11.881
7.444
29.412
31
2.128
2.857
3.92
1.974
16.176
1.698
2.326
2.564
0.743
0.876
6.207
5.963
0
1.015
13.725
0.904
3.75
16.071
1.671
3.118
2.496
0.845
9.589
1.19
1.935
7.485
9.128
2.242
2.151
1.246
2.869
19.565
1.709
0.574
1.138
4.04
1.13
1.644
1.777
0.724
4.651
13.578
1.197
0.776
2.732
0.751
2.8
2.059
1.626
0.69
18.491
2.055
0
0.952
2.88
1.333
18.774
1.322
5.04
1.027
59.091
0
0.497
11.231
0
25.899
13.924
5.882
3.118
3.955
6.122
29.032
0.786
31.429
62.069
3.241
3.333
1.559
1.163
0.831
4.444
0.511
2.817
1.571
1.282
0.694
1.242
0
6.667
0.94
3.632
0.853
5.405
11.169
0.264
5.66
2.564
1.192
7.229
4.585
4.469
1.472
3.704
0.719
0.944
2.821
0.762
2.093
1.172
1.145
0.81
7.858
1.299
1.363
1.072
1.272
0.768
0.488
4.813
3.842
2.011
0.902
0.917
1.916
0.821
0.965
0.928
0.907
0.832
0.703
0.933
0.81

## Sheet: Fig S8E
Fig S8E: Effects of parental Pol IV loss on CHH methylation at regions with parental Pol IV-dependent sRNAs and greater than 10% CHH methylation in WT. Red, difference between mat nrpd1+/- and WT; blue, difference between pat nrpd1+/- and WT. Small RNA producing regions impacted in paternal nrpd1+/- have higher losses of CHH methylation.
% CHH(mat nrpd1+/- - WT)	% CHH(pat nrpd1+/- - WT)
-10.603	-9.268
0.246	-8.469
-0.415	5.312
3.042	-10.876
-21.973	-13.545
-6.636	8.862
7.886	4.855
2.138	6.071
7.272	-0.487
3.486	-3.881
-4.414	-3.495
7.135	-9.276
-2.7	-4.67
1.862	-10.876
-8.755	-1.051
-2.703	-0.22
1.152	4.645
-1.653	-6.036
-11.164	7.47
-1.875	-13.433
-0.866	-7.883
2.953	-1.586
-0.422	-2.644
1.299	-1.347
-3.396	-3.357
-4.963	-9.558
-10.148	-8.834
0.321	-11.932
-15.225	-13.793
-6.326	-11.594
1.314	-20.008
8.824	-14.253
1.221	-13.256
-12.155	-8.155
-1.416	-8.847
7.012	-2.59
3.098	-1.843
-0.1	-11.429
-8.692	-1.055
-14.379	-4.522
5.276	-9.335
-9.11	-22.87
2.805	6.051
18.571	-11.806
-1.262	0.499
-1.56	-2.534
-6.923	-0.101
-3.43	-4.198
-0.773	23.245
-0.321	-4.404
-6.975	-0.939
21.523	4.406
-2.922	1.426
-1.812	9.963
-8.662	-10.161
-2.978	-0.296
-4.256	-15.359
4.235	-6.208
27.385	-1.73
-1.124	0.373
-3.513	-14.286
4.509	-0.613
-1.464	-10.874
-4.332	-10.133
-6.366	2.366
-11.628	-10.118
6.26	-3.949
-13.581	-3.216
-2.453	-4.601
-1.849	5.098
4.87	-16.384
1.111	-17.485
-38.889	-13.017
-1.256	4.808
-2.699	-8.423
-2.19	-4.491
-3.517	1.238
-1.605	-5.942
19.704	3.229
6.296	-9.393
8.067	-5.726
-7.019	-5.364
-15.463	-5.955
-9.759	-9.286
-14.311	-2.737
0.173	-4.956
-9.278	-12.103
5.942	-4.808
-4.429	2.233
-2.693	-1.627
3.773	8.095
-6.19	2.459
12.83	-13.462
-9.555	-2.012
-10.277	-1.356
-5.729	-5.367
-2.991	-6.524
-3.025	-16.443
-9.881	-13.352
-1.825	-14.142
-3.682	-19.812
6.577	-9.039
19.867	-8.835
-8.838	-13.584
-5.131	-11.524
-0.42	-6.664
-1.768	-8.17
4.474	-10.446
1.146	-7.559
-2.532	-9.635
4.097	-15.8
-6.855	-20.242
3.771	-10.39
7.755	0.238
-1.218	-13.786
3.775	-7.818
-2.184	-11.323
9.422	-3.218
5.477	20.975
5.719	-3.549
0.58	-13.256
1.683	-21.016
-10.853	-4.859
0.67	-3.535
6.973	-4.47
-1.805	-16.614
3.468	-13.28
6.987	8.889
0.816	21.231
-7.126	3.449
-11.54	-3.303
3.191	13.878
-4.017	-5.792
1.595	5.326
6.48	1.841
0.808	8.569
-3.015	-2.301
-6.287	-0.547
-8.003	-3.92
2.47	-4.851
2.051	2.487
-6.29	-7.146
-2.962	-2.116
-6.721	-12.606
-12.712	-11.456
-6.211	-3.994
-2.157	-11.667
-13.333	-3.743
-6.438	-2.876
17.397	-2.524
-4.93	-11.114
-0.694	3.874
-0.425	-1.875
2.222	-8.292
-5.818	-9.798
-17.46	-3.635
0.415	-2.128
-14.906	-16.154
-12.727	-5.006
2.08	-10.236
-12.683	-13.213
2.016	-3.888
1.678	-15.152
-4.182	-0.719
-0.101	-8.889
6.322	-4.209
-0.165	2.006
-3.901	-5.953
-4.421	-10
-12.741
5.145
-11.966
-2.86
10.201
-10.682
14.48
5.076
-0.898
4.388
2.909
-12.068
-1.247
-8.088
-1.393
4.794
-3.964
-11.602
25.101
3.174
1.239
-2.024
-8.78
9.537
-34.426
3.834
-2.55
0.35
-8.311
60.548
2.001
4.072
0.938
-1.04
-2.753
6.102
2.023
-0.618
0.204
-0.53
3.057
-1.171
-1.255
-3.006
-7.432
-4.887
6.581
0.31
-9.994
-13.861
-12.657
-11.155
-1.7
3.184
-18.846
-5.138
7.57
5.44
-42.764
-3.338
3.516
1.374
5.485
-2.984
-5.477
3.148
-1.296

## Sheet: Fig S8F
Fig S8F:The relative distance metric shows no significant correlation between mis-regulated genes and sites with changes in CG and CHH DNA methylation in mat nrpd1+/-. Relative distance was calculated using bedtools.Black line indicates relative distance between mis-regulated genes and sites with differences in DNA methylation between wild-type and mat nrpd1+/- (identifed by Bismark). Grey lines …
CG methylation																										Random_1
Random_1				Random_2				Random_3				Random_4				Random_5			Gene expression and DNA methylation different in mat nrpd1+- relative to WT								Random_1				Random_2				Random_3				Random_4				Random_5			Gene expression and DNA methylation different in mat nrpd1+- relative to WT
count	total	fraction	reldist	count	total	fraction	reldist	count	total	fraction	reldist	count	total	fraction	reldist	count	total	fraction	reldist	count	total	fraction				reldist	count	total	fraction	reldist	count	total	fraction	reldist	count	total	fraction	reldist	count	total	fraction	reldist	count	total	fraction	reldist	count	total	fraction
71	3559	0.02	0	68	3650	0.019	0	74	3641	0.02	0	80	3626	0.022	0	79	3628	0.022	0	60	3539	0.017				0	63	3692	0.017	0	77	3695	0.021	0	73	3693	0.02	0	67	3623	0.018	0	64	3621	0.018	0	61	3578	0.017
72	3559	0.02	0.01	80	3650	0.022	0.01	83	3641	0.023	0.01	62	3626	0.017	0.01	70	3628	0.019	0.01	56	3539	0.016				0.01	76	3692	0.021	0.01	77	3695	0.021	0.01	77	3693	0.021	0.01	79	3623	0.022	0.01	83	3621	0.023	0.01	69	3578	0.019
76	3559	0.021	0.02	74	3650	0.02	0.02	70	3641	0.019	0.02	73	3626	0.02	0.02	71	3628	0.02	0.02	68	3539	0.019				0.02	67	3692	0.018	0.02	55	3695	0.015	0.02	71	3693	0.019	0.02	67	3623	0.018	0.02	79	3621	0.022	0.02	81	3578	0.023
94	3559	0.026	0.03	74	3650	0.02	0.03	71	3641	0.02	0.03	69	3626	0.019	0.03	66	3628	0.018	0.03	70	3539	0.02				0.03	67	3692	0.018	0.03	66	3695	0.018	0.03	79	3693	0.021	0.03	71	3623	0.02	0.03	64	3621	0.018	0.03	72	3578	0.02
64	3559	0.018	0.04	76	3650	0.021	0.04	68	3641	0.019	0.04	65	3626	0.018	0.04	84	3628	0.023	0.04	69	3539	0.019				0.04	80	3692	0.022	0.04	66	3695	0.018	0.04	83	3693	0.022	0.04	72	3623	0.02	0.04	79	3621	0.022	0.04	75	3578	0.021
49	3559	0.014	0.05	67	3650	0.018	0.05	65	3641	0.018	0.05	64	3626	0.018	0.05	62	3628	0.017	0.05	78	3539	0.022				0.05	78	3692	0.021	0.05	60	3695	0.016	0.05	66	3693	0.018	0.05	65	3623	0.018	0.05	75	3621	0.021	0.05	74	3578	0.021
76	3559	0.021	0.06	75	3650	0.021	0.06	79	3641	0.022	0.06	71	3626	0.02	0.06	65	3628	0.018	0.06	79	3539	0.022				0.06	75	3692	0.02	0.06	63	3695	0.017	0.06	75	3693	0.02	0.06	71	3623	0.02	0.06	63	3621	0.017	0.06	82	3578	0.023
57	3559	0.016	0.07	60	3650	0.016	0.07	71	3641	0.02	0.07	74	3626	0.02	0.07	82	3628	0.023	0.07	74	3539	0.021				0.07	67	3692	0.018	0.07	74	3695	0.02	0.07	65	3693	0.018	0.07	75	3623	0.021	0.07	66	3621	0.018	0.07	82	3578	0.023
70	3559	0.02	0.08	71	3650	0.019	0.08	75	3641	0.021	0.08	71	3626	0.02	0.08	66	3628	0.018	0.08	60	3539	0.017				0.08	71	3692	0.019	0.08	68	3695	0.018	0.08	93	3693	0.025	0.08	88	3623	0.024	0.08	56	3621	0.015	0.08	49	3578	0.014
69	3559	0.019	0.09	75	3650	0.021	0.09	70	3641	0.019	0.09	66	3626	0.018	0.09	63	3628	0.017	0.09	66	3539	0.019				0.09	75	3692	0.02	0.09	75	3695	0.02	0.09	87	3693	0.024	0.09	78	3623	0.022	0.09	80	3621	0.022	0.09	69	3578	0.019
77	3559	0.022	0.1	64	3650	0.018	0.1	80	3641	0.022	0.1	73	3626	0.02	0.1	71	3628	0.02	0.1	75	3539	0.021				0.1	90	3692	0.024	0.1	94	3695	0.025	0.1	65	3693	0.018	0.1	73	3623	0.02	0.1	87	3621	0.024	0.1	71	3578	0.02
68	3559	0.019	0.11	67	3650	0.018	0.11	57	3641	0.016	0.11	73	3626	0.02	0.11	75	3628	0.021	0.11	77	3539	0.022				0.11	74	3692	0.02	0.11	61	3695	0.017	0.11	63	3693	0.017	0.11	61	3623	0.017	0.11	62	3621	0.017	0.11	76	3578	0.021
93	3559	0.026	0.12	84	3650	0.023	0.12	57	3641	0.016	0.12	83	3626	0.023	0.12	74	3628	0.02	0.12	89	3539	0.025				0.12	84	3692	0.023	0.12	83	3695	0.022	0.12	81	3693	0.022	0.12	84	3623	0.023	0.12	70	3621	0.019	0.12	56	3578	0.016
71	3559	0.02	0.13	74	3650	0.02	0.13	74	3641	0.02	0.13	69	3626	0.019	0.13	80	3628	0.022	0.13	65	3539	0.018				0.13	64	3692	0.017	0.13	78	3695	0.021	0.13	88	3693	0.024	0.13	80	3623	0.022	0.13	78	3621	0.022	0.13	62	3578	0.017
71	3559	0.02	0.14	77	3650	0.021	0.14	71	3641	0.02	0.14	63	3626	0.017	0.14	69	3628	0.019	0.14	88	3539	0.025				0.14	76	3692	0.021	0.14	83	3695	0.022	0.14	73	3693	0.02	0.14	67	3623	0.018	0.14	64	3621	0.018	0.14	66	3578	0.018
56	3559	0.016	0.15	93	3650	0.025	0.15	75	3641	0.021	0.15	80	3626	0.022	0.15	73	3628	0.02	0.15	85	3539	0.024				0.15	77	3692	0.021	0.15	86	3695	0.023	0.15	76	3693	0.021	0.15	80	3623	0.022	0.15	67	3621	0.019	0.15	91	3578	0.025
66	3559	0.019	0.16	59	3650	0.016	0.16	76	3641	0.021	0.16	85	3626	0.023	0.16	77	3628	0.021	0.16	85	3539	0.024				0.16	82	3692	0.022	0.16	67	3695	0.018	0.16	93	3693	0.025	0.16	65	3623	0.018	0.16	73	3621	0.02	0.16	86	3578	0.024
78	3559	0.022	0.17	54	3650	0.015	0.17	78	3641	0.021	0.17	73	3626	0.02	0.17	72	3628	0.02	0.17	74	3539	0.021				0.17	67	3692	0.018	0.17	82	3695	0.022	0.17	84	3693	0.023	0.17	72	3623	0.02	0.17	72	3621	0.02	0.17	68	3578	0.019
68	3559	0.019	0.18	73	3650	0.02	0.18	67	3641	0.018	0.18	86	3626	0.024	0.18	77	3628	0.021	0.18	58	3539	0.016				0.18	64	3692	0.017	0.18	68	3695	0.018	0.18	73	3693	0.02	0.18	70	3623	0.019	0.18	82	3621	0.023	0.18	71	3578	0.02
74	3559	0.021	0.19	60	3650	0.016	0.19	72	3641	0.02	0.19	65	3626	0.018	0.19	75	3628	0.021	0.19	67	3539	0.019				0.19	72	3692	0.02	0.19	79	3695	0.021	0.19	72	3693	0.019	0.19	80	3623	0.022	0.19	81	3621	0.022	0.19	58	3578	0.016
69	3559	0.019	0.2	69	3650	0.019	0.2	72	3641	0.02	0.2	75	3626	0.021	0.2	65	3628	0.018	0.2	64	3539	0.018				0.2	59	3692	0.016	0.2	64	3695	0.017	0.2	72	3693	0.019	0.2	72	3623	0.02	0.2	71	3621	0.02	0.2	74	3578	0.021
75	3559	0.021	0.21	75	3650	0.021	0.21	70	3641	0.019	0.21	65	3626	0.018	0.21	78	3628	0.021	0.21	78	3539	0.022				0.21	75	3692	0.02	0.21	85	3695	0.023	0.21	68	3693	0.018	0.21	71	3623	0.02	0.21	69	3621	0.019	0.21	82	3578	0.023
72	3559	0.02	0.22	72	3650	0.02	0.22	67	3641	0.018	0.22	73	3626	0.02	0.22	68	3628	0.019	0.22	62	3539	0.018				0.22	61	3692	0.017	0.22	62	3695	0.017	0.22	78	3693	0.021	0.22	61	3623	0.017	0.22	86	3621	0.024	0.22	78	3578	0.022
81	3559	0.023	0.23	74	3650	0.02	0.23	97	3641	0.027	0.23	78	3626	0.022	0.23	89	3628	0.025	0.23	61	3539	0.017				0.23	69	3692	0.019	0.23	68	3695	0.018	0.23	80	3693	0.022	0.23	64	3623	0.018	0.23	75	3621	0.021	0.23	82	3578	0.023
48	3559	0.013	0.24	64	3650	0.018	0.24	71	3641	0.02	0.24	73	3626	0.02	0.24	69	3628	0.019	0.24	72	3539	0.02				0.24	66	3692	0.018	0.24	69	3695	0.019	0.24	60	3693	0.016	0.24	62	3623	0.017	0.24	53	3621	0.015	0.24	63	3578	0.018
81	3559	0.023	0.25	73	3650	0.02	0.25	73	3641	0.02	0.25	60	3626	0.017	0.25	76	3628	0.021	0.25	67	3539	0.019				0.25	83	3692	0.022	0.25	82	3695	0.022	0.25	71	3693	0.019	0.25	68	3623	0.019	0.25	94	3621	0.026	0.25	74	3578	0.021
60	3559	0.017	0.26	74	3650	0.02	0.26	69	3641	0.019	0.26	62	3626	0.017	0.26	70	3628	0.019	0.26	88	3539	0.025				0.26	73	3692	0.02	0.26	62	3695	0.017	0.26	67	3693	0.018	0.26	64	3623	0.018	0.26	69	3621	0.019	0.26	70	3578	0.02
74	3559	0.021	0.27	78	3650	0.021	0.27	71	3641	0.02	0.27	84	3626	0.023	0.27	68	3628	0.019	0.27	68	3539	0.019				0.27	84	3692	0.023	0.27	89	3695	0.024	0.27	74	3693	0.02	0.27	72	3623	0.02	0.27	62	3621	0.017	0.27	74	3578	0.021
70	3559	0.02	0.28	73	3650	0.02	0.28	77	3641	0.021	0.28	79	3626	0.022	0.28	59	3628	0.016	0.28	70	3539	0.02				0.28	54	3692	0.015	0.28	62	3695	0.017	0.28	76	3693	0.021	0.28	76	3623	0.021	0.28	76	3621	0.021	0.28	68	3578	0.019
58	3559	0.016	0.29	65	3650	0.018	0.29	83	3641	0.023	0.29	69	3626	0.019	0.29	76	3628	0.021	0.29	61	3539	0.017				0.29	74	3692	0.02	0.29	68	3695	0.018	0.29	69	3693	0.019	0.29	98	3623	0.027	0.29	71	3621	0.02	0.29	70	3578	0.02
73	3559	0.021	0.3	78	3650	0.021	0.3	77	3641	0.021	0.3	83	3626	0.023	0.3	62	3628	0.017	0.3	69	3539	0.019				0.3	75	3692	0.02	0.3	92	3695	0.025	0.3	69	3693	0.019	0.3	56	3623	0.015	0.3	66	3621	0.018	0.3	64	3578	0.018
78	3559	0.022	0.31	77	3650	0.021	0.31	89	3641	0.024	0.31	79	3626	0.022	0.31	73	3628	0.02	0.31	83	3539	0.023				0.31	82	3692	0.022	0.31	100	3695	0.027	0.31	60	3693	0.016	0.31	74	3623	0.02	0.31	71	3621	0.02	0.31	82	3578	0.023
72	3559	0.02	0.32	82	3650	0.022	0.32	78	3641	0.021	0.32	75	3626	0.021	0.32	79	3628	0.022	0.32	48	3539	0.014				0.32	90	3692	0.024	0.32	77	3695	0.021	0.32	73	3693	0.02	0.32	70	3623	0.019	0.32	64	3621	0.018	0.32	73	3578	0.02
75	3559	0.021	0.33	68	3650	0.019	0.33	67	3641	0.018	0.33	70	3626	0.019	0.33	72	3628	0.02	0.33	68	3539	0.019				0.33	83	3692	0.022	0.33	68	3695	0.018	0.33	65	3693	0.018	0.33	74	3623	0.02	0.33	72	3621	0.02	0.33	72	3578	0.02
70	3559	0.02	0.34	59	3650	0.016	0.34	88	3641	0.024	0.34	61	3626	0.017	0.34	76	3628	0.021	0.34	71	3539	0.02				0.34	77	3692	0.021	0.34	70	3695	0.019	0.34	75	3693	0.02	0.34	68	3623	0.019	0.34	67	3621	0.019	0.34	89	3578	0.025
61	3559	0.017	0.35	87	3650	0.024	0.35	77	3641	0.021	0.35	62	3626	0.017	0.35	74	3628	0.02	0.35	68	3539	0.019				0.35	81	3692	0.022	0.35	71	3695	0.019	0.35	81	3693	0.022	0.35	75	3623	0.021	0.35	69	3621	0.019	0.35	75	3578	0.021
61	3559	0.017	0.36	83	3650	0.023	0.36	63	3641	0.017	0.36	73	3626	0.02	0.36	61	3628	0.017	0.36	70	3539	0.02				0.36	60	3692	0.016	0.36	82	3695	0.022	0.36	71	3693	0.019	0.36	75	3623	0.021	0.36	92	3621	0.025	0.36	69	3578	0.019
62	3559	0.017	0.37	89	3650	0.024	0.37	69	3641	0.019	0.37	89	3626	0.025	0.37	78	3628	0.021	0.37	70	3539	0.02				0.37	77	3692	0.021	0.37	74	3695	0.02	0.37	80	3693	0.022	0.37	71	3623	0.02	0.37	81	3621	0.022	0.37	73	3578	0.02
69	3559	0.019	0.38	76	3650	0.021	0.38	86	3641	0.024	0.38	92	3626	0.025	0.38	70	3628	0.019	0.38	61	3539	0.017				0.38	69	3692	0.019	0.38	79	3695	0.021	0.38	76	3693	0.021	0.38	78	3623	0.022	0.38	66	3621	0.018	0.38	67	3578	0.019
64	3559	0.018	0.39	73	3650	0.02	0.39	65	3641	0.018	0.39	65	3626	0.018	0.39	66	3628	0.018	0.39	69	3539	0.019				0.39	67	3692	0.018	0.39	70	3695	0.019	0.39	69	3693	0.019	0.39	62	3623	0.017	0.39	70	3621	0.019	0.39	95	3578	0.027
75	3559	0.021	0.4	75	3650	0.021	0.4	69	3641	0.019	0.4	88	3626	0.024	0.4	67	3628	0.018	0.4	75	3539	0.021				0.4	76	3692	0.021	0.4	71	3695	0.019	0.4	74	3693	0.02	0.4	80	3623	0.022	0.4	70	3621	0.019	0.4	66	3578	0.018
72	3559	0.02	0.41	60	3650	0.016	0.41	70	3641	0.019	0.41	69	3626	0.019	0.41	80	3628	0.022	0.41	69	3539	0.019				0.41	82	3692	0.022	0.41	90	3695	0.024	0.41	75	3693	0.02	0.41	83	3623	0.023	0.41	60	3621	0.017	0.41	71	3578	0.02
75	3559	0.021	0.42	66	3650	0.018	0.42	54	3641	0.015	0.42	51	3626	0.014	0.42	57	3628	0.016	0.42	79	3539	0.022				0.42	78	3692	0.021	0.42	74	3695	0.02	0.42	70	3693	0.019	0.42	74	3623	0.02	0.42	74	3621	0.02	0.42	73	3578	0.02
78	3559	0.022	0.43	96	3650	0.026	0.43	72	3641	0.02	0.43	70	3626	0.019	0.43	68	3628	0.019	0.43	53	3539	0.015				0.43	79	3692	0.021	0.43	62	3695	0.017	0.43	74	3693	0.02	0.43	59	3623	0.016	0.43	76	3621	0.021	0.43	66	3578	0.018
67	3559	0.019	0.44	74	3650	0.02	0.44	74	3641	0.02	0.44	80	3626	0.022	0.44	78	3628	0.021	0.44	66	3539	0.019				0.44	79	3692	0.021	0.44	68	3695	0.018	0.44	82	3693	0.022	0.44	81	3623	0.022	0.44	86	3621	0.024	0.44	77	3578	0.022
81	3559	0.023	0.45	67	3650	0.018	0.45	77	3641	0.021	0.45	69	3626	0.019	0.45	79	3628	0.022	0.45	76	3539	0.021				0.45	70	3692	0.019	0.45	55	3695	0.015	0.45	72	3693	0.019	0.45	71	3623	0.02	0.45	67	3621	0.019	0.45	50	3578	0.014
76	3559	0.021	0.46	81	3650	0.022	0.46	64	3641	0.018	0.46	70	3626	0.019	0.46	73	3628	0.02	0.46	79	3539	0.022				0.46	80	3692	0.022	0.46	74	3695	0.02	0.46	62	3693	0.017	0.46	69	3623	0.019	0.46	78	3621	0.022	0.46	65	3578	0.018
72	3559	0.02	0.47	58	3650	0.016	0.47	77	3641	0.021	0.47	84	3626	0.023	0.47	90	3628	0.025	0.47	82	3539	0.023				0.47	76	3692	0.021	0.47	82	3695	0.022	0.47	84	3693	0.023	0.47	66	3623	0.018	0.47	70	3621	0.019	0.47	72	3578	0.02
82	3559	0.023	0.48	79	3650	0.022	0.48	69	3641	0.019	0.48	63	3626	0.017	0.48	74	3628	0.02	0.48	73	3539	0.021				0.48	64	3692	0.017	0.48	83	3695	0.022	0.48	71	3693	0.019	0.48	86	3623	0.024	0.48	73	3621	0.02	0.48	59	3578	0.016
88	3559	0.025	0.49	80	3650	0.022	0.49	73	3641	0.02	0.49	70	3626	0.019	0.49	82	3628	0.023	0.49	76	3539	0.021				0.49	80	3692	0.022	0.49	80	3695	0.022	0.49	58	3693	0.016	0.49	78	3623	0.022	0.49	78	3621	0.022	0.49	66	3578	0.018
