# Supplementary material for: RNA Pol IV induces antagonistic parent-of-origin effects on Arabidopsis endosperm
Source: PLoS Biol. 2022 Apr 7;20(4):e3001602. doi: 10.1371/journal.pbio.3001602 (PMC9017945; doi:10.1371/journal.pbio.3001602)
Supplement: S8 Data — Analysis of the impacts of mat and pat nrpd1+/− on allelic contributions to mRNA abundance. (XLSX) [file pbio.3001602.s029.xlsx]

## Sheet: Fig S9A
S9 Figure. Impact of parental NRPD1 on maternal and paternal allele contributions to total gene expression.
mat nrpd1+/-								pat nrpd1+/-
Gene	Log 2(mat nrpd1+-/WT)	% maternal (mat nrpd1+- - WT)						Gene	Log 2(pat nrpd1+-/WT)	% maternal (pat nrpd1+- - WT)
AT1G31630	-2.55827	-25.2174						AT5G23110	-1.9964	41.6149
AT3G22880	-2.90578	-24.6027						AT5G41550	-2.16915	24.8588
AT5G45830	3.21263	44.1545						AT5G15020	-1.60709	24.6939
AT4G23110	-1.3894	39.7995						AT1G10770	2.16908	-14.5166
AT3G15790	2.91071	-21.3886						AT1G20440	-1.60559	17.1898
AT1G08507	1.87705	-70.3348						AT5G48570	1.89338	-4.09091
AT4G04890	2.54002	28.6498						AT1G22710	-2.00975	16.6667
AT1G14920	3.02233	-27.3762						AT5G13010	-1.63254	13.4615
AT3G14205	-1.17003	26.3101						AT1G61850	-2.04607	12.6491
AT3G44042	1.83457	28.6859						AT5G55310	-1.66502	11.6162
AT4G05120	1.71787	92						AT5G49520	-2.99741	8.63171
AT2G15010	5.98071	78.3524						AT1G24190	-1.78288	8.50633
AT4G13840	3.06635	55.6598						AT4G01950	-2.76757	8.42391
AT4G22190	2.61713	42.4237						AT3G24340	-1.91143	7.48377
AT4G29190	3.75329	42.3983						AT2G18540	-1.76025	5.68182
AT5G57320	1.19119	40.8602						AT1G20980	-1.54013	5.07246
AT3G45730	4.0775	36.3368						AT5G60170	-1.60836	4.96296
AT5G43730	1.48324	35.9487						AT1G79245	-1.96785	3.50485
AT3G43920	2.3271	34.1478						AT2G29500	3.41331	-4.05815
AT4G30150	1.40529	33.6406						AT2G36490	-1.93451	2.14507
AT1G44350	2.29227	30.1162						AT5G51440	2.47524	-2.25727
AT5G11100	1.28762	30						AT1G08720	-2.09196	2.04082
AT2G24270	1.41503	29.6753						AT2G01520	2.1816	-0.235849
AT4G18425	4.59627	29.2157						AT1G61260	-1.54835	1.03477
AT5G46080	1.25422	28.5893						AT1G62070	-3.14846	0.192678
AT5G13500	2.02141	27.948						AT5G23630	-1.44243	0.153453
AT4G02970	2.50123	26.818						AT1G02930	2.12429	0
AT1G12780	3.04555	26.7505						AT1G62225	-2.7636	0
AT4G38780	1.82094	26.5217						AT5G43310	-1.66379	-0.210107
AT1G16670	1.16278	25.9898						AT3G50990	2.69859	0
AT5G12940	2.10339	25.7854						AT5G45770	-2.64883	-1.66667
AT3G03650	3.18588	25.389						AT5G47350	2.82227	1.27613
AT2G32190	1.54602	25.3019						AT1G21630	-1.44582	-2.56739
AT3G44290	2.51514	25.1454						AT4G39350	-1.58929	-3.68782
AT1G10750	2.70387	25.1323						AT1G23230	-1.59019	-3.82151
AT5G64620	4.61643	25						AT3G06500	-1.74695	-4.36364
AT3G56170	2.08342	24.842						AT4G38410	-1.86816	-4.39196
AT3G03230	2.11722	24.0082						AT2G40520	-1.84525	-4.86111
AT5G45500	1.56538	23.9719						AT1G17580	-1.77996	-5.19894
AT1G31820	1.73703	23.7335						AT2G34870	-1.62584	-5.70652
AT5G49430	1.53118	23.5714						AT5G47910	-2.04761	-9.17014
AT5G23530	1.11589	23.5265						AT4G12870	2.48978	3.68183
AT4G16280	1.05593	23.4015						AT1G02890	-1.56067	-11.1256
AT4G31160	1.36516	23.2234						AT1G68725	2.79528	5.33432
AT4G03200	1.46249	23.1808						AT1G60190	-2.41882	-16.2042
AT5G24870	1.40623	23.1479						AT2G47670	1.76386	5.50197
AT4G16190	2.29517	23.0251						AT5G42540	-1.97246	-17.4447
AT1G15180	2.1893	21.8935
AT3G14150	1.20926	21.4052
AT5G60250	1.33267	21.0313
AT1G20880	1.14301	20.8141
AT3G12810	2.16332	20.3083
AT2G25130	2.44111	20
AT4G30380	1.8034	19.901
AT3G54100	1.20584	19.6768
AT3G03240	4.35921	19.6142
AT3G54290	1.12204	19.4258
AT3G24480	1.61535	19.2913
AT3G53510	4.815	19.2287
AT5G60760	2.11638	19.0858
AT2G03340	1.68131	18.9643
AT5G61820	1.55554	18.6992
AT5G22210	1.26554	17.3823
AT3G05040	1.36749	17.3467
AT3G30842	1.76081	17.1096
AT4G15570	1.02417	16.9505
AT1G07570	1.09606	16.8205
AT3G25290	1.12464	16.4933
AT4G30520	1.08069	16.4502
AT2G34315	4.45582	16.4466
AT3G63340	1.28631	16.1314
AT2G01505	1.81091	15.9934
AT4G23440	1.17842	15.7895
AT2G28590	1.08871	15.4622
AT5G46910	1.00066	15.4622
AT3G61380	2.16962	15.449
AT1G31850	1.40229	15.3743
AT4G10150	1.65941	15.3418
AT5G55840	1.26938	15.0794
AT5G57990	1.02967	15.0735
AT3G44798	1.40636	15.063
AT2G14935	2.96407	15.0482
AT2G26910	1.30034	15.0327
AT1G08800	1.87724	14.9866
AT1G80450	1.34253	14.8428
AT5G38450	1.09224	14.82
AT5G64640	1.06783	14.7436
AT2G16500	1.57642	14.524
AT3G13380	1.22188	14.4737
AT5G48150	1.06137	14.2581
AT5G38200	1.34769	14.2414
AT3G53480	1.042	14.1337
AT2G23590	3.14875	14.0972
AT3G22800	3.91611	14.008
AT4G05110	1.77954	13.9461
AT2G16485	1.28923	13.8734
AT1G13390	1.02954	13.8168
AT3G21480	1.74819	13.3721
AT1G21920	1.00352	13.3027
AT5G63450	4.52078	13.2943
AT1G22190	1.02628	13.274
AT5G59570	2.101	13.0976
AT4G17440	2.0936	12.9709
AT4G30080	1.73939	12.8134
AT4G36470	2.02803	12.7899
AT3G07350	1.3833	12.6421
AT2G17290	1.18547	12.5058
AT3G05200	1.68382	12.3952
AT5G47050	2.1179	12.3873
AT3G61420	1.44277	12.252
AT3G04490	1.01753	12.1212
AT4G00440	1.23625	11.8839
AT5G35750	1.14103	11.8657
AT3G15820	2.29341	11.6639
AT3G62660	1.41581	11.599
AT4G36220	1.30575	11.5047
AT2G01910	1.15753	11.4268
AT1G14380	1.08245	11.1885
AT5G44790	1.12305	11.1688
AT3G14630	1.86219	11.097
AT1G11170	3.20839	11.0287
AT5G22090	1.78086	11.0264
AT3G18710	1.59056	10.814
AT4G08480	1.11174	10.6844
AT3G50970	2.81965	10.6458
AT3G18570	2.03356	10.5733
AT2G01540	1.43382	10.5455
AT5G59370	2.68157	10.5216
AT1G07473	1.75792	10.4539
AT3G04740	1.46563	10.3809
AT3G44610	1.2591	10.3677
AT1G35660	1.44384	10.3413
AT4G22780	1.64339	10.2677
AT2G18540	2.24351	10.2273
AT5G37600	1.81983	10.214
AT4G15080	1.46462	10.1777
AT5G40390	2.38458	10.1161
AT4G33200	1.06443	10.0649
AT5G13370	2.21337	9.94283
AT3G26130	2.88429	9.92494
AT1G20920	2.05857	9.86352
AT1G09650	1.04018	9.84287
AT1G08810	5.36109	9.83974
AT1G28660	1.88173	9.74592
AT4G11040	1.18532	9.71831
AT5G39785	1.05265	9.6841
AT1G22990	5.34318	9.6759
AT4G18600	1.00424	9.61538
AT4G14370	1.15758	9.59533
AT4G10930	1.08423	9.57854
AT2G26330	2.26977	9.54248
AT5G17980	1.9161	9.51044
AT3G53400	1.27713	9.4826
AT2G15830	3.90478	9.47071
AT1G15740	1.54618	9.42678
AT2G33340	1.02382	9.32794
AT3G22410	1.42175	9.07534
AT2G34300	1.53378	8.89897
AT3G11050	2.20722	8.81632
AT5G46350	1.96507	8.78788
AT5G21150	1.07156	8.73385
AT3G22750	3.11126	8.66879
AT5G43630	1.51517	8.65546
AT4G13030	1.67692	8.45333
AT3G05380	1.30152	8.38936
AT3G48050	1.30964	8.33333
AT5G44120	3.09062	8.28331
AT3G59110	1.72363	8.27416
AT1G23560	1.8003	8.22663
AT1G19100	1.47397	8.18965
AT2G33435	1.42102	8.11966
AT5G28290	1.37799	8.07018
AT1G23520	3.65197	8.01929
AT5G40690	3.78036	7.95903
AT3G17350	1.2711	7.94612
AT2G31260	1.04889	7.82114
AT1G25410	1.92024	7.81038
AT1G20970	2.32693	7.73962
AT1G22930	2.52687	7.7102
AT1G06700	1.32377	7.69552
AT4G38810	2.487	7.69312
AT3G27290	1.49535	7.66753
AT5G01500	1.15763	7.60568
AT1G01320	1.15843	7.57306
AT3G61150	1.15556	7.55248
AT3G08620	1.31307	7.41533
AT3G25585	3.37948	7.397
AT5G48500	1.44945	7.38168
AT5G22470	4.57057	7.36677
AT4G17670	1.55246	7.29483
AT2G22170	3.91943	7.26695
AT5G01670	3.16183	7.21537
AT4G21750	2.3776	7.19262
AT1G24460	1.96423	7.19127
AT5G62090	1.54457	7.03013
AT4G06748	1.34448	7.01669
AT3G47910	1.16807	7.01293
AT4G31000	2.52705	7.0028
AT4G03510	1.03267	7.00183
AT4G38440	1.30184	6.92308
AT3G60900	1.91673	6.9148
AT3G02550	1.13672	6.87161
AT3G25500	1.88785	6.85814
AT4G16760	1.03131	6.77198
AT4G11470	1.58767	6.76505
AT1G17060	1.90531	6.69719
AT5G56030	1.16738	6.63417
AT1G16030	1.95085	6.57277
AT4G15910	4.17876	6.53896
AT1G12600	1.20695	6.53226
AT3G24240	2.17947	6.51714
AT1G07590	1.68662	6.29096
AT4G32850	1.12477	6.29054
AT5G27610	1.51201	6.27451
AT1G13920	2.69558	6.25
AT2G35020	1.75333	6.21953
AT2G25940	2.49246	6.20963
AT5G41460	3.34224	6.15454
AT5G57940	1.83663	6.14686
AT5G19540	1.16228	6.14087
AT1G77800	1.29015	6.00973
AT5G15870	1.37389	6
AT2G01580	2.04278	5.86795
AT5G57610	1.2901	5.80808
AT4G25280	1.71371	5.73965
AT4G05160	1.27284	5.71402
AT3G59140	1.39858	5.671
AT3G49260	1.81081	5.66311
AT1G01770	1.58874	5.64103
AT2G32240	3.1909	5.59002
AT2G30580	1.52464	5.52632
AT5G64070	1.26101	5.51827
AT5G40960	1.13256	5.48246
AT5G63320	1.32543	5.42636
AT2G28940	1.1103	5.42169
AT3G61630	1.6677	5.32723
AT3G10010	1.52463	5.29545
AT2G18440	1.32924	5.26512
AT4G07410	1.21459	5.17905
AT1G30130	1.38298	5.15152
AT2G15695	1.62191	5.12821
AT3G15880	1.11529	5.12821
AT5G62800	1.92315	5.09602
AT5G18270	2.92031	5.07695
AT3G25840	1.88696	5.066
AT4G21600	1.49066	5.05051
AT5G65240	1.0379	4.96092
AT4G13020	1.08508	4.91404
AT2G21930	1.22129	4.81887
AT5G16110	1.68948	4.8131
AT4G18520	1.17892	4.80769
AT1G17550	1.99701	4.79628
AT1G15772	3.31564	4.78261
AT3G13330	1.25051	4.71172
AT2G25964	1.60064	4.70928
AT5G24120	1.08106	4.63124
AT5G47870	1.39694	4.59453
AT4G36640	1.02874	4.54545
AT4G02430	1.099	4.52687
AT3G14020	1.79338	4.51923
AT2G28890	1.52984	4.50364
AT5G54080	1.67085	4.4582
AT4G14770	1.64156	4.40262
AT5G24380	2.82597	4.27051
AT3G63070	1.37623	4.21456
AT5G47910	1.11994	4.11095
AT1G20450	2.10286	4.11019
AT2G18950	1.30877	4.07609
AT5G07190	8.49531	4.07401
AT4G35800	1.40085	4.02361
AT4G25700	1.13102	3.98485
AT4G10260	1.16531	3.97071
AT3G16170	1.68957	3.87742
AT2G18650	1.73692	3.85401
AT3G53940	1.30907	3.80117
AT2G30500	1.45306	3.79083
AT1G24062	1.63531	3.78788
AT2G02780	1.39684	3.6515
AT3G63040	2.69494	3.60758
AT5G56140	1.15905	3.54977
AT4G35480	1.99083	3.4824
AT4G29240	2.03717	3.39636
AT3G10320	1.27461	3.38232
AT5G27650	1.01331	3.38125
AT1G09390	1.45213	3.34507
AT2G23450	1.36269	3.34127
AT3G45390	1.99634	3.23436
AT2G04240	1.45662	3.20977
AT4G01430	2.34465	3.20889
AT5G37790	1.14749	3.17838
AT5G61330	1.05935	3.17632
AT1G11175	1.61516	3.09735
AT1G13220	2.25405	3.06992
AT3G26440	3.12491	3.06085
AT2G11880	1.31693	3.00654
AT3G09520	1.43055	2.96846
AT4G21410	2.39712	2.96053
AT5G24610	1.52739	2.95318
AT4G25170	1.47745	2.90909
AT3G03620	2.10467	2.90276
AT3G16110	1.19114	2.90201
AT5G24580	1.32095	2.86609
AT1G21010	1.06565	2.85714
AT3G02060	1.41285	2.85418
AT4G17940	1.97077	2.83449
AT4G29820	1.39249	2.80756
AT2G34660	3.04443	2.79018
AT3G06530	1.26814	2.74725
AT1G32860	2.08083	2.70898
AT4G32920	1.91883	2.69597
AT2G26890	1.14428	2.67252
AT1G31070	1.83011	2.67036
AT3G62980	1.02721	2.62515
AT5G64740	1.84093	2.61591
AT5G54650	1.25041	2.60924
AT3G05910	1.34796	2.57828
AT1G30640	1.72037	2.5641
AT1G17920	1.16895	2.5623
AT3G47500	1.41863	2.51313
AT4G30020	1.15684	2.51138
AT4G28270	1.00083	2.50195
AT3G23430	1.43196	2.44369
AT2G32960	2.05353	2.43768
AT4G18530	2.51091	2.43243
AT4G12250	1.28065	2.37853
AT3G48060	1.20238	2.34604
AT3G02260	1.65455	2.30796
AT1G06430	1.39001	2.23812
AT4G16690	1.03988	2.23503
AT4G16442	1.34866	2.23367
AT3G26380	2.05987	2.22095
AT5G55480	1.05719	2.21292
AT2G22420	1.06507	2.204
AT3G50830	1.03378	2.19275
AT1G43800	1.22664	2.16476
AT1G01240	2.17246	2.11361
AT5G18640	1.10503	2.10379
AT1G09500	2.54342	2.09899
AT3G10420	1.09912	2.07298
AT5G58660	1.75254	2.06391
AT2G21820	1.58725	2.06151
AT2G20190	1.05049	2.04519
AT2G33770	1.66398	2.03087
AT1G34060	1.39767	2.00783
AT5G46400	1.01834	1.96048
AT3G44100	1.60827	1.9516
AT4G13340	1.78535	1.91548
AT1G08060	1.90283	1.88545
AT3G29575	1.44887	1.8609
AT2G26280	1.35938	1.84696
AT3G54260	1.81397	1.83569
AT4G00270	1.01924	1.80797
AT4G15180	1.88171	1.77139
AT5G64340	1.00037	1.71958
AT1G36060	1.83005	1.70844
AT5G46180	1.18807	1.69421
AT3G02890	1.07285	1.63678
AT3G12980	1.99906	1.60714
AT5G46880	1.10349	1.59665
AT4G32190	1.17103	1.5873
AT4G16250	1.1777	1.56863
AT5G24350	1.53716	1.52979
AT2G33860	1.39671	1.50892
AT4G13550	1.87839	1.50376
AT3G30300	1.89871	1.4901
AT4G26270	1.10654	1.44817
AT1G23510	2.44776	1.44134
AT5G18550	2.02504	1.42338
AT2G23400	2.95499	1.40474
AT2G23190	1.84083	1.40238
AT2G05790	3.20383	1.36443
AT1G06050	1.90988	1.33995
AT3G21430	1.48043	1.30372
AT3G28920	2.06952	1.28417
AT5G63410	2.38972	1.26412
AT1G13250	2.13774	1.22026
AT2G25520	1.46491	1.21001
AT5G60710	1.11908	1.17417
AT4G38470	1.55374	1.16843
AT1G27040	2.21232	1.14363
AT5G15020	1.12649	1.11179
AT3G22860	1.00906	1.1035
AT5G24920	1.11431	1.03696
AT2G29940	5.12864	1.00402
AT5G44180	1.23897	0.994391
AT2G23230	3.72876	0.992063
AT2G03090	3.07197	0.985956
AT3G25160	1.53277	0.983837
AT4G16620	1.39191	0.950737
AT5G16010	2.21764	0.916719
AT4G13990	1.86276	0.889039
AT2G28380	1.17049	0.847156
AT1G32750	1.39004	0.813008
AT5G49440	1.54049	0.787402
AT5G50750	1.56676	0.769231
AT3G03790	1.64943	0.741011
AT5G42950	1.09615	0.727273
AT3G60860	1.02269	0.709707
AT4G31060	1.95097	0.664474
AT3G25690	2.77718	0.647993
AT2G22125	1.54803	0.62483
AT4G26050	1.91623	0.606061
AT4G34500	1.4524	0.568182
AT5G48610	1.05569	0.446134
AT2G22795	1.74238	0.444383
AT3G08530	1.17502	0.441457
AT4G37580	1.05719	0.439883
AT4G08470	1.27189	0.439015
AT3G45070	1.33664	0.410971
AT3G59480	2.33157	0.410638
AT1G46554	1.55786	0.344702
AT3G24220	1.84989	0.344173
AT5G39130	1.82557	0.31465
AT4G24680	1.20754	0.211201
AT2G24300	1.16627	0.185185
AT4G34540	1.49897	0.142539
AT2G26800	1.12851	0.138466
AT4G27410	1.45789	0.116788
AT3G50370	1.66737	0.101903
AT4G21020	2.44036	0.0748167
AT1G32170	1.93824	0.0628931
AT2G24140	1.51102	0.0462963
AT5G64430	1.67249	0.0234165
AT3G04200	3.76444	0
AT1G08990	3.49967	0
AT1G15960	3.10379	0
AT2G16490	2.54823	0
AT3G50770	2.19724	0
AT5G56870	2.16232	0
AT4G26200	1.83742	0
AT1G35115	1.63396	0
AT2G13750	1.57099	0
AT5G27345	1.53067	0
AT2G15090	1.47014	0
AT2G13463	1.44494	0
AT4G37520	1.40384	0
AT5G56920	1.25219	0
AT4G34138	1.24335	0
AT5G42510	1.20941	0
AT3G49780	1.0707	0
AT4G07825	1.02812	0
AT4G09820	1.0157	0
AT3G23640	1.12966	-0.0139645
AT3G53620	2.69043	-0.0281207
AT4G19390	2.42512	-0.0354175
AT5G50180	1.18014	-0.0373646
AT2G15220	2.10467	-0.0558971
AT3G19370	2.37448	-0.0757576
AT1G30500	1.03326	-0.0895548
AT2G22500	1.13995	-0.119823
AT4G37760	1.67743	-0.125066
AT1G27470	1.27837	-0.20284
AT5G18500	1.57278	-0.244898
AT3G43270	3.87168	-0.280502
AT3G51730	1.68193	-0.286894
AT5G59050	1.61724	-0.314328
AT4G20850	1.003	-0.386379
AT1G15800	2.14805	-0.393082
AT4G15400	2.02084	-0.395257
AT1G27290	1.43882	-0.407177
AT3G45080	1.29398	-0.464037
AT3G08040	3.11526	-0.472651
AT1G17580	1.32697	-0.476086
AT3G44720	1.19948	-0.5122
AT1G09560	1.62435	-0.514567
AT4G25670	1.35206	-0.529763
AT2G01300	3.76579	-0.561798
AT5G66540	1.27435	-0.579151
AT1G02720	1.14605	-0.583284
AT5G41790	1.20585	-0.601999
AT5G42930	1.45822	-0.60241
AT5G48570	2.31126	-0.620964
AT5G37440	1.24092	-0.642985
AT2G03440	2.79664	-0.674632
AT4G08290	3.00596	-0.69735
AT3G56275	2.90975	-0.707384
AT3G22740	2.09742	-0.714286
AT4G13110	1.24589	-0.720828
AT2G01422	1.16773	-0.724638
AT3G12920	1.41828	-0.729787
AT1G80570	1.54917	-0.737619
AT2G04790	1.23535	-0.737864
AT3G11410	1.30409	-0.755693
AT4G03560	1.57613	-0.766703
AT5G50260	1.57251	-0.786244
AT4G02710	1.14275	-0.793919
AT1G33700	1.64725	-0.822943
AT2G11240	1.04706	-0.844547
AT1G48300	1.72179	-0.853356
AT3G11700	1.80324	-0.887617
AT2G27990	1.00803	-0.934147
AT3G26100	2.36751	-0.935065
AT5G16270	1.09039	-0.945115
AT1G21630	1.15702	-0.983673
AT2G28450	1.18618	-1.00461
AT1G28760	1.24525	-1.05485
AT4G38350	1.06484	-1.07195
AT4G26830	1.01791	-1.0753
AT5G53110	1.48317	-1.13712
AT3G58670	1.11899	-1.15436
AT4G21590	1.1063	-1.16885
AT5G64080	3.93371	-1.1744
AT5G35320	1.21197	-1.18607
AT3G22910	1.13307	-1.18617
AT5G59220	1.26838	-1.22545
AT2G26250	1.0828	-1.24545
AT2G21770	2.27729	-1.24741
AT1G10060	2.05597	-1.25786
AT5G13590	1.03583	-1.27119
AT4G12400	2.62034	-1.29534
AT4G19420	2.61756	-1.3289
AT3G56870	1.40197	-1.3461
AT3G12580	1.88298	-1.37119
AT5G43400	1.02715	-1.39455
AT3G45120	2.11942	-1.42119
AT3G17770	1.65662	-1.42781
AT4G16146	2.73105	-1.45055
AT4G25960	1.16309	-1.48341
AT5G12400	1.27851	-1.49884
AT2G24430	5.09032	-1.52381
AT3G62420	1.37714	-1.52539
AT5G51440	1.44281	-1.54572
AT5G65630	1.56151	-1.55396
AT3G04350	1.06729	-1.63662
AT4G31860	1.16156	-1.66217
AT4G21534	1.03735	-1.6792
AT4G17330	1.00545	-1.76262
AT5G21105	1.34453	-1.77732
AT3G18290	1.24523	-1.8315
AT2G04885	1.40728	-1.84942
AT3G17860	1.87124	-1.90654
AT2G19390	1.08261	-1.92744
AT1G13990	1.43015	-1.93673
AT3G57450	1.10849	-2.02401
AT1G47900	1.20027	-2.08721
AT1G45688	1.43797	-2.11613
AT5G43330	1.03872	-2.13438
AT5G66440	2.10074	-2.17823
AT3G54940	2.6401	-2.1844
AT3G57400	1.84746	-2.23015
AT5G39610	2.15661	-2.27014
AT2G14247	1.13483	-2.32706
AT5G52560	1.76502	-2.35035
AT4G35240	1.20521	-2.3569
AT1G27461	4.68749	-2.42509
AT5G01620	1.1177	-2.43156
AT5G57710	1.23804	-2.44626
AT4G25770	2.24228	-2.47253
AT5G47480	1.01332	-2.55805
AT5G24740	1.31709	-2.5641
AT5G63160	2.45542	-2.59009
AT4G00730	1.84985	-2.66614
AT3G18490	1.56669	-2.6985
AT2G15880	1.9479	-2.71226
AT5G66930	1.13051	-2.75266
AT5G11530	1.25087	-2.78263
AT3G05945	2.3714	-2.7933
AT5G24310	2.52251	-2.79545
AT5G47820	2.23355	-2.84735
AT2G26670	1.97516	-2.87929
AT3G26510	1.25788	-2.90002
AT4G04810	1.49566	-2.97619
AT3G45310	1.49972	-3.01865
AT1G06148	3.07659	-3.0303
AT2G13370	1.42179	-3.07474
AT4G32030	1.10365	-3.07937
AT5G62740	1.13264	-3.21398
AT5G54730	1.95873	-3.26305
AT4G19500	1.65116	-3.2889
AT5G39760	1.67436	-3.29378
AT5G55730	2.95313	-3.31055
AT4G22920	2.66786	-3.33495
AT3G53370	1.21971	-3.33748
AT4G17140	1.38854	-3.34528
AT3G13300	1.00947	-3.34769
AT2G31510	1.14157	-3.38283
AT5G58520	1.05765	-3.40909
AT5G60300	1.32193	-3.44828
AT1G17145	1.0676	-3.4834
AT1G19835	2.46799	-3.5227
AT1G79030	1.0423	-3.53042
AT3G17640	2.45093	-3.5309
AT3G57410	1.47726	-3.57609
AT1G36070	1.04283	-3.57926
AT4G26420	1.33737	-3.58968
AT4G38760	1.16723	-3.71065
AT3G19500	3.78498	-3.72654
AT2G14878	1.40485	-3.77157
AT1G08200	1.7511	-3.78048
AT3G08720	1.14612	-3.84961
AT3G17820	1.13512	-3.85493
AT2G31585	1.69482	-3.88776
AT4G36210	1.23114	-3.94233
AT1G80610	1.17001	-3.95503
AT5G48385	1.1272	-3.987
AT4G33150	1.66675	-4.02921
AT3G14660	2.1137	-4.06679
AT5G24280	1.65022	-4.13021
AT1G22710	3.1398	-4.16667
AT1G27850	1.23648	-4.22078
AT4G39270	1.33136	-4.28571
AT2G35630	1.46069	-4.32051
AT3G53680	1.42665	-4.33198
AT3G24650	1.53966	-4.34541
AT5G13870	1.10772	-4.375
AT4G37360	1.3622	-4.43633
AT1G06770	1.29509	-4.44444
AT1G11450	2.05863	-4.4484
AT3G53180	1.03744	-4.45804
AT1G33470	1.47142	-4.48057
AT5G55620	5.62374	-4.48197
AT5G49190	3.16483	-4.48582
AT2G17930	1.4857	-4.58404
AT5G18320	1.86465	-4.63074
AT2G28400	1.14749	-4.63855
AT3G26395	1.66098	-4.6507
AT1G20696	1.13137	-4.73265
AT5G13360	1.38264	-4.76689
AT2G15560	1.27135	-4.78757
AT5G54160	3.37146	-4.83481
AT2G32250	1.32754	-4.84964
AT3G44880	1.33788	-4.85869
AT3G45630	1.37096	-4.95146
AT3G17580	1.25545	-5.08187
AT5G58350	1.62667	-5.09538
AT5G19850	1.21218	-5.18519
AT1G23205	1.05287	-5.19034
AT5G60790	1.00446	-5.29177
AT4G32350	2.13205	-5.35192
AT2G23510	3.0581	-5.48821
AT4G37790	2.33887	-5.51181
AT2G17570	1.23934	-5.53268
AT3G12145	1.49562	-5.61302
AT3G17205	1.07065	-5.69358
AT2G01730	2.04495	-5.71705
AT3G11450	1.08	-5.71917
AT4G25140	3.38882	-5.72364
AT5G57790	2.05445	-5.77291
AT2G34850	3.47372	-5.80581
AT3G44820	1.53112	-5.8745
AT5G12850	1.25714	-5.91093
AT4G38410	1.72368	-5.94101
AT3G26980	1.38317	-5.9596
AT3G45830	1.07192	-6.07424
AT3G02250	1.48149	-6.1225
AT5G21020	3.25222	-6.14817
AT5G65440	1.01269	-6.30947
AT4G12730	1.75084	-6.32541
AT2G24170	1.56786	-6.37037
AT1G16515	1.78346	-6.38759
AT5G54130	2.09171	-6.43557
AT5G53460	2.14278	-6.46135
AT1G07200	1.3666	-6.47059
AT3G57540	1.44437	-6.51123
AT3G18610	1.30466	-6.5458
AT4G11910	2.01252	-6.5697
AT1G01250	3.91338	-6.59349
AT3G45130	1.38662	-6.69987
AT5G23850	2.75256	-6.70315
AT2G01850	1.49824	-6.72708
AT1G26440	1.19163	-6.79825
AT2G05910	3.51655	-6.8582
AT5G42400	2.52787	-6.87059
AT3G50060	1.20764	-6.88458
AT1G05750	1.40442	-6.91489
AT2G24040	1.05319	-6.94546
AT1G30220	1.1995	-6.94612
AT4G16160	3.25306	-6.95661
AT1G27690	1.2044	-6.98052
AT4G30470	1.46908	-7.00863
AT5G43470	1.35876	-7.01754
AT2G32970	1.64281	-7.05935
AT1G20870	1.39116	-7.12687
AT1G32560	4.83007	-7.19171
AT1G32700	1.95138	-7.21443
AT1G27730	1.71801	-7.27589
AT5G56260	1.3586	-7.35816
AT2G17700	1.3844	-7.37833
AT4G34890	1.05575	-7.53486
AT3G28030	1.25217	-7.57211
AT3G52920	1.62842	-7.66702
AT2G25590	1.54021	-7.72358
AT3G50650	1.79692	-7.73242
AT2G29500	2.70584	-7.82667
AT3G21670	1.90671	-7.8473
AT3G18370	1.67486	-7.8481
AT3G44460	1.07767	-7.99637
AT2G19900	3.29652	-8.00784
AT5G52550	1.17247	-8.17076
AT1G03080	2.15509	-8.23033
AT3G06868	1.2616	-8.24044
AT3G11964	1.67594	-8.30189
AT1G07990	1.01559	-8.32165
AT5G42050	1.19501	-8.36066
AT5G53020	1.42667	-8.50848
AT4G35560	2.08434	-8.5112
AT3G52840	1.37047	-8.57143
AT3G13720	1.34617	-8.57143
AT3G03380	1.19061	-8.61649
AT3G05220	1.388	-8.66887
AT5G65110	1.85053	-8.77193
AT3G62900	1.65964	-8.81653
AT1G78240	1.00856	-8.83629
AT5G54165	4.61118	-8.83696
AT3G49590	1.07908	-8.88773
AT5G18630	1.08939	-8.8935
AT1G35516	1.65825	-8.92582
AT1G31280	1.33575	-9.01206
AT1G15780	1.39212	-9.0459
AT5G17910	1.23268	-9.09421
AT4G37450	2.22105	-9.15339
AT3G21710	1.01645	-9.17538
AT1G01490	3.55167	-9.1998
AT4G03420	1.16455	-9.26995
AT3G12700	2.4589	-9.30104
AT1G79000	1.59456	-9.32911
AT5G11790	1.74857	-9.48784
AT4G31290	1.5397	-9.51785
AT4G05010	1.91752	-9.59581
AT5G57035	1.61169	-9.6206
AT4G37260	1.30675	-9.63581
AT4G00450	1.56293	-9.78136
AT5G66920	1.63719	-9.79843
AT4G18910	2.94533	-9.84848
AT1G21400	2.3232	-10.1429
AT2G13610	2.75975	-10.3765
AT5G13650	1.50498	-10.4094
AT5G65830	1.02651	-10.4529
AT3G59420	1.45821	-10.4762
AT1G11280	1.50421	-10.5401
AT4G26700	2.46142	-10.5834
AT4G30990	1.50442	-10.6101
AT3G21240	1.69688	-10.6224
AT4G24040	1.97492	-10.7759
AT4G18780	2.71042	-10.7884
AT4G34320	3.50723	-10.8156
AT1G78040	1.30606	-10.8696
AT3G17100	1.60502	-10.8918
AT3G11880	1.04868	-10.9278
AT3G10190	1.1218	-10.9327
AT3G26140	1.20658	-10.9492
AT1G18910	2.11055	-11.1765
AT3G07090	1.4303	-11.1973
AT5G52640	2.2548	-11.3207
AT4G31390	1.15856	-11.3249
AT4G29440	1.40863	-11.3636
AT5G41360	1.46034	-11.4444
AT5G35630	1.00629	-11.586
AT3G02290	1.36782	-11.5989
AT3G26310	1.04653	-11.6298
AT1G47980	1.88276	-11.6667
AT4G12840	1.20693	-11.7191
AT5G53760	2.22749	-11.7664
AT4G35290	1.35002	-11.7754
AT1G19660	2.49743	-11.8125
AT5G19560	3.09569	-11.878
AT1G25400	1.85948	-11.9048
AT1G22060	1.26222	-11.9442
AT3G57470	1.18353	-12.0759
AT5G20790	1.28178	-12.0781
AT5G59700	2.4338	-12.0843
AT4G16380	1.23806	-12.1495
AT1G79900	1.4821	-12.1585
AT1G07400	3.45388	-12.2346
AT1G80930	1.42129	-12.3043
AT4G14140	1.07506	-12.3926
AT5G53970	1.27953	-12.4098
AT5G51490	2.30386	-12.5492
AT5G25820	1.46383	-12.6481
AT5G52230	1.41488	-12.7034
AT4G02360	1.06455	-12.7758
AT5G67190	2.4223	-12.8289
AT5G37540	2.30957	-12.8625
AT4G23020	2.69182	-13.0141
AT5G44700	1.78174	-13.155
AT5G16210	1.34463	-13.215
AT1G11310	1.37249	-13.2653
AT5G19080	1.47465	-13.2772
AT5G17810	3.76758	-13.468
AT1G15670	1.93451	-13.4849
AT5G55240	5.26984	-13.572
AT1G31480	1.33173	-13.6364
AT2G30070	2.94798	-13.7829
AT4G04620	1.49271	-13.7982
AT5G67030	1.09592	-13.9302
AT3G01820	1.29068	-14.024
AT1G29340	1.08726	-14.0744
AT5G49180	1.09655	-14.2156
AT5G13800	1.37701	-14.3695
AT3G06650	1.65764	-14.3989
AT1G23590	2.71343	-14.4493
AT1G20080	2.08368	-14.5663
AT2G26150	2.23981	-14.6154
AT5G38530	2.24346	-14.6539
AT4G31570	2.08079	-14.6628
AT3G06420	1.11894	-14.8791
AT3G05670	1.13803	-14.9393
AT4G14990	2.16542	-15.0427
AT1G80070	1.16474	-15.2061
AT3G27660	3.46784	-15.226
AT4G19570	1.40078	-15.2772
AT2G32150	1.79121	-15.3368
AT1G79160	1.6728	-15.3427
AT1G12750	3.91381	-15.5556
AT2G21490	6.87559	-15.6374
AT4G14030	1.0772	-15.6674
AT3G44735	1.06567	-15.811
AT2G30490	1.76196	-15.9392
AT4G28250	2.76852	-15.9423
AT3G19680	1.26416	-15.9544
AT3G14590	2.12701	-16
AT5G24352	1.43212	-16
AT2G30990	1.96953	-16.0931
AT3G18830	1.15634	-16.2016
AT1G27720	1.69609	-16.235
AT3G17510	1.6394	-16.3636
AT1G78780	2.06843	-16.4773
AT2G28470	2.54183	-16.7174
AT4G28490	1.02598	-16.8254
AT2G25370	1.9249	-16.9014
AT2G25730	1.46273	-17.2146
AT1G29750	1.11275	-17.2398
AT5G18130	1.44545	-17.925
AT5G65750	1.38231	-18.2346
AT3G14940	2.19436	-18.4049
AT3G06750	2.51739	-18.535
AT5G52060	1.662	-18.8994
AT4G07960	1.40638	-18.933
AT3G13530	1.28789	-18.9714
AT1G22410	1.01422	-19.2545
AT4G09030	1.81112	-19.3275
AT5G07210	1.79113	-19.5222
AT5G51630	1.80548	-19.7723
AT1G79280	1.52858	-19.945
AT1G24530	1.61896	-20.1896
AT1G78680	1.43608	-20.2634
AT5G51760	3.54998	-20.9936
AT3G54270	1.08831	-21.25
AT4G13180	2.39097	-21.4744
AT3G23300	1.86183	-23.0266
AT5G40920	2.00957	-23.4043
AT5G42030	2.96733	-24.0277
AT3G53230	2.36703	-24.091
AT5G62130	1.9615	-24.1219
AT3G53990	1.39207	-24.1379
AT5G44260	3.79788	-24.2857
AT2G34490	5.4773	-24.8603
AT4G01070	1.04423	-25.2525
AT3G22270	1.00917	-25.8565
AT5G50360	2.94263	-26.1543
AT2G18640	1.06717	-26.3183
AT4G28150	1.9538	-26.4368
AT3G07570	1.88377	-26.4706
AT3G58850	2.44695	-26.4798
AT5G40180	2.25481	-26.6667
AT1G30530	1.32911	-27.3082
AT3G26770	2.43094	-27.3494
AT2G35470	2.94246	-27.9518
AT5G65890	1.76396	-29.8803
AT5G65165	3.4551	-30.7887
AT3G22840	4.73854	-31.3076
AT5G49300	2.53681	-31.4286
AT5G61140	1.55714	-31.5789
AT5G64410	3.2758	-31.8901
AT4G11320	2.75952	-32.8413
AT4G02540	1.73783	-34.0776
AT5G35926	2.84332	-38.0457
AT5G52310	1.77202	-38.0952
AT4G14040	1.47497	-39.7841
AT5G52882	2.68287	-40
AT1G17870	2.4895	-40.3314
AT1G78390	1.95986	-41.3643
AT3G05085	1.44626	-42.2764
AT5G26120	2.27124	-42.9523
AT3G24927	1.64215	-44.7922
AT1G03106	4.78241	-44.9608
AT1G45976	0.999613	10.0149
AT5G49220	0.998737	-13.4615
AT3G50380	0.998634	11.1919
AT1G79920	0.997484	-16.4039
AT5G42650	0.995841	-11.2809
AT2G25140	0.995396	-3.4196
AT5G57840	0.994413	0
AT2G18160	0.993911	-8.94309
AT4G27780	0.993282	7.14689
AT1G77760	0.993098	-14.5269
AT3G26910	0.992601	-7.45409
AT5G58980	0.992496	8.40072
AT3G58640	0.992103	29.2089
AT3G27870	0.992091	15.1088
AT3G59850	0.991714	3.45836
AT5G53440	0.991378	0.760135
AT2G04230	0.991351	4.82518
AT4G03050	0.990154	-12.9169
AT4G00380	0.989173	4.49981
AT4G14200	0.983194	-16.9872
AT5G39890	0.982941	5.49939
AT3G48330	0.978911	-11.3142
AT5G61780	0.977882	1.81657
AT2G21520	0.97507	1.21814
AT5G19090	0.974588	2.5
AT1G12110	0.974584	-8.70647
AT3G03090	0.972483	0.650468
AT3G07160	0.9722	5.11962
AT1G06720	0.967767	19.7084
AT4G26690	0.966919	-0.827115
AT4G25520	0.96525	-16.4336
AT5G37190	0.965044	13.858
AT3G44340	0.963886	-3.06205
AT5G25830	0.963584	12.5815
AT5G43880	0.962942	0.0657505
AT3G55450	0.96097	9.51807
AT5G47810	0.960653	7.28906
AT2G03140	0.959276	0.811966
AT3G60240	0.959248	9.09706
AT2G27170	0.958036	3.52461
AT5G59290	0.957572	-15.1994
AT4G39350	0.957048	1.3177
AT4G04605	0.956296	-9.66752
AT3G52280	0.954447	15.5773
AT3G59770	0.953704	7.38014
AT1G19330	0.952728	0.711619
AT5G42740	0.951687	-12.3952
AT2G31360	0.950805	0.313225
AT3G01320	0.949533	20.1172
AT3G58840	0.948254	-10.181
AT5G43860	0.947701	13.4159
AT5G17700	0.947191	1.55502
AT1G04300	0.946232	1.98915
AT3G07320	0.944192	-3.53081
AT3G14050	0.940964	-4.58333
AT5G41580	0.940078	-12.2596
AT3G51180	0.939207	-16.1616
AT5G22350	0.939192	-1.36054
AT4G36920	0.936847	-8.28877
AT3G10050	0.935354	-24.4444
AT4G01250	0.933727	1.57308
AT2G31350	0.933706	-4.58442
AT5G45160	0.932599	-1.01945
AT1G01800	0.932541	-0.332836
AT1G07630	0.931064	-0.974976
AT2G03150	0.930135	-3.21138
AT3G50880	0.929662	-4.69775
AT3G52370	0.92917	-5.14008
AT4G20260	0.925644	14.3885
AT5G20490	0.925552	28.9113
AT5G16280	0.924721	2.22005
AT5G28050	0.923717	-0.238138
AT5G47490	0.923314	-1.94979
AT3G17360	0.922673	2.99448
AT5G52510	0.917703	-2.76285
AT3G06140	0.916683	9.34664
AT5G55560	0.916331	-9.08216
AT4G13250	0.915261	-4.32622
AT4G38600	0.915223	1.57178
AT5G67280	0.914894	1.7229
AT1G10820	0.91348	-14.798
AT3G01720	0.912737	3.05072
AT5G55540	0.911629	1.87952
AT1G09970	0.911575	-1.20092
AT5G55310	0.909753	1.08985
AT1G30200	0.909623	-2.26686
AT3G01460	0.909516	-1.31422
AT2G03220	0.909346	-0.22544
AT3G26790	0.909126	-13.2181
AT4G35780	0.907113	-2.58008
AT3G06500	0.906847	-7.76608
AT5G42900	0.906809	-2.86839
AT3G51630	0.906086	1.07226
AT3G60410	0.905939	0.446429
AT5G35210	0.90551	-6.14115
AT1G09980	0.904993	14.2524
AT4G10070	0.904199	6.31318
AT1G13900	0.903089	-10.2629
AT4G04020	0.902662	-2.78883
AT1G47710	0.90161	15.4881
AT1G13980	0.900956	-5.29702
AT1G30300	0.900565	-20
AT5G63225	0.899596	0
AT4G37440	0.899591	-5.84416
AT1G29400	0.89822	-2.17378
AT5G58730	0.898211	-2.91605
AT4G36280	0.898008	-4.44444
AT1G48050	0.897785	-9.07801
AT5G62460	0.89739	0.211429
AT5G52580	0.89645	16.2939
AT5G13530	0.893922	33.3333
AT4G10380	0.89391	-14.8188
AT5G23570	0.891914	1.80706
AT4G35830	0.891375	4.55036
AT3G17090	0.889989	12.0879
AT5G62890	0.888917	1.75175
AT4G12290	0.887367	-10.2617
AT1G09060	0.886979	7.54229
AT2G19860	0.886353	7.2766
AT4G37460	0.886134	-12.0903
AT4G30200	0.884684	-2.64706
AT2G23950	0.884313	2.91473
AT4G35840	0.884112	-12.3077
AT3G18535	0.88375	-2.92065
AT5G60170	0.883373	8.19901
AT4G19610	0.883343	-10.1704
AT3G20630	0.882174	-3.51268
AT4G27430	0.880771	1.9263
AT3G21190	0.878896	-11.066
AT3G08670	0.878406	25.3759
AT2G24260	0.878378	-4.87457
AT3G56810	0.878328	-10.1852
AT3G25870	0.875205	-13.0435
AT1G77840	0.874089	-10.3306
AT2G20680	0.87275	1.35986
AT3G06940	0.871992	4.62206
AT3G60390	0.870435	-10.498
AT3G11130	0.868226	1.93547
AT1G28380	0.867903	-7.35294
AT4G23500	0.867556	10.0102
AT2G25170	0.867354	6.69222
AT3G02555	0.867288	11.1241
AT5G22220	0.865566	-4.08697
AT5G35770	0.865467	-11.3079
AT5G42220	0.865386	5.52615
AT3G01650	0.86432	21.923
AT2G20740	0.863875	-0.366535
AT3G22380	0.860442	-3.06999
AT3G59020	0.859551	11.391
AT2G01980	0.85892	6.06673
AT2G25737	0.857694	-1.79015
AT5G43780	0.857042	8.06931
AT5G15920	0.856596	-3.0303
AT1G32360	0.856185	-12.2726
AT5G14420	0.854206	-2.21486
AT1G22620	0.85377	-1.38173
AT4G08540	0.85287	-1.21932
AT3G54280	0.85242	16.3479
AT1G27430	0.851409	2.48802
AT5G44190	0.850461	-2.55867
AT4G18820	0.847953	-23.871
AT5G20700	0.845901	0.590221
AT1G80460	0.844831	-15.4698
AT4G30870	0.844318	8.7619
AT5G64840	0.844204	-5.73743
AT2G02220	0.844102	4.75799
AT3G62700	0.843401	-2.1777
AT3G54220	0.843304	-4.06493
AT4G32440	0.8423	5.80618
AT2G26210	0.840527	-12.0175
AT5G49930	0.838024	6.57769
AT2G21470	0.837811	7.10972
AT3G17450	0.837665	-0.645654
AT4G02800	0.836182	16.2181
AT1G16980	0.83492	-0.651852
AT4G34310	0.833641	-7.48299
AT1G09490	0.832516	-14.8156
AT5G43660	0.832282	-3.60146
AT2G23300	0.83227	0
AT1G77850	0.832176	-21.8723
AT2G02860	0.832054	1.43741
AT3G50590	0.831707	0.844454
AT2G24630	0.830648	-0.352526
AT1G08910	0.829314	10
AT5G67300	0.828646	9.97662
AT5G66950	0.827958	6.46893
AT5G43560	0.827829	-8.45344
AT4G30996	0.827726	8.51831
AT2G25450	0.827535	0
AT3G05320	0.826667	-2.29291
AT3G43220	0.826409	15.0837
AT2G25350	0.824698	-0.843494
AT5G58930	0.824013	3.63985
AT1G07380	0.823857	-5.30435
AT5G27970	0.822055	-8.37589
AT3G61960	0.822017	0.763901
AT5G56900	0.821514	-6.90943
AT5G54140	0.821163	4.16379
AT4G11270	0.820984	-6.98129
AT2G32810	0.819575	7.45614
AT5G64510	0.818518	-6.51462
AT2G15530	0.818225	-3.10884
AT3G05830	0.81728	-6.85824
AT5G50280	0.816992	3.16901
AT1G27750	0.81577	1.68892
AT3G13290	0.815031	-3.85023
AT3G63200	0.813417	-11.4286
AT1G29980	0.812032	-16.844
AT1G22020	0.810668	21.2782
AT3G45850	0.806237	-5.49527
AT5G19400	0.806178	-0.292665
AT3G14830	0.805343	0.437967
AT3G28450	0.801628	-3.43137
AT3G36659	0.80105	-12.2769
AT1G25510	0.800549	-11.0835
AT3G58980	0.798765	2.19655
AT4G11420	0.796737	-4.85399
AT3G23780	0.79522	-1.83468
AT3G20310	0.794838	8.25164
AT3G17410	0.793205	2.76395
AT5G47020	0.793036	3.66118
AT3G05970	0.791603	0.737847
AT5G42540	0.789271	-23.0564
AT4G00800	0.788844	10.3256
AT3G14180	0.788431	-3.71252
AT1G29820	0.787427	-7.30042
AT3G07780	0.787028	-2.37293
AT4G36520	0.786985	-2.81584
AT2G30440	0.784741	-10.5936
AT4G03390	0.784106	19.8593
AT5G61770	0.784071	-8.05435
AT1G44750	0.783598	2.07625
AT4G38580	0.781393	3.66747
AT1G30490	0.781023	-1.11601
AT1G78690	0.780377	-12.6087
AT5G16590	0.779568	10.1143
AT5G26760	0.77848	10.2486
AT4G31880	0.777438	2.80312
AT1G06040	0.775437	1.74011
AT5G57480	0.77425	-11
AT2G29510	0.774149	-0.562114
AT5G16730	0.774108	4.39353
AT5G52530	0.774012	9.42275
AT1G32810	0.772747	23.0701
AT1G09010	0.772592	10.5581
AT5G41060	0.771515	-10.306
AT5G44090	0.771049	-32.4561
AT1G06230	0.770877	3.722
AT4G02780	0.77078	22.6891
AT3G54670	0.770458	4.85402
AT5G38560	0.769155	3.29218
AT3G07880	0.768158	-5.50282
AT5G24360	0.767067	-0.827435
AT1G33480	0.766711	-1.34431
AT5G55370	0.763526	-4.85972
AT4G39900	0.762234	-2.82451
AT1G05000	0.761707	-9.00797
AT3G52890	0.760369	-5.2197
AT4G39140	0.760161	15.6164
AT3G04240	0.759517	2.76515
AT2G04305	0.758292	14.4649
AT3G17120	0.755735	11.512
AT3G04340	0.755558	10.3668
AT4G22290	0.755316	0.295473
AT5G22640	0.753953	-6.70732
AT4G11570	0.753898	-1.67278
AT3G23540	0.753025	2.76433
AT3G02875	0.752283	-6.18092
AT2G29140	0.751901	6.79198
AT3G51550	0.749466	1.95968
AT4G23860	0.749057	-1.95554
AT1G12010	0.748118	0.0288635
AT5G56910	0.74737	3.71194
AT5G46760	0.746452	1.43085
AT4G33740	0.745291	-3.06648
AT5G58510	0.745088	-1.81818
AT3G57570	0.743919	9.72973
AT5G60570	0.742677	-10.2667
AT4G26190	0.739693	3.98058
AT5G23720	0.739533	1.22998
AT3G20620	0.73742	0.550992
AT1G30440	0.73729	-5.7041
AT5G43320	0.736423	-4.68066
AT2G32950	0.736253	-3.95675
AT2G23790	0.735173	16.0058
AT1G20500	0.733939	-3.18066
AT5G53480	0.733587	-9.97055
AT3G08850	0.733229	-2.9304
AT3G13990	0.7328	0.0259269
AT1G33560	0.732071	12.0184
AT4G10850	0.73002	1.91246
AT4G03320	0.727331	5.6473
AT3G06380	0.722997	0.711194
AT4G19020	0.722418	-4.39661
AT3G62010	0.721307	-10
AT4G36080	0.72036	8.00686
AT4G01883	0.719861	0.70922
AT3G23900	0.718758	1.69706
AT2G01570	0.7169	-0.0714708
AT3G60130	0.715434	5.89928
AT4G24290	0.712517	-7.45702
AT5G19430	0.711893	4.24
AT3G27110	0.709608	-2.91688
AT1G79090	0.709576	-9.12055
AT1G11660	0.709407	-11.7964
AT2G29210	0.709099	5.71326
AT3G49990	0.708367	-1.22027
AT4G20880	0.703007	6.83913
AT1G12120	0.696052	-0.204453
AT1G02850	0.695826	10.56
AT3G25660	-0.692854	-0.499215
AT4G12340	-0.697642	0.809652
AT5G56590	-0.698495	-0.594192
AT2G18030	-0.702591	0.311091
AT5G28300	-0.703384	14.8715
AT3G04830	-0.704542	-11.9054
AT5G51570	-0.704586	2.58673
AT3G07430	-0.705706	-3.32328
AT4G26890	-0.706495	-5.6791
AT4G10920	-0.707434	0.0723404
AT3G25030	-0.708093	-3.35765
AT5G42000	-0.708513	4.18303
AT1G27190	-0.712055	3.62278
AT3G51140	-0.717671	-1.72269
AT2G01710	-0.724985	0.457298
AT3G60830	-0.725307	-6.47686
AT5G57700	-0.725586	-2.61459
AT2G25900	-0.726625	-4.06461
AT1G09760	-0.726683	-3.7892
AT3G12600	-0.726696	-0.308723
AT1G42430	-0.727181	11.8946
AT4G13170	-0.727828	7.22288
AT3G11250	-0.727856	-8.56022
AT5G59790	-0.728133	-12.3703
AT3G42658	-0.729619	0.0366954
AT5G23130	-0.731541	1.78161
AT2G25080	-0.732219	3.85272
AT3G49810	-0.735899	-1.55553
AT2G13100	-0.736339	5.71237
AT4G33460	-0.736416	9.43668
AT5G63570	-0.736882	2.65586
AT1G14290	-0.737714	-11.4583
AT1G04190	-0.740149	9.99925
AT1G45000	-0.741993	3.92157
AT5G43140	-0.743784	-12.1837
AT5G23140	-0.743991	3.61698
AT3G06200	-0.745451	4.01664
AT3G29770	-0.747324	-2.87453
AT4G17910	-0.749898	-18.7049
AT5G18200	-0.752678	-7.85718
AT1G08770	-0.753672	-0.29949
AT3G61140	-0.754351	10.6692
AT4G32605	-0.757896	1.77484
AT4G22240	-0.75836	0.838972
AT5G59300	-0.759288	-1.44026
AT5G22440	-0.761551	-5.68467
AT4G12910	-0.76181	14.8277
AT4G16120	-0.762091	6.68667
AT3G48730	-0.764667	12.3228
AT4G12720	-0.765152	-1.69161
AT5G65020	-0.766834	2.9205
AT2G14880	-0.767542	2.20586
AT3G43210	-0.768491	-4.1307
AT3G55850	-0.768518	-3.05727
AT5G43600	-0.770932	19.2694
AT1G78610	-0.771995	-9.66184
AT1G06870	-0.772468	36.6071
AT4G14520	-0.775751	0.30218
AT4G39040	-0.776977	3.58494
AT1G78620	-0.779038	-8.05386
AT4G31450	-0.780628	-6.80272
AT4G21210	-0.781814	12.2727
AT2G35450	-0.781953	-1.53118
AT5G21070	-0.78228	-0.203516
AT3G47520	-0.785106	-1.67754
AT4G14110	-0.785287	9.96032
AT3G11270	-0.78608	4.31248
AT4G34260	-0.786169	-2.7358
AT2G24945	-0.788347	-9.25137
AT1G43590	-0.788533	-0.458716
AT2G07180	-0.788857	0.725806
AT5G54860	-0.788862	6.93364
AT5G56580	-0.789976	4.25741
AT3G13120	-0.790058	7.61094
AT4G39990	-0.791143	-2.5098
AT4G17370	-0.791196	9.75232
AT4G17190	-0.791761	0.639887
AT2G33800	-0.792701	1.3587
AT4G33580	-0.794227	4.18443
AT1G48310	-0.795412	-1.90957
AT2G26980	-0.795417	3.46142
AT2G24060	-0.796475	-1.56342
AT3G53580	-0.797197	-2.00199
AT5G40710	-0.797214	-5.51323
AT3G49140	-0.79755	-0.112932
AT3G06430	-0.798388	8.51852
AT4G10790	-0.798554	-1.73806
AT5G35170	-0.798881	10.7843
AT1G09290	-0.801098	9.52381
AT4G08240	-0.80248	1.84267
AT2G28070	-0.80421	-7.77778
AT2G21120	-0.804238	9.51759
AT1G12380	-0.805046	-5.95141
AT5G40930	-0.805095	5.97658
AT1G08860	-0.806244	3.69917
AT1G08125	-0.806702	2.93262
AT1G30960	-0.80733	2.05281
AT4G03110	-0.808934	0.213198
AT2G23340	-0.809231	-6.00166
AT3G50340	-0.809813	-10.3327
AT3G16565	-0.812623	-0.829332
AT5G63120	-0.815225	-24.1379
AT5G14640	-0.815816	-2.61449
AT4G36020	-0.816187	1.58608
AT4G28950	-0.818627	-3.17456
AT5G40830	-0.819341	9.44545
AT5G35790	-0.81946	12.6025
AT5G59740	-0.820062	-1.45148
AT1G12530	-0.820168	-3.1957
AT3G10130	-0.820565	11.562
AT1G27540	-0.821332	1.04623
AT3G61200	-0.822102	0.774308
AT3G02950	-0.822385	0.0604254
AT5G63130	-0.822702	1.7125
AT4G29960	-0.824252	-1.2095
AT3G63190	-0.824353	3.74516
AT1G21560	-0.824544	-0.589933
AT4G27350	-0.824582	-4.55273
AT1G02690	-0.826796	-2.75933
AT3G66658	-0.82806	2.55782
AT5G64370	-0.828913	1.32102
AT5G26780	-0.829141	1.98267
AT4G33920	-0.830066	5.15026
AT3G62110	-0.830479	-0.541126
AT3G23100	-0.831323	5.64138
AT5G14250	-0.832419	3.53131
AT4G10890	-0.832497	2.79078
AT5G20880	-0.832807	2.47366
AT5G52960	-0.834973	-0.987722
AT1G12840	-0.834977	-7.25729
AT3G58940	-0.835173	3.25109
AT3G20150	-0.835948	-0.778643
AT2G04845	-0.836915	-3.52433
AT3G47410	-0.837232	18.2751
AT2G35410	-0.837365	-13.5252
AT1G14410	-0.837663	-5.83553
AT3G05070	-0.839126	3.74354
AT5G20540	-0.841361	-0.613592
AT3G48030	-0.84174	1.46389
AT2G20990	-0.842118	-0.687658
AT5G12440	-0.842285	4.86713
AT5G38360	-0.842434	-4.08522
AT1G79870	-0.843124	-10.1066
AT5G65740	-0.843485	21.6667
AT4G13100	-0.843521	-13.3111
AT1G15140	-0.843702	4.09845
AT4G05190	-0.843705	4.4065
AT5G56500	-0.844717	6.19916
AT5G41260	-0.847643	-2.14039
AT5G21060	-0.847704	-3.913
AT5G37630	-0.849451	-8.05105
AT5G63760	-0.849759	2.95481
AT4G35460	-0.850568	7.69848
AT4G33380	-0.850732	-2.87356
AT1G24180	-0.85201	7.29194
AT1G35710	-0.853092	-6.79795
AT1G16690	-0.853241	2.34604
AT2G26190	-0.855951	-8.70579
AT1G03160	-0.85751	-14.4189
AT1G47290	-0.858086	-4.03538
AT1G19600	-0.858543	6.07517
AT2G30000	-0.858656	2.38872
AT4G01540	-0.859499	4.48509
AT5G55210	-0.860912	-5.56926
AT5G35680	-0.861753	-5.16505
AT5G65300	-0.862829	7.99145
AT3G06310	-0.863265	0.410325
AT3G21200	-0.867662	1.49245
AT3G07640	-0.867872	2.69447
AT4G18593	-0.869219	2.04403
AT4G39120	-0.86941	-19.0476
AT4G02930	-0.869987	1.11256
AT5G37510	-0.870288	1.55896
AT2G06950	-0.870834	0
AT5G28540	-0.871025	-3.60202
AT1G12550	-0.871232	-0.416765
AT2G15790	-0.872596	6.20219
AT3G27540	-0.8732	0.49887
AT3G48610	-0.873722	6.25
AT5G49555	-0.87427	-15.3986
AT5G44040	-0.875791	3.03409
AT1G34040	-0.877983	0.684879
AT4G34640	-0.878881	0.632822
AT5G42970	-0.880621	1.1176
AT3G07590	-0.88165	9.93479
AT5G62770	-0.88261	-4.54415
AT1G19110	-0.882827	4.00686
AT2G27070	-0.88338	-10.8514
AT4G10770	-0.884435	9.52457
AT4G34030	-0.884804	-0.144418
AT2G24765	-0.885068	3.96386
AT4G29810	-0.885828	6.10164
AT4G17660	-0.886022	0
AT3G14990	-0.888617	13.5465
AT4G25050	-0.888856	-5.78483
AT4G15165	-0.890422	-0.439594
AT2G20400	-0.891175	-6.86813
AT4G04210	-0.891327	1.15304
AT2G35710	-0.891762	12.0621
AT5G63400	-0.892312	0.261826
AT3G28860	-0.892802	0.491269
AT4G33030	-0.892973	2.04168
AT4G00820	-0.893169	12.5709
AT3G44190	-0.893366	-3.20932
AT1G30680	-0.895752	-10
AT2G35690	-0.896075	4.78983
AT3G03030	-0.898358	11.9048
AT4G34215	-0.899472	-4.47143
AT3G51110	-0.899934	9.80868
AT5G45590	-0.900754	-0.779788
AT5G63000	-0.900806	-0.93237
AT4G12600	-0.901187	0.30637
AT5G22950	-0.902499	-1.2881
AT2G24640	-0.902747	12.1068
AT5G18660	-0.903608	8.94124
AT5G58110	-0.90449	-0.0310174
AT3G53750	-0.906315	-0.269635
AT3G14450	-0.90693	-9.67002
AT1G16300	-0.908356	-11.7143
AT4G29310	-0.908621	13.7981
AT4G35785	-0.910171	-9.07811
AT5G25310	-0.911602	13.3781
AT1G21260	-0.911942	-4.93431
AT3G58975	-0.912435	-2.37614
AT3G02650	-0.912919	-5.45455
AT2G35500	-0.913453	7.78464
AT1G30825	-0.913579	3.27381
AT4G37630	-0.913786	-12.5
AT3G07800	-0.91387	5.69113
AT2G01070	-0.913968	-6.94112
AT3G47120	-0.914736	-5.00362
AT1G11592	-0.915651	4.56789
AT5G56600	-0.917353	2.47307
AT2G33700	-0.920244	10.3277
AT5G65260	-0.920528	3.07184
AT5G41480	-0.920966	-6.22799
AT1G47640	-0.921754	0.48458
AT3G55170	-0.921818	2.84738
AT1G11930	-0.921855	8.9741
AT3G05180	-0.923144	9.41176
AT2G19520	-0.923399	-3.01011
AT2G34200	-0.923655	13.6364
AT3G49560	-0.923791	-0.596014
AT5G62630	-0.924779	6.71048
AT3G12830	-0.925011	-5.73034
AT2G16780	-0.925066	0.998711
AT4G09160	-0.925719	1.21772
AT3G01410	-0.926218	1.16979
AT4G33130	-0.927177	-10.523
AT2G22370	-0.927277	-7.12025
AT4G36750	-0.929158	-0.414738
AT1G44890	-0.92945	-10.5493
AT1G44110	-0.930594	-6.07345
AT1G80480	-0.931006	-9.80466
AT4G27270	-0.931111	9.56038
AT5G18480	-0.931845	-11.0286
AT5G65220	-0.932119	-0.718851
AT3G23150	-0.932246	2.31481
AT5G20040	-0.932527	-10.9474
AT3G12290	-0.935282	2.5849
AT4G16850	-0.935413	3.54561
AT2G27450	-0.935567	1.7733
AT3G27925	-0.936834	-5.60808
AT3G18890	-0.93831	-4.35985
AT5G26960	-0.938639	7.89422
AT5G22650	-0.940348	-1.06657
AT5G67220	-0.941409	8.18271
AT5G38005	-0.942226	-4.28571
AT5G38700	-0.943381	12.0014
AT5G28500	-0.94365	-4.23128
AT5G55940	-0.943933	2.77317
AT4G18270	-0.944044	1.36928
AT4G26410	-0.945222	-1.18064
AT5G22130	-0.945938	-11.1072
AT5G39530	-0.94636	9.25821
AT1G18150	-0.946656	-0.699591
AT1G21730	-0.947392	8.18324
AT2G09795	-0.947854	0
AT2G14690	-0.948425	2.8089
AT3G45610	-0.948579	7.88756
AT3G10910	-0.948878	4.54545
AT3G51100	-0.948972	0.388352
AT4G19460	-0.949665	6.6007
AT5G22100	-0.951002	-0.445019
AT1G20610	-0.951436	1.71394
AT5G41130	-0.951583	1.84389
AT3G51890	-0.951751	-1.58263
AT1G80710	-0.953897	-8.33333
AT2G07690	-0.95397	6.98877
AT1G18480	-0.954029	1.34755
AT4G18070	-0.955325	-1.77754
AT3G18760	-0.955974	-1.92405
AT3G11070	-0.956614	5.57072
AT5G20950	-0.956667	-1.54504
AT5G27330	-0.956793	-1.51775
AT1G04340	-0.957496	-12.1749
AT1G31020	-0.957621	-4.7619
AT4G17720	-0.958181	1.11994
AT4G31870	-0.958237	38.0342
AT3G48210	-0.958646	-0.564972
AT1G09660	-0.960005	7.39048
AT4G15770	-0.962311	16.3043
AT2G17240	-0.962714	-7.30851
AT3G54050	-0.963144	-3.86079
AT5G41880	-0.964115	-8.88889
AT5G55520	-0.96418	-3.77123
AT4G25710	-0.964322	-1.8315
AT3G52580	-0.964554	3.128
AT1G09870	-0.964613	3.18
AT4G01510	-0.964819	-3.44654
AT5G60210	-0.965265	-9.89975
AT5G57850	-0.96597	8.22052
AT4G23730	-0.966416	26.9565
AT3G63290	-0.967332	-1.90779
AT3G28340	-0.968541	-0.134313
AT4G29910	-0.968684	0.736652
AT5G65880	-0.968726	-23.4046
AT5G42780	-0.969224	4.8433
AT1G05620	-0.969334	4.26959
AT5G22940	-0.969825	-5.72712
AT2G19880	-0.969851	0.92437
AT5G50100	-0.970085	0.917531
AT3G11310	-0.970259	-7.33134
AT1G32310	-0.970268	-10.8128
AT1G01430	-0.971999	5.87932
AT4G14716	-0.973442	1.97099
AT3G46700	-0.973662	-4.2735
AT1G79260	-0.975605	-8.13492
AT2G27030	-0.975835	0.702061
AT2G17630	-0.976824	4.47196
AT5G14040	-0.97685	2.7303
AT3G13160	-0.978895	-1.36186
AT2G23150	-0.979423	3.4396
AT4G25080	-0.980744	2.79163
AT5G38690	-0.98084	7.69231
AT5G27120	-0.980957	1.55304
AT2G29200	-0.981013	-5.60757
AT5G40670	-0.981571	2.39828
AT2G19540	-0.982038	-2.37943
AT3G02515	-0.982173	-0.0918759
AT4G10810	-0.983233	-0.255373
AT3G13882	-0.984558	8.33333
AT5G52840	-0.984772	4.11038
AT4G15390	-0.985174	-21.2145
AT5G65270	-0.98653	3.0115
AT4G22380	-0.987032	-13.1328
AT5G59150	-0.987356	6.56703
AT5G63550	-0.987602	-9.47389
AT2G17350	-0.988665	8.44527
AT3G03980	-0.989844	8.49602
AT3G02710	-0.989912	0.675991
AT4G34150	-0.98995	-2.39366
AT1G45233	-0.990647	-2.08333
AT4G17718	-0.991029	3.21313
AT5G19290	-0.991165	-3.76844
AT2G18990	-0.991571	1.22071
AT5G58920	-0.991671	-5.25197
AT3G63390	-0.992124	-0.586781
AT3G28540	-0.992579	-1.68129
AT2G03780	-0.994806	6.49765
AT1G30320	-0.995081	2.44296
AT4G05390	-0.995286	-3.11961
AT4G00585	-0.995384	-6.60369
AT1G17160	-0.996092	7.15906
AT1G22110	-0.99821	5.55352
AT1G31340	-0.998347	2.71619
AT2G01260	-0.999528	9.56336
AT5G13240	-0.999788	5.68302
AT1G29920	-0.999944	0.0413553
AT4G12870	-4.29028	-49.7657
AT4G20230	-1.30923	-48.0792
AT5G07160	-3.28791	-48.0599
AT2G16220	-3.70869	-47.2028
AT5G65870	-1.91396	-46.5628
AT1G12845	-1.39265	-43.8265
AT5G53870	-3.65844	-43.0084
AT1G02940	-2.24517	-37.931
AT2G17850	-1.9392	-37.5112
AT4G03210	-1.37202	-37.3029
AT3G13370	-2.7137	-36.6667
AT2G19780	-1.56018	-36.3636
AT3G03290	-1.94361	-36.3636
AT2G24600	-1.16388	-33.6364
AT1G11150	-1.31138	-32.9378
AT5G20850	-1.86462	-32.4235
AT2G02130	-1.04931	-32.388
AT1G28290	-1.48125	-32.1429
AT4G20430	-1.10452	-29.9677
AT3G13680	-1.35923	-29.5455
AT1G22650	-2.27368	-29.4444
AT5G62210	-1.18246	-28.9251
AT1G23000	-3.16445	-27.4071
AT2G20463	-2.63832	-27.2222
AT3G53220	-1.5126	-26.9231
AT3G01415	-5.43218	-26.9168
AT2G21750	-2.30935	-26.2222
AT3G21800	-2.81901	-26.087
AT4G30840	-1.67714	-25.4545
AT3G60440	-1.95656	-25.4289
AT3G60700	-2.48778	-24.6667
AT2G02360	-1.08164	-24.4703
AT5G67120	-4.51386	-24.2513
AT2G24970	-1.60749	-24.0741
AT1G29530	-1.74201	-23.8095
AT5G66330	-1.17261	-23.3533
AT5G22150	-3.80676	-22.869
AT2G25680	-1.72873	-22.2671
AT5G47350	-2.81791	-21.8374
AT1G79330	-2.15695	-21.3675
AT2G14660	-2.16072	-21.3423
AT2G27700	-4.17698	-21.2121
AT5G54220	-4.7745	-21.0163
AT4G14490	-1.52075	-20.8579
AT2G03290	-1.40425	-20.8333
AT5G64990	-1.33031	-20.6034
AT4G03270	-2.165	-19.8718
AT3G03520	-2.81894	-19.697
AT3G42830	-5.38759	-19.5774
AT4G17340	-1.63067	-19.2424
AT2G22480	-1.13306	-19.0385
AT3G01750	-1.08615	-18.3908
AT5G26790	-3.48181	-17.886
AT1G43665	-2.07035	-17.8378
AT5G17630	-1.20299	-17.6398
AT5G66010	-1.03873	-17.6136
AT1G78210	-1.26143	-17.3456
AT5G19175	-4.54177	-17.2609
AT3G26590	-2.29488	-17.2414
AT1G80860	-1.67286	-17.1271
AT4G18490	-1.56074	-16.9643
AT1G19320	-6.19973	-16.8954
AT5G55360	-1.16609	-16.7685
AT5G11510	-1.03604	-16.6667
AT1G43710	-1.29669	-16.6667
AT2G34670	-1.50659	-16.2749
AT5G64900	-1.8009	-16.163
AT3G04945	-1.75227	-15.7895
AT3G03130	-2.54016	-15.75
AT3G51230	-1.88382	-15.5738
AT5G24570	-5.02283	-15.3846
AT4G38700	-1.9433	-15.2327
AT1G15660	-1.04067	-15.2322
AT1G11070	-2.49475	-15.184
AT3G02040	-2.64001	-15.1304
AT3G16370	-2.47453	-14.8184
AT5G42060	-1.1173	-14.7958
AT1G06850	-1.15627	-14.7186
AT3G61990	-1.98868	-14.5426
AT5G19570	-1.67926	-14.4416
AT5G66230	-2.07161	-14.4084
AT4G37490	-1.50268	-14.3519
AT3G15550	-1.3559	-14.1553
AT5G27420	-1.26898	-13.8889
AT2G32795	-1.11739	-13.8815
AT5G47900	-1.41185	-13.748
AT5G19120	-1.31791	-13.7132
AT3G20975	-2.14221	-13.7085
AT3G43110	-2.04597	-13.5976
AT2G20835	-1.41499	-13.4601
AT5G24900	-1.50891	-13.3158
AT3G12170	-1.46592	-13.226
AT2G32370	-3.79399	-13.1059
AT5G53100	-2.1987	-13.061
AT4G37590	-1.24146	-13.0445
AT2G20160	-3.44591	-13
AT2G03770	-2.60742	-12.7941
AT4G38950	-1.59045	-12.711
AT5G36960	-3.72418	-12.5
AT3G28620	-3.0706	-12.3188
AT5G40040	-3.4657	-12.2965
AT4G22105	-3.91466	-12.0833
AT5G56630	-1.32829	-11.9734
AT2G33510	-1.86963	-11.9163
AT2G26260	-1.48265	-11.7702
AT2G24180	-1.53344	-11.6895
AT5G66000	-1.15984	-11.6852
AT5G28640	-1.99429	-11.6071
AT5G66650	-1.00668	-11.5982
AT3G55060	-1.73973	-11.5361
AT2G32830	-1.5016	-11.5079
AT4G14695	-1.96156	-11.4784
AT3G10310	-1.26572	-11.4362
AT2G28815	-1.79571	-11.3982
AT1G09450	-1.4325	-11.3712
AT3G53730	-3.60821	-11.3613
AT5G57890	-2.08121	-11.2903
AT1G48270	-1.08317	-11.1111
AT3G57200	-2.39217	-11.039
AT5G13485	-2.18359	-10.9508
AT4G17000	-1.45451	-10.8225
AT5G66590	-1.36681	-10.8121
AT3G46870	-1.39127	-10.7448
AT5G33340	-2.17936	-10.5926
AT3G29633	-2.17276	-10.4491
AT1G13950	-1.69868	-10.3896
AT4G32110	-2.71419	-10.3571
AT4G35650	-2.04876	-10.3014
AT5G18700	-1.08745	-10.2539
AT5G21950	-3.03253	-10.2122
AT1G15080	-1.4156	-10.1821
AT2G19440	-2.40079	-10.1568
AT2G12475	-4.93072	-10.1411
AT1G12090	-4.83652	-10.064
AT1G79390	-1.79889	-10.0583
AT3G23810	-1.49059	-10
AT5G65040	-2.26523	-10
AT3G04890	-1.72241	-9.94624
AT5G38480	-1.58463	-9.89517
AT3G44790	-1.2079	-9.89228
AT5G56700	-1.05897	-9.86635
AT3G53830	-1.11002	-9.84127
AT1G80280	-2.1187	-9.75055
AT5G63140	-1.10078	-9.71208
AT1G30710	-1.63941	-9.706
AT1G19830	-1.61412	-9.64971
AT1G79360	-1.2241	-9.64243
AT1G30515	-2.69849	-9.5988
AT5G27000	-1.5758	-9.51897
AT5G41400	-1.94503	-9.47164
AT5G24980	-1.3504	-9.39068
AT4G12540	-1.38753	-9.24609
AT5G50810	-1.57936	-9.1358
AT4G13690	-1.35512	-9.10053
AT5G65840	-1.32851	-9.01492
AT1G80200	-2.66243	-8.98826
AT1G22170	-1.20303	-8.90427
AT5G25400	-1.99759	-8.87897
AT3G06130	-1.38819	-8.87097
AT1G32450	-1.09283	-8.81776
AT5G56369	-2.19083	-8.81457
AT1G09690	-1.46542	-8.76623
AT2G14365	-3.5874	-8.67411
AT2G13290	-1.02557	-8.65719
AT2G31725	-1.29018	-8.61185
AT2G02515	-3.87244	-8.60849
AT2G20515	-3.30524	-8.51852
AT3G46430	-1.51736	-8.51275
AT4G08950	-1.59851	-8.40674
AT1G78630	-1.23365	-8.36265
AT5G59120	-2.83885	-8.32652
AT5G66750	-1.2411	-8.31648
AT1G80230	-1.18106	-8.26279
AT3G62920	-1.0661	-8.14165
AT1G28695	-1.39084	-8.11688
AT3G59510	-2.64085	-8.09255
AT1G79530	-2.20844	-8.09052
AT3G24280	-1.76801	-7.9849
AT2G30970	-1.13487	-7.97
AT4G17240	-2.03005	-7.95699
AT5G46720	-1.60867	-7.85393
AT4G39650	-1.68265	-7.83585
AT1G07660	-1.05097	-7.83061
AT5G40770	-1.37456	-7.57671
AT5G22920	-2.03093	-7.55853
AT5G45420	-1.34312	-7.55838
AT2G33233	-3.8733	-7.52493
AT5G19151	-2.26632	-7.51623
AT5G18920	-1.3739	-7.50988
AT3G43960	-1.82609	-7.38589
AT4G10955	-1.09559	-7.33652
AT5G59690	-2.14292	-7.32115
AT5G64130	-1.06688	-7.27197
AT2G02147	-5.42794	-7.23466
AT2G26400	-2.42056	-7.17172
AT1G80830	-1.37227	-7.15193
AT3G62810	-1.01535	-7.14825
AT3G50630	-1.46963	-7.14286
AT1G07260	-2.59382	-7.10854
AT5G42330	-1.62261	-7.0834
AT5G25090	-2.97022	-7.0564
AT2G06200	-1.96355	-7.01058
AT5G46430	-1.4405	-6.93667
AT5G54850	-1.1132	-6.91281
AT5G59380	-1.17729	-6.87817
AT1G20010	-1.94252	-6.85112
AT4G35630	-1.28229	-6.84669
AT1G18830	-1.60236	-6.68896
AT1G06440	-1.31021	-6.67702
AT2G33793	-2.32892	-6.5744
AT5G51990	-1.69925	-6.56675
AT5G63230	-4.26749	-6.49795
AT3G46560	-1.11532	-6.3896
AT4G28210	-1.41407	-6.36833
AT3G19508	-1.6199	-6.28079
AT1G28330	-1.90538	-6.25
AT5G59613	-1.84855	-6.18729
AT3G12143	-2.20632	-6.15385
AT1G25450	-1.12036	-6.12245
AT1G05440	-2.55084	-6.10947
AT1G47840	-1.42767	-6.10747
AT4G00700	-3.00556	-6.08974
AT1G13145	-1.88404	-5.95238
AT2G20590	-2.0466	-5.94249
AT1G02970	-1.87093	-5.91559
AT5G11690	-1.53688	-5.87379
AT5G13090	-1.26986	-5.85049
AT3G57980	-1.23514	-5.83333
AT5G11780	-1.27405	-5.75796
AT5G47890	-1.5197	-5.73424
AT5G15025	-1.25864	-5.68525
AT4G14245	-3.63323	-5.68182
AT2G28150	-1.26988	-5.62771
AT5G45700	-1.34603	-5.57692
AT3G19720	-1.00332	-5.55556
AT2G20850	-1.00967	-5.54366
AT4G15830	-1.50771	-5.53442
AT3G17880	-1.00535	-5.47739
AT5G40700	-1.29337	-5.46775
AT1G80290	-1.23728	-5.45492
AT3G44830	-1.14858	-5.39456
AT5G19920	-1.02967	-5.33333
AT4G29520	-1.05059	-5.32033
AT3G04640	-1.61911	-5.30761
AT1G11360	-1.07541	-5.29184
AT4G21620	-1.77415	-5.27972
AT5G43680	-1.1053	-5.24312
AT1G14060	-1.68938	-5.20833
AT3G27380	-1.04391	-5.20177
AT5G43620	-1.09525	-5.10312
AT4G25600	-1.00339	-5.0549
AT5G63085	-1.48943	-5.04333
AT1G35720	-2.70298	-4.9921
AT5G38280	-2.69047	-4.98033
AT1G14310	-1.04792	-4.94908
AT3G56240	-3.19113	-4.94743
AT1G22220	-1.31364	-4.9285
AT5G25080	-1.29165	-4.90934
AT3G63130	-1.56322	-4.87333
AT3G24250	-1.04854	-4.83926
AT4G20040	-1.24589	-4.80658
AT2G17620	-1.43627	-4.7619
AT3G14140	-2.7241	-4.7619
AT2G01150	-1.02236	-4.75924
AT3G20200	-1.0064	-4.7205
AT5G50740	-3.95796	-4.71153
AT5G52810	-1.36787	-4.71032
AT3G63060	-2.15131	-4.64735
AT3G27080	-1.19751	-4.62916
AT3G05000	-1.28681	-4.62306
AT4G26810	-2.01187	-4.59638
AT3G48240	-1.60636	-4.57858
AT5G61130	-1.02498	-4.47349
AT4G35640	-2.12373	-4.46984
AT5G63010	-1.32771	-4.45123
AT3G05190	-1.34445	-4.44444
AT3G53900	-1.4829	-4.42059
AT1G47278	-1.18901	-4.41273
AT3G24506	-1.79318	-4.37522
AT3G45030	-1.0714	-4.31737
AT1G09370	-2.26416	-4.31637
AT4G00370	-1.07937	-4.31522
AT5G66530	-1.19484	-4.26158
AT1G44900	-1.18281	-4.2348
AT2G34880	-1.57851	-4.16667
AT1G23100	-1.92641	-4.14109
AT5G17490	-1.24041	-4.12178
AT3G11650	-1.63211	-4.0793
AT5G64816	-1.46995	-4.07524
AT2G33210	-1.15141	-4.06922
AT1G09995	-1.16127	-4.05405
AT1G25550	-1.04444	-4.04198
AT2G27840	-1.7626	-3.99297
AT1G79080	-1.1567	-3.99067
AT4G14690	-1.18269	-3.98495
AT3G06890	-1.99001	-3.96379
AT2G30410	-1.18899	-3.94293
AT3G27835	-1.98318	-3.90944
AT1G18540	-1.06983	-3.77848
AT1G16825	-1.14915	-3.77707
AT5G65495	-1.33335	-3.77151
AT1G07790	-1.75534	-3.74805
AT5G57410	-1.52575	-3.74408
AT2G19970	-3.40619	-3.68138
AT5G66985	-2.11337	-3.65651
AT1G18520	-1.15576	-3.64669
AT3G57360	-1.07073	-3.63636
AT1G29050	-2.02053	-3.6036
AT2G15400	-1.01778	-3.5989
AT3G47590	-1.16398	-3.53496
AT5G38890	-1.02956	-3.52941
AT5G51460	-2.177	-3.52941
AT3G59640	-1.00962	-3.52275
AT2G28430	-1.24453	-3.51501
AT3G63430	-1.10429	-3.49393
AT5G61760	-1.22425	-3.46238
AT1G34044	-2.30395	-3.44828
AT1G20840	-2.60819	-3.40909
AT4G23670	-4.82375	-3.38028
AT4G39330	-1.28657	-3.33815
AT2G13360	-1.0689	-3.33682
AT4G34630	-1.21025	-3.33475
AT1G31460	-1.21805	-3.29954
AT3G60530	-1.93685	-3.20117
AT4G31360	-1.31168	-3.19492
AT1G21930	-1.2108	-3.1487
AT1G27435	-1.89169	-3.13317
AT2G07340	-1.34411	-3.13283
AT3G51260	-1.11981	-3.11272
AT5G38010	-2.0245	-3.04693
AT3G11160	-1.58816	-3.03749
AT1G17640	-1.06979	-2.97912
AT1G15100	-1.31571	-2.96214
AT3G06700	-2.08903	-2.94937
AT2G03040	-1.64004	-2.92188
AT1G27310	-1.19889	-2.89741
AT4G31710	-3.76309	-2.89474
AT3G08520	-1.61844	-2.88299
AT5G58600	-1.75438	-2.87828
AT3G06080	-1.8954	-2.85516
AT3G30280	-1.41349	-2.83333
AT5G64020	-1.16416	-2.77778
AT4G21050	-1.21881	-2.76923
AT5G20190	-1.0584	-2.7191
AT5G47190	-1.02709	-2.69784
AT3G55660	-1.29617	-2.68489
AT2G29590	-1.20967	-2.67553
AT2G16230	-1.61395	-2.66667
AT4G19700	-1.70208	-2.64168
AT4G09020	-1.58491	-2.53719
AT4G03965	-2.72567	-2.52253
AT5G41560	-1.2295	-2.47568
AT1G07980	-1.02369	-2.46383
AT1G07135	-1.2858	-2.45798
AT3G18180	-2.67922	-2.452
AT4G09090	-1.47067	-2.43902
AT5G59590	-1.17999	-2.36912
AT3G45690	-3.14301	-2.35294
AT1G31817	-1.51031	-2.34657
AT3G46810	-3.15874	-2.34622
AT4G13710	-1.84528	-2.31806
AT4G36130	-1.12659	-2.26191
AT3G28900	-1.14428	-2.22411
AT3G13450	-1.38002	-2.19669
AT3G13970	-1.11372	-2.18579
AT1G47200	-1.02692	-2.18017
AT1G07175	-1.2392	-2.17698
AT5G14450	-1.98459	-2.1384
AT1G13590	-2.61041	-2.12833
AT4G31840	-3.21211	-2.09597
AT4G34700	-1.53397	-2.09062
AT2G25110	-1.01361	-2.05829
AT4G31370	-2.17538	-2.04082
AT3G49300	-1.88554	-2.02864
AT1G31335	-3.30003	-2.02702
AT3G47070	-1.79789	-2.02052
AT5G23420	-1.42855	-2.01255
AT5G64730	-1.16977	-1.98017
AT1G44100	-1.18664	-1.97044
AT5G14410	-1.13134	-1.92974
AT5G61030	-1.3154	-1.91564
AT3G01130	-1.72113	-1.88221
AT4G25340	-1.27887	-1.87253
AT4G37300	-1.48632	-1.85841
AT1G27680	-1.22127	-1.79012
AT2G25060	-2.01094	-1.78977
AT2G18260	-1.21971	-1.78571
AT2G24700	-1.47787	-1.78571
AT4G33400	-1.54068	-1.7806
AT1G80890	-1.55299	-1.77804
AT3G11660	-1.37593	-1.73914
AT4G23060	-1.43348	-1.73707
AT2G20597	-3.29486	-1.68831
AT2G32220	-1.57892	-1.67021
AT3G27850	-1.27189	-1.65293
AT1G47655	-3.93029	-1.63399
AT2G27880	-1.18107	-1.61987
AT5G50090	-1.24063	-1.61244
AT3G57220	-1.06364	-1.58716
AT2G17750	-4.81704	-1.58624
AT5G17610	-1.19457	-1.48134
AT2G32380	-2.41886	-1.43362
AT4G09320	-1.44482	-1.3903
AT3G62790	-1.78366	-1.38528
AT1G45170	-1.01535	-1.37255
AT3G23360	-3.25481	-1.35524
AT3G28917	-2.35763	-1.35135
AT5G55950	-1.0322	-1.341
AT4G04190	-1.27822	-1.32336
AT5G62550	-1.86685	-1.32025
AT4G19035	-1.97735	-1.28205
AT5G42850	-1.41041	-1.26867
AT4G31580	-1.13296	-1.25666
AT4G33145	-1.4405	-1.22843
AT5G27770	-1.22831	-1.22559
AT5G59500	-1.06154	-1.21981
AT4G00810	-1.83671	-1.19192
AT1G31355	-2.46733	-1.19048
AT1G78520	-2.98512	-1.16966
AT1G24260	-1.81481	-1.12323
AT3G06610	-1.09456	-1.09018
AT2G02350	-1.65031	-1.08985
AT2G24395	-1.17449	-1.07814
AT2G27960	-1.57703	-1.07596
AT3G16860	-1.27292	-1.07348
AT1G20580	-1.07706	-1.05975
AT4G27760	-1.24494	-1.0579
AT4G04925	-1.12338	-1.05263
AT1G13060	-1.01527	-1.05226
AT5G14970	-1.39599	-1.04658
AT5G57345	-1.53078	-1.03704
AT3G46080	-1.5857	-1.02412
AT3G29105	-2.28499	-1.00876
AT2G21800	-1.00491	-1.0007
AT3G48950	-2.65102	-0.981997
AT3G16300	-6.15856	-0.938558
AT4G39300	-1.1642	-0.904639
AT4G33865	-1.59517	-0.902535
AT4G29670	-1.16532	-0.901531
AT4G21720	-1.14573	-0.862438
AT1G47317	-5.0257	-0.784884
AT1G08630	-1.78255	-0.773759
[truncated: 576 more rows]

## Sheet: Fig S9B
Fig S9B: Examples of genes showing allele-specific impacts upon loss of of maternal Pol IV.FPKM and fold-change in (A) and (B) are from Cuffdiff output
	DOG1			SAC2			AT4G12870
	WT	mat nrpd1+-		WT	mat nrpd1+-		WT	mat nrpd1+-
maternal allele	0.169091	5.9511		6.2794	5.54217		82.6092	2.0242
paternal allele	0.901819	3.97667		20.4045	4.91593		3.80298	2.39223
